# Supplementary material for: Transcriptomic Characterization of Innate and Acquired Immune Responses in Red-Legged Partridges (Alectoris rufa): A Resource for Immunoecology and Robustness Selection
Source: PLoS One. 2015 Sep 2;10(9):e0136776. doi: 10.1371/journal.pone.0136776 (PMC4557936; doi:10.1371/journal.pone.0136776)
Supplement: S2 Table — (XLSX) [file pone.0136776.s006.xlsx]

## Sheet: SPLEEN
Table S2 Loci differentially expressed between animals with extreme IR in spleen (sheet SPLEEN) and skin (sheet SKIN).
Gene Symbol	Locus	FPKM-LowIR	FPKM-HighIR	log2 (fold_change)	p_value	q_value
Down-Regulated
-	1:55745324-55820855	12.1482	0	-1,79769e+308	1.06e-17	1.38e-13
-	17:10172738-10173430	4.90464	0	-1,79769e+308	4.95e-06	0.00454488
-	2:132483337-132483808	6.80495	0	-1,79769e+308	6.2e-05	0.0352974
-	2:147097261-147097348	1117.72	0	-1,79769e+308	8.53e-06	0.00747698
-	3:79131033-79131515	11.396	0	-1,79769e+308	9.35e-08	0.000181265
-	9:15353098-15355625	4.38834	0	-1,79769e+308	1.04e-06	0.00140023
MAP7	3:54395822-54447644	526.342	0.630145	-9.7061	0	0
-	AADN03017500,1:20-1390	271.964	4.72394	-5.84728	6.84e-08	0.000137888
SOX13	26:1629295-1655910	247.118	11.0871	-4.47824	1.17e-05	0.00902744
-	AADN03018001,1:296-1408	5.89385	0.448567	-3.71582	5.37e-05	0.0310195
SPTSSA	5:35180405-35184854	10.3062	0.965648	-3.41587	1.36e-05	0.0103117
-	AADN03017280,1:1187-2266	5.79532	0.60168	-3.26782	5.39e-05	0.0310195
-	JH375607,1:9020-27107	3.91348	0.43134	-3.18156	4.99e-08	0.000113637
-	1:55712067-55742422	4.55463	1.31068	-1.79702	3.12e-07	0.00053918
-	3:72553804-72555632	12.0625	3.72454	-1.69539	2.54e-08	6.7e-05
-	1:32565841-32566508	41.2336	17.8845	-1.20511	3.78e-05	0.0234632
-	1:118326069-118421804	8.65508	4.2888	-1.01297	1.81e-05	0.0129481
-	AADN03022286,1:20-1420	5577.93	3135.22	-0.831164	9.24e-05	0.0493694
-	AADN03016580,1:4464-6500	751.607	543.271	-0.468309	4.17e-05	0.0251125
Up-Regulated
COL1A2	2:23701851-23740814	31295.7	42185	0.430764	9.35e-06	0.00777194
TGFBR3	8:13289999-13400096	3627.46	5011.82	0.466377	8.09e-05	0.0440974
CTSD	5:13503256-13518610	11111.1	15933.6	0.520064	1.91e-06	0.00217894
-	1:47926925-48011912	66.3875	99.2996	0.580876	8.57e-06	0.00747698
ME1	3:77166448-77331527	6972.08	10457	0.584813	4.42e-06	0.00413256
AVD	Z:9023462-9024781	81.554	125.323	0.619825	2.8e-05	0.018562
TIMD4	13:10788953-10804421	188.521	293.763	0.639931	1.15e-08	3.86e-05
NOV	2:136064123-136069743	33.6429	53.4512	0.66792	1.63e-08	5.03e-05
COL6A1	7:6739932-6761011	12046.6	19254.4	0.676566	1.47e-05	0.0108132
TXNDC5	2:64443714-64487392	3035.97	4908.06	0.692998	3.51e-11	2.04e-07
-	JH376289,1:5194-5521	1810.78	2986.23	0.721715	3.04e-05	0.0196753
PAPSS1	4:37490592-37526653	3749.95	6235.81	0.733707	7.09e-07	0.00103151
-	JH376289,1:14526-14845	496.316	844.899	0.76752	1.38e-05	0.0103117
-	AADN03013352,1:1146-1616	298.874	512.529	0.778097	3.63e-06	0.00372537
-	AADN03021278,1:346-597	844.67	1453.27	0.782843	8.62e-05	0.0465018
-	1:78597213-78606692	33.3268	58.1414	0.802884	2.65e-06	0.00277067
-	JH376289,1:1098-1431	346.946	605.643	0.803758	2.39e-05	0.0160552
-	AADN03023246,1:151-462	424.494	746.84	0.815056	1.14e-05	0.0089878
-	AADN03023246,1:1690-2035	2346.15	4130.61	0.816059	7.68e-05	0.0423211
-	15:7941024-7942996	2732.69	4905.25	0.844007	3.2e-05	0.0204359
-	15:7935735-7936544	242.763	437.252	0.848915	3.27e-07	0.00053918
-	15:7947372-7952334	1844.97	3351.33	0.861139	0	0
-	AADN03024614,1:797-1050	1886.45	3426.9	0.861229	1.04e-06	0.00140023
-	JH376289,1:17432-17787	1377.46	2506.48	0.86365	2.39e-06	0.00265822
-	JH376289,1:18811-19115	387.561	705.279	0.863769	9.27e-06	0.00777194
-	JH376289,1:15927-16288	298.716	544.269	0.865547	4.33e-06	0.00412539
-	AADN03024614,1:169-436	518.63	947.006	0.868669	1.14e-05	0.0089878
-	15:7947372-7952334	777.458	1421.64	0.870724	3.78e-06	0.00380859
-	AADN03022836,1:224-561	1489.52	2728.91	0.873482	1.32e-06	0.00164274
-	JH376289,1:9963-10301	563.58	1037.45	0.880347	1.29e-06	0.00164274
-	JH376289,1:15270-15573	354.104	654.702	0.886665	6.37e-06	0.00574858
-	AADN03023246,1:1131-1479	1651.39	3076.51	0.897614	1.52e-06	0.00180671
-	15:7941024-7942996	3051.58	5705.8	0.902874	2.01e-05	0.013836
-	15:7941024-7942996	4069.41	7634.12	0.907644	9.31e-06	0.00777194
-	15:7946259-7946598	584.157	1111.24	0.927737	6.27e-08	0.000136655
-	JH376289,1:10454-10931	230.752	444.947	0.947291	1.12e-07	0.000209012
-	JH376289,1:18157-18451	1231.23	2378.07	0.949698	3.98e-08	9.48e-05
-	JH376289,1:16662-17018	415.798	816.732	0.973982	6.85e-08	0.000137888
-	AADN03016365,1:608-1034	165.024	328.903	0.994984	2.35e-07	0.000423686
-	AADN03023246,1:4066-4358	582.555	1162.63	0.99692	2.56e-08	6.7e-05
-	15:7936917-7938755	5396.83	10790	0.999514	1.2e-12	1.26e-08
-	15:7944942-7945378	1598.67	3237.69	1.01809	3.3e-07	0.00053918
-	LGE64:684877-693269	34.4498	70.3689	1.03044	3.8e-08	9.48e-05
-	15:7945585-7945941	980.024	2010.28	1.0365	6.71e-09	3.09e-05
-	AADN03023246,1:5462-5749	580.584	1197.75	1.04475	1.8e-08	5.24e-05
-	15:7947372-7952334	566.728	1205.57	1.08899	8.79e-09	3.29e-05
-	15:7939683-7940283	267.907	571.092	1.09199	1.14e-11	7.43e-08
-	AADN03014538,1:9-647	22.4888	50.2153	1.15892	5.05e-05	0.0297119
-	JH376289,1:12155-12458	120.121	273.391	1.18648	4.12e-06	0.00399442
-	AADN03022836,1:1162-1410	132.804	306.199	1.20517	3.29e-05	0.0207432
-	AADN03020342,1:1090-1387	260.062	606.156	1.22083	7.82e-09	3.15e-05
-	AADN03020228,1:329-724	503.072	1174.65	1.22339	7.71e-12	6.07e-08
-	AADN03023879,1:332-621	101.597	248.434	1.29	1.85e-06	0.00215403
-	8:4366539-4368407	4.54542	11.1573	1.29551	1.15e-05	0.0089878
-	JH376266,1:115-523	31.2926	78.9062	1.33432	2.12e-05	0.0144101
-	LGE64:684877-693269	26.2133	68.771	1.3915	7.55e-05	0.0420161
-	JH375199,1:13096-13214	1541.45	4109.52	1.41468	8.02e-07	0.00113513
-	4:59708726-59735976	1.17552	3.44758	1.55228	4.1e-05	0.0249566
-	21:2802079-2802185	1613.15	5101.09	1.66092	7.09e-09	3.09e-05
-	2:127102613-127165676	5744.46	27480.5	2.25817	0	0
MADCAM1	28:2603715-2606506	14.1466	70.7727	2.32274	1.29e-06	0.00164274
-	3:81237818-81239449	0.745832	4.22277	2.50127	9.69e-06	0.00792598
COX19	14:2234034-2236026	1.45987	8.81248	2.59371	7.41e-05	0.0416918
-	AADN03021403,1:0-191	46.3592	285.868	2.62442	4.25e-07	0.000674548
-	1:193346025-193346207	45.3165	281.758	2.63635	2.49e-06	0.002717
ART7C	1:193341444-193344241	50.4429	317.004	2.65178	4.71e-07	0.000725572
MADPRT	1:193347494-193349361	33.4995	220.692	2.71982	6.58e-10	3.44e-06
-	4:87863055-87903531	534.37	4175.65	2.96609	1.7e-05	0.0123753
ZDHHC8	15:1310894-1398341	8.76738	117.296	3.74186	3.81e-05	0.0234632
TPT1	1:167058276-167066619	2.32019	50.2619	4.43715	5.45e-07	0.000815026
GPR156	1:79376820-79384556	0.821121	21.3247	4.69879	8.12e-12	6.07e-08
-	5:25717338-25740411	0.0882978	5.77926	6.03236	1.35e-06	0.00164274
-	AADN03010643,1:2938-4359	1.49247	754.615	8.9819	1.18e-08	3.86e-05
-	3:54286294-54286718	0	9.17587	1,79769e+308	3.01e-05	0.0196753
-	5:3238065-3238499	0	11.7149	1,79769e+308	2.62e-06	0.00277067
-	5:25717338-25740411	0	7.02288	1,79769e+308	1.91e-05	0.0133475
-	5:25717338-25740411	0	9.6443	1,79769e+308	4.04e-06	0.00399339
TMEM37	7:27873371-27876426	0	6.93302	1,79769e+308	4.52e-05	0.0268905

## Sheet: SKIN
Table S2 Loci differentially expressed between animals with extreme IR in spleen (sheet SPLEEN) and skin (sheet SKIN).
Gene Symbol	Locus	FPKM-LowIR	FPKM-HighIR	log2(fold_change)	p_value	q_value
Down-Regulated
-	1:55745324-55820855	2.74242	0	-1,79769e+308	0.00134792	0.0446208
-	1:108376952-108397821	11.9457	0	-1,79769e+308	0.000410871	0.0189413
-	1:129458816-129466044	130.059	0	-1,79769e+308	0.00102891	0.0367669
-	1:192050372-192060744	6.77199	0	-1,79769e+308	0.000755833	0.029298
-	14:7736584-7737000	8.20321	0	-1,79769e+308	0.000293311	0.0145779
-	2:100436018-100460793	1.46532	0	-1,79769e+308	0.000406057	0.0187925
-	5:24822022-24822144	242.252	0	-1,79769e+308	0.000429751	0.0194917
-	8:4881342-4881988	5.21439	0	-1,79769e+308	9.71882e-05	0.00613177
-	8:4882075-4882565	9.94691	0	-1,79769e+308	3.74657e-05	0.00287593
-	Z:21809047-21809146	553.98	0	-1,79769e+308	0.000406057	0.0187925
LARP6	10:5746619-5754751	2.33366	0	-1,79769e+308	0.00124875	0.0421576
NT5C1B	3:100224718-100231095	5.07303	0	-1,79769e+308	0.000127739	0.00761146
-	1:194007332-194033028	14949.3	222.256	-6.07171	1.50296e-06	0.000207065
ETV4	27:3335560-3350183	190.739	2.99273	-5.994	1.91647e-12	1.42744e-09
AMDHD1	1:45540151-45563377	4.83397	0.106308	-5.50688	1.80658e-08	4.94931e-06
OC3	1:47894963-47900894	1021.26	24.5796	-5.37674	1.64446e-12	1.24428e-09
GLDN	10:8745468-8762245	186.135	8.33373	-4.48124	4.66294e-15	5.69942e-12
-	LGE22C19W28_E50C23:700747-704759	8.49417	0.38278	-4.47189	1.69921e-07	3.44679e-05
-	1:55745324-55820855	32.8688	1.79201	-4.19706	7.54186e-10	3.04672e-07
SLITRK6	1:149478147-149481076	35.333	2.07849	-4.08741	1.04918e-11	7.04416e-09
WEE2	1:57477121-57489333	41.293	2.78229	-3.89155	7.14067e-06	0.000772058
-	5:25717338-25740411	2.05919	0.174219	-3.5631	0.000332191	0.0161914
JMJD7	5:24424420-24430915	685.231	64.0516	-3.41928	1.72819e-05	0.00158121
SYNGR2	18:10145913-10147679	16.4372	1.66903	-3.29988	8.85539e-06	0.000921676
BRPF3	26:184443-202634	327.371	52.0131	-2.65398	0.000137403	0.00810625
-	24:2845499-2863118	60.5201	10.782	-2.48879	0.000529137	0.0225814
-	19:352189-378181	77.1656	14.6605	-2.39602	3.3009e-09	1.14854e-06
-	4:59838188-59839212	8.01306	1.61585	-2.31006	0.000233863	0.0122641
-	1:181706993-181708848	5.32938	1.07483	-2.30985	4.55127e-05	0.00336363
CCL17	11:777043-778343	458.669	94.0048	-2.28665	0	0
ATP8B1	Z:334045-366833	7.29712	1.51428	-2.2687	3.46172e-05	0.00273026
-	19:352189-378181	129.862	27.4258	-2.24337	9.51177e-05	0.00602948
INADL	8:26226027-26357392	2622.47	559.053	-2.22987	0.00132144	0.043958
SLC5A10	14:5129152-5158101	97.8914	21.8765	-2.1618	1.87188e-05	0.00168997
MSTO1	25:1432499-1467108	201.61	45.2248	-2.15638	0.0015487	0.0494475
KCNQ1	5:12608419-12931849	1.57182	0.408843	-1.94282	7.80675e-05	0.00516144
-	8:4276104-4279793	94.4118	24.5703	-1.94205	0.00032267	0.0158228
-	17:969117-970075	9.86599	2.56874	-1.9414	0.00044262	0.0198488
CCL4	19:352189-378181	117.226	31.6175	-1.89049	5.09231e-06	0.000582123
-	LGE22C19W28_E50C23:605338-605560	401.717	109.454	-1.87585	1.70494e-05	0.00156595
-	6:28382705-28384663	790.089	235.692	-1.74512	0.000767439	0.029574
-	27:3270516-3276488	34.7828	10.5761	-1.71756	1.24266e-05	0.00122643
-	4:59839317-59840210	17.479	5.45995	-1.67866	0.00052369	0.0224092
PCSK1	Z:56954952-56986064	5.64524	1.80008	-1.64897	0.000672826	0.0268618
-	13:11608547-11609027	150.154	50.6544	-1.56769	1.594e-05	0.00148697
-	16:394398-394547	716.801	242.622	-1.56286	0.00106291	0.0375874
-	2:147943330-147950256	49.1521	16.9121	-1.5392	1.9245e-05	0.00171889
CRTAC1	6:21820225-21830202	1145.5	394.868	-1.53653	1.17865e-06	0.00017014
-	4:53590038-53591190	26.2845	9.60162	-1.45287	8.69157e-05	0.00558109
-	1:181704233-181706615	6.77109	2.484	-1.44672	0.000847419	0.0318829
-	2:147943330-147950256	21.8461	8.1319	-1.42571	0.00097163	0.0351683
-	1:181682353-181690001	1190.35	447.122	-1.41264	2.16702e-06	0.000279088
-	6:28376619-28378986	15.0734	5.66699	-1.41135	0.000158052	0.00905496
-	25:884991-907166	435.024	170.103	-1.35469	0.00045491	0.0202475
ATP12A	24:2845499-2863118	10.4198	4.08867	-1.34963	0.000503104	0.021743
-	13:11609194-11609830	70.4429	28.8508	-1.28785	0.000817039	0.0310585
-	JH376015,1:69901-70494	71.8619	29.7899	-1.2704	0.000472615	0.0208185
-	25:747525-748024	86.0323	36.049	-1.25492	0.000705047	0.0279256
IRG1	1:153685905-153693769	85.7253	35.9258	-1.2547	0.000157422	0.00903029
AREG	4:44160593-44167571	101.87	42.7276	-1.25348	4.09184e-05	0.0030863
-	LGE22C19W28_E50C23:603645-604314	143.244	60.1683	-1.2514	0.000223998	0.0117856
NOS2	19:9192370-9211613	10.5256	4.44812	-1.24263	0.00105102	0.0373054
-	LGE22C19W28_E50C23:606705-607774	147.477	62.3444	-1.24216	0.000126293	0.00755919
APOD	9:12153595-12157142	13057.1	5535.51	-1.23805	2.9097e-09	1.01987e-06
NRCAM	1:28525498-28668231	2079.07	883.452	-1.23472	0.000763897	0.02947
EREG	4:44141003-44149715	127.425	54.96	-1.21319	1.38023e-05	0.00132172
SEMA3D	1:8177103-8319861	4392.01	1909.44	-1.20173	0.000299329	0.0148478
ADAMTSL1	Z:32976701-33409919	273.707	121.112	-1.17628	0.00122858	0.0417133
-	5:2932-21284	4378.33	1951.43	-1.16585	9.84443e-05	0.00619095
-	25:748712-749702	145.91	66.1473	-1.14133	0.000568597	0.0237134
MPP7	2:15410319-15499606	5096.56	2329.36	-1.12959	0.00146617	0.0473516
SPINK5	13:9909228-9915463	181.738	86.2901	-1.0746	0.000243315	0.0125798
-	25:1080013-1081308	122.664	58.9823	-1.05636	0.001317	0.0439329
KLHL18	2:3956024-3977860	1440.68	719.923	-1.00083	3.74602e-05	0.00287593
EGR1	13:17704809-17707896	82.2129	43.398	-0.921735	1.37555e-05	0.00132172
MGP	1:47886051-47891373	12560.7	6731.83	-0.89984	0.0015296	0.0489031
MFAP3L	4:24743680-24752222	62.9972	34.4506	-0.87076	6.17596e-05	0.00429157
PHOSPHO1	27:3413289-3417057	157.864	87.888	-0.844939	8.27827e-06	0.0008692
LINGO1	10:2330669-2333004	12.7011	7.13368	-0.832231	0.000559402	0.0234737
HSD17B2	11:15211628-15221565	212.008	119.826	-0.823177	0.000377828	0.0177445
SOCS1	14:8935222-8936306	49.3481	27.9816	-0.818517	0.000277899	0.0139611
-	24:1423052-1431227	1932.23	1101.86	-0.810328	3.47089e-05	0.00273026
GPNMB	2:31263757-31276366	6785.37	3961.17	-0.7765	0.00017654	0.00978545
-	18:4530613-4546992	5367.52	3139.28	-0.773821	0.000438512	0.0197825
ASS1	17:5881859-5902544	15420.4	9052.13	-0.768512	0.0010575	0.0374795
DUSP4	4:48785958-48789652	102.775	63.9042	-0.685506	0.0014163	0.0462388
CHL1	12:17219614-17299157	4986.9	3184.7	-0.646983	2.76445e-05	0.00228472
SQLE	2:138265072-138279957	6892.41	4590.42	-0.586383	1.28325e-05	0.00126054
Up-Regulated
TLN1	Z:9031790-9062997	18354	23958.6	0.38445	0.000179674	0.00991304
ATP5A1	Z:2151396-2159329	3887.59	5343.71	0.458964	0.00135349	0.044745
EIF4A2,SNORA4,SNORA63,SNORA81,SNORD2	9:15671590-15678655	1537.78	2114.12	0.459211	0.0001907	0.0103536
CAPRIN1	5:17763843-17798877	18491	25846.5	0.483145	0.00115078	0.039582
GDI2	1:1012025-1061797	6562.57	9225.3	0.491335	0.000146762	0.00852134
UTP3	4:49439511-49441194	33.2561	47.0783	0.501445	0.000207123	0.0110688
FSTL1	1:79303742-79347162	9908.16	14099.2	0.508922	0.00105995	0.0375385
-	LGE22C19W28_E50C23:526597-535818	2642.1	3775.24	0.514881	1.28939e-05	0.0012621
CHD5	21:642574-668784	4347.73	6231.03	0.519209	0.000833185	0.0315215
MYOF	6:19976735-20045126	7970.59	11432.4	0.520368	0.000326944	0.0160011
TCEB3	23:5518730-5536543	3985.45	5717.62	0.520672	0.000404992	0.0187797
EEF2	28:1438528-1446533	34490.5	49633.7	0.525118	0.00011022	0.00678576
GPI	11:10450651-10473027	26799.9	38586.5	0.525866	0.000110322	0.00678576
MXRA5	1:127679909-127699630	329.763	477.252	0.533322	0.000394779	0.0183937
IARS	12:3504494-3594440	11640.9	16882.3	0.536311	0.000181114	0.00996943
BSG	28:2617530-2628605	5333.33	7735.3	0.536419	3.55048e-05	0.00277067
LRP5	5:15725338-15827771	1248.78	1814.03	0.538679	0.000453302	0.0202094
TSN	7:25748533-25753269	80.2348	116.626	0.539596	0.00127281	0.0427579
SMCR8	14:5087250-5101357	21.6107	31.4547	0.541531	0.000386099	0.0180618
ARGLU1	1:140312072-140323590	82.5476	120.885	0.550337	0.000449796	0.020095
NNT	Z:13606528-13649661	6203.53	9094.16	0.551852	0.00129614	0.0433585
SH3KBP1	1:119398187-119620670	9572.54	14042.7	0.552847	0.00115954	0.0397528
-	2:771099-833143	17970.8	26472.9	0.558858	6.89372e-05	0.00468115
MYH9	1:51598446-51666895	44397.6	65731.8	0.56611	8.65974e-15	9.8286e-12
NID1	3:37178195-37215567	2198.56	3260	0.568313	0.000943989	0.0345349
CD164	3:66355913-66366706	411.405	610.185	0.568686	0.000518134	0.0222713
SFPQ	23:4343957-4358549	141.172	209.459	0.569213	7.13781e-05	0.00481026
FAP	7:20575082-20615535	14211.3	21181.4	0.575756	0.000115349	0.00703141
CTBP1	4:84194206-84328934	1161.7	1734.69	0.578448	0.00135788	0.0447951
SCFD1	5:33438354-33483021	8931.49	13363.7	0.581344	0.000916608	0.0338745
SSR2	25:1696345-1699765	561.66	843.087	0.585985	0.00104362	0.0372088
PGK1	4:12898136-12909408	2584.81	3883.4	0.587265	1.14765e-05	0.00115173
SOCS5	3:26187338-26194241	9.88871	14.9218	0.593572	0.000971556	0.0351683
COL4A2	1:138247468-138389573	13725.9	20712.9	0.593633	7.06555e-05	0.00477741
ATRN	4:88729860-88843325	9842.56	14877.5	0.596027	4.86618e-05	0.00353607
-	1:153680831-153685665	361.972	548.809	0.600423	0.000854443	0.0320712
ADNP	20:13751746-13774433	68.5516	103.959	0.60075	0.000726683	0.028534
SDCBP	2:111749346-111804172	14355.9	21842.8	0.605514	1.69575e-05	0.00156051
NUCB2	5:11140126-11233182	16997.8	25873.3	0.606116	0.000102062	0.00635143
MAN2B2	4:79289513-79316474	5696.18	8701.34	0.611243	3.57157e-07	6.28656e-05
OGDH	22:4027420-4048080	4279.59	6549.89	0.613999	0.000622038	0.0253435
RPL27A	5:9173571-9177247	5777.03	8869.45	0.618518	5.62534e-05	0.00399634
AARS	11:1165617-1178010	3752.2	5773.17	0.621626	0.000257075	0.0131627
RPN2	20:5364574-5385720	19823.5	30523	0.622686	0.000150515	0.00871798
PPIA	22:4060892-4061870	2170.09	3351.71	0.627143	0.00149236	0.0479377
RPS15	28:3098340-3099838	4650.29	7189.23	0.628517	0.00152834	0.0489013
YBX1	21:6384636-6392015	737.112	1139.74	0.628749	1.05783e-06	0.000157089
RPL15	2:37769193-37773772	546.144	844.493	0.628804	0.000292301	0.0145491
ID2	3:95424292-95426393	57.741	89.3162	0.629325	0.00141157	0.0462145
AQR	5:31481160-31531022	5200.3	8053.52	0.631027	0.00142105	0.0462388
ANP32E	25:29783-41926	2576.35	4006.91	0.637161	0.00021163	0.0112341
THBS2	3:40680693-40714418	5662.19	8807.92	0.637441	4.67877e-05	0.00342881
HDAC2	3:64239379-64262206	6530.36	10196.8	0.642884	0.00019763	0.010633
PREP	3:68127671-68220680	4454.88	6957.78	0.643238	0.00033209	0.0161914
-	26:4318549-4324974	2001.79	3126.52	0.64327	2.04243e-05	0.00179964
RABGGTB	8:28691549-28702612	189.066	295.577	0.644645	9.81396e-06	0.00100391
PIK3CD	21:3470166-3492977	3706.06	5836.22	0.655151	0.00152852	0.0489013
GOLGA7	22:2584740-2588762	155.676	245.913	0.6596	1.97771e-05	0.0017556
RPS23	Z:63183170-63185001	3409.15	5400.94	0.663801	0.000125018	0.00749622
ADAM10	10:6434757-6661741	3907.23	6198.49	0.665771	0.000757204	0.029298
UBR2	3:22320327-22374070	5634.53	8938.73	0.665774	0.000341324	0.0165351
EBI2	1:143797787-143884763	17.8532	28.3255	0.665923	0.000270028	0.0136645
DHX15	4:73318069-73362415	4959.15	7870.75	0.666408	0.000239321	0.0124634
ACTN1	5:27492490-27574032	31276.6	49646.3	0.666603	7.39892e-09	2.26089e-06
SESN1	3:66547544-66556746	755.017	1205.7	0.675295	6.02019e-05	0.00420787
LYSMD2	10:8581188-8591564	57.0463	91.2265	0.67732	0.00121811	0.0414758
SPI1	5:22247413-22269299	229.652	369.281	0.685267	1.92915e-05	0.00171889
EPRS	3:18167011-18205003	11423.7	18410.9	0.688529	1.54563e-05	0.00145037
CENPF	17:8344383-8375620	1865.05	3009.22	0.690175	3.79517e-05	0.00289923
CSF1R	13:12594406-12612742	6887.11	11113.7	0.69037	7.26297e-06	0.0007833
LAMA4	3:65122173-65221853	4281.86	6934.71	0.695598	5.12913e-06	0.00058493
RBBP4	23:5179616-5186918	1988.16	3236.58	0.703032	0.000943433	0.0345349
STK10	13:8133290-8180065	4860.59	7928.12	0.705847	0.00135365	0.044745
CSE1L	20:6747075-6769861	9355.2	15282.6	0.708053	8.79529e-06	0.000919436
IGSF6	14:8723762-8741922	44.7471	73.2339	0.71072	0.000300199	0.0148755
RCAN3	23:5708085-5715403	33.9669	56.0518	0.722631	0.000158549	0.00906219
HMG1	1:174411601-174418492	550.193	910.686	0.727016	3.52287e-05	0.0027575
ASPN	12:3309394-3452411	1635.55	2710.05	0.728546	2.52511e-05	0.00213043
TLR2-1	4:19505867-19510415	18.968	31.4397	0.729017	5.16343e-05	0.00372932
MSL1	27:4367282-4370640	153.251	254.042	0.729168	7.58363e-05	0.00506308
TXNDC5	2:64443714-64487392	5711.87	9487.93	0.732131	0.000139414	0.0081765
BMP2K	4:44313411-44353014	3620.24	6025.77	0.73506	0.000440622	0.0198151
PRKCB	14:6644245-6716817	3834.17	6385.62	0.735913	0.000764122	0.02947
ACTR2	3:9891300-9908421	2174.72	3628.87	0.738692	0.000345022	0.0166298
TMEM22	9:364228-373502	17.2817	28.9085	0.742251	0.000437113	0.0197505
MSN	4:126208-166354	7854.05	13165	0.7452	0.000153087	0.00883769
COMP	28:3556018-3572845	25582.5	43016.1	0.749721	9.17295e-07	0.000137939
RFC1	4:68926120-68962466	4111.54	6928.4	0.752845	0.0002793	0.0139999
SPG11	10:19225099-19251639	2071.1	3503.67	0.758468	0.000383744	0.0179869
LRPAP1	4:81411627-81420930	1132.03	1923.85	0.765088	0.00115087	0.039582
MYLIP	2:61562079-61576684	355.27	604.978	0.767964	1.5372e-05	0.00144815
GMIP	JH376279,1:70610-89365	2323.1	3959.13	0.769131	0.000998668	0.0358745
SLC12A4	11:2960312-3007093	3587.42	6124.41	0.771625	0.000420087	0.0192735
MYD88	2:4800957-4813676	250.378	428.229	0.774278	1.56702e-05	0.00146755
TFRC	9:14408399-14424328	1674.96	2871.25	0.777551	8.43218e-05	0.00544653
TGFBR2	2:40385524-40449515	2230.1	3823.27	0.777701	1.0808e-05	0.00109286
VPS26A	6:10408751-10420586	915.51	1570.92	0.778963	0.00136352	0.0449501
PPP6R2	1:460367-528820	5211.17	8961.85	0.782189	3.36943e-05	0.0026834
PAPSS1	4:37490650-37526579	2896.19	5000.55	0.787929	1.37863e-05	0.00132172
PPIB	10:806483-807490	1355.77	2342.21	0.788762	0.000386603	0.0180676
IRF2BP2	3:37708910-37711793	31.699	54.8051	0.789875	0.000518834	0.0222813
ATP5G3	7:16150148-16153471	313.825	542.816	0.790504	0.00107564	0.0379249
KCNK5	3:28548397-28582219	4.12352	7.13683	0.791406	4.05883e-05	0.00307111
MRC2	27:2412668-2426786	2561.46	4440.06	0.793612	0.000588801	0.0243854
TRPC1	9:10015076-10037774	805.804	1397.9	0.794763	0.000839103	0.03167
UNC50	1:131663339-131746875	66.5956	115.788	0.797993	0.000916698	0.0338745
ZFHX4	2:119025057-119151834	5.49087	9.55898	0.799823	0.00109585	0.0384104
NAIF1	17:4820650-4824227	37.9649	66.1102	0.800206	0.000411259	0.0189413
ARMC7	18:10926859-10928901	41.0141	71.535	0.80253	0.00115918	0.0397528
MAPKAPK2	26:2476911-2498502	5357.05	9365.69	0.805946	0.000255887	0.013121
DMB2	16:76299-79327	57.3193	100.353	0.807996	0.00102323	0.0366152
F5	1:83009964-83046197	4169.12	7380.74	0.824024	4.72005e-06	0.000547446
HNRPK	JH376210,1:13810-34765	6710.65	11885.2	0.824646	8.39453e-05	0.00542957
TNRC6C	18:4000198-4034882	1470.36	2606.66	0.826029	2.05699e-05	0.00180913
ASCC1	6:11038445-11065354	1544.88	2739.97	0.826662	0.000143377	0.00834511
ACSBG2	28:1630486-1705053	3734.89	6628.6	0.827639	4.14151e-07	7.00077e-05
ARPC1B	14:4361119-4375997	1212.54	2158.89	0.832254	1.08657e-06	0.000159372
CTU2	11:17907682-17930659	53.0131	94.7085	0.837145	5.3271e-05	0.00382435
TIMP2	18:10040585-10047636	961.525	1718.98	0.838155	7.80198e-08	1.74607e-05
DEK	2:60407204-60424690	2396.36	4284.64	0.838333	3.36815e-05	0.0026834
MAP2K2	28:2557282-2565621	65.9106	118.342	0.844385	0.000490901	0.0213316
CPSF3	3:95762307-95776462	2721.68	4889.32	0.845134	8.12334e-05	0.00531182
LHFPL2	Z:22561932-22577450	14.8477	26.776	0.8507	0.000111726	0.00686322
AEBP1	JH376336,1:20-3022	112.698	203.668	0.853762	0.000541048	0.0229417
DOCK11	4:3309255-3365790	5003.64	9048.16	0.854646	2.79821e-05	0.00230395
BAZ1B	19:168793-295292	1738.04	3147.08	0.856555	9.72459e-05	0.00613177
SEC24D	4:54343363-54389272	1694.98	3071.42	0.857642	2.43628e-05	0.00207695
KDELR2	14:8783748-8795632	522.6	948.683	0.860219	0.000115095	0.00702495
COL6A2	7:6780956-6810372	92638.2	168380	0.862044	4.44089e-16	6.22626e-13
TRABD	1:20004477-20037661	203.088	369.609	0.86389	0.000346139	0.0166332
LSM4	28:3728959-3735148	152.662	278.471	0.867189	0.00110039	0.0385412
ATP6AP1	1:22120621-22168345	13548.6	24720.8	0.867581	1.82851e-05	0.0016666
ORAI2	19:4139106-4148388	43.1718	78.9013	0.86996	0.00136507	0.0449699
RAB3GAP2	3:18087481-18152718	4070.76	7442.38	0.870464	0.000260417	0.0133052
FUT7	17:456404-457737	9.32391	17.0514	0.870886	0.000571812	0.0238267
MIPEP	1:176655869-176725970	4288.28	7848.28	0.871976	0.000501201	0.0216803
RCN1	5:5240085-5351686	732.258	1340.68	0.872544	2.25737e-05	0.00196722
RRBP1	3:14871306-14889679	4815.48	8818.71	0.872888	3.81334e-05	0.00290845
CBX4	18:9885035-9887566	7.51315	13.7729	0.874345	0.000357162	0.0169916
H6PD	21:3296388-3307440	97.1926	178.185	0.874454	0.000994821	0.0357858
ITGB1	2:13975782-14017232	10577.7	19473.7	0.880504	3.13723e-07	5.64334e-05
EXT2	5:21022966-21097027	2818.7	5207.87	0.885661	2.79844e-05	0.00230395
ZNF217	20:12870700-12883720	135.754	251.112	0.887333	1.12365e-05	0.00113003
NAA20	7:36209703-36213223	165.226	305.764	0.887981	9.63532e-06	0.000987755
HTRA1	6:30810572-30839272	10849.4	20132.4	0.891903	1.54136e-05	0.00144921
FAM45A	6:29538375-29547812	687.991	1277.23	0.892557	0.000730243	0.0286273
RHOG	1:193846441-193847729	58.0828	107.938	0.894015	5.81162e-05	0.00409165
PLEKHF1	11:7859121-7861462	10.9392	20.3459	0.895224	2.43993e-05	0.00207695
SRSF2	18:4216220-4222385	93.5796	174.163	0.896173	2.10313e-06	0.000273172
EPB41	23:2560592-2622522	3797.19	7092.84	0.90143	0.000618675	0.0252713
DHRS7	5:54475805-54493967	764.138	1427.45	0.901533	2.09268e-07	4.07168e-05
FLI1	24:986064-1057188	478.109	895.588	0.905496	9.89163e-05	0.00621244
MRPS14	8:7076874-7085853	65.0499	121.993	0.907176	5.49963e-06	0.000619013
CLTA	Z:51863826-51878607	3524.09	6614.3	0.908339	0.00102389	0.0366152
MEF2C	Z:60141409-60264847	546.251	1026.52	0.910123	0.00116	0.0397528
TLR6	4:69116809-69122732	27.7278	52.2855	0.915077	1.04584e-07	2.27644e-05
IPO8	1:59765283-59801177	3170.78	6003.67	0.921007	0.000346088	0.0166332
TMEM181	3:51320724-51354194	6.53599	12.376	0.921066	0.000671908	0.0268476
MTPN	1:58356889-58394748	4000.16	7575.99	0.921375	0.000586821	0.0243245
-	24:6243258-6247754	7.68084	14.5801	0.924661	0.00131982	0.043958
LRRC32	1:192794856-192800257	9.01067	17.1125	0.925341	1.066e-05	0.00108118
ITGB2	7:7174610-7186858	28.6313	54.4282	0.926759	0.0010955	0.0384104
RANGAP1	1:49591686-49610827	4494.55	8563.3	0.929988	2.9264e-05	0.00238459
SEPT6	4:16468296-16493712	3498.91	6673.18	0.931467	2.3394e-07	4.46067e-05
FAM46A	3:77839635-77873063	20.9973	40.0958	0.933243	0.000195382	0.0105477
SPG21	10:17199825-17223655	47.2724	90.439	0.935945	7.1444e-05	0.00481026
NINJ1	12:6600418-6618168	300.013	576.081	0.94125	0.000835146	0.0315456
CBFB	11:2339609-2377786	446.528	859.916	0.945444	0.000802839	0.0306409
SPC25	7:18426549-18430278	42.289	81.5133	0.946753	0.00110773	0.0386142
DGKD	9:728830-786491	1988.44	3834.97	0.947574	0.00124407	0.0420592
-	23:267108-281595	60.989	117.779	0.94946	0.00141922	0.0462388
MAP4K4	4:17161297-17258962	9798.87	18978.7	0.953695	5.1442e-10	2.13234e-07
CARHSP1	14:10018056-10045224	134.602	261.013	0.955425	0.000237668	0.0124362
-	21:3214988-3227541	135.274	262.419	0.955988	0.00134074	0.0444139
-	1:43891567-43932696	817.073	1586.25	0.957083	0.00124202	0.0420199
COL6A1	7:6739821-6761743	32338.6	62885.4	0.959468	3.59179e-12	2.48141e-09
-	7:13097389-13154191	10.4577	20.3604	0.961203	0.00109052	0.0383079
-	2:30686662-30698871	12.383	24.1119	0.961388	0.00100517	0.0360266
BLB1	16:102062-103266	1503.97	2928.55	0.961409	4.56238e-05	0.00336663
NMT2	2:20468205-20500040	937.835	1829.25	0.963849	4.47028e-05	0.0033244
FKBP10	27:4679152-4685639	1359.33	2652.43	0.96442	3.86366e-09	1.29702e-06
-	26:1507166-1518466	17.9523	35.0475	0.965141	0.00114428	0.0394978
GIT2	JH375192,1:46831-77993	2463.1	4810.25	0.965636	1.92812e-05	0.00171889
MCM3	3:107167585-107179504	3235.74	6329.31	0.967951	3.66231e-07	6.37149e-05
-	1:82962399-82964368	39.6258	77.5329	0.968371	0.00137457	0.0452517
-	1:167327480-167356176	124.915	244.608	0.969526	0.000351467	0.0167876
-	21:3214988-3227541	10667.8	20904	0.970518	0.0012787	0.0429257
-	4:34687561-34696243	4.92448	9.67582	0.974414	0.00107454	0.0379249
-	6:11375532-11501581	31.61	62.1313	0.974937	0.000590918	0.0244385
E2F1	20:2483840-2488119	124.349	244.49	0.975384	0.000756762	0.029298
TBC1D4	1:154275612-154383017	512.052	1008.59	0.977978	0.000193746	0.0104832
COLEC12	2:101677427-101773152	3166.5	6239.4	0.978515	0.000162238	0.00922917
-	3:87804936-87828658	2265.43	4465.58	0.979067	9.46875e-06	0.000972772
FNBP1	17:5730976-5792450	23.7553	46.8989	0.981304	0.00110409	0.0385857
-	Z:51421539-51474648	8.7121	17.2625	0.986549	0.000850956	0.0319655
TBC1D2B	10:3342420-3365968	1081.59	2144.98	0.987815	0.000177135	0.00980705
ZYX	1:77014645-77026392	72.9958	144.84	0.988577	0.00111503	0.0387408
SESN3	1:184678726-184700519	486.517	965.753	0.989163	4.95715e-05	0.00359122
-	7:27873371-27876426	16.9641	33.6856	0.989644	0.00145354	0.0470711
KLF12	1:154791542-155050752	10.3877	20.6498	0.991247	0.000461423	0.020423
-	14:2345343-2349474	16.4236	32.6572	0.991634	2.80533e-06	0.000345548
ME1	3:77166448-77331527	2588.1	5148.19	0.992171	3.67995e-05	0.00285235
COL6A3	7:4752713-4805991	51559	102605	0.992802	0	0
SPCS3	4:43811913-43817012	2885.02	5744.84	0.993687	0.000441526	0.019837
PTTG1IP	9:4651629-4664803	2401.32	4784.16	0.994435	0.00119709	0.0408769
LGMN	5:44068888-44095903	68.8683	137.292	0.995336	0.000909845	0.0337258
-	Z:8222634-8225340	80.7626	161.069	0.995923	0.000496792	0.0215287
SRSF1	19:8707480-8710486	180.48	360.31	0.9974	1.15609e-05	0.00115534
TRMT61B	3:8512198-8522900	27.475	54.868	0.997844	0.00147208	0.0475103
EDEM2	20:2895437-2907575	136.097	271.971	0.998814	4.24726e-06	0.000504894
-	6:11510113-11530618	227.885	455.682	0.999717	0.000974753	0.0352011
AVD	Z:9023483-9024783	3901.7	7810.65	1.00134	7.68383e-05	0.00510852
DOCK10	9:7986343-8127624	4.32431	8.67719	1.00476	0.000707095	0.027971
IGF2	5:13148419-13164300	68.2012	136.906	1.00532	0.000429244	0.0194872
PLA2R1	7:21327980-21365383	3375.5	6778.64	1.0059	2.90025e-10	1.39648e-07
GUSB	19:4905636-4931757	31.137	62.5639	1.0067	0.00113162	0.0391745
CBX3	2:32327966-32341278	723.335	1453.6	1.00689	0.000415918	0.0191375
-	21:3214988-3227541	94.7872	190.657	1.00821	0.000801633	0.0306194
ESPL1	JH375554,1:13497-27092	546.678	1102.45	1.01195	0.000271291	0.0136994
MRPS35	1:72450874-72476524	598.367	1206.81	1.0121	0.000999923	0.0358926
-	3:54104043-54107397	33.2451	67.0745	1.01262	0.000550652	0.0232087
TMPO	1:46488736-46511115	300.817	608.364	1.01605	2.57485e-05	0.00216856
ME3	1:188071572-188189760	1928.75	3901	1.01618	0.000709331	0.0280142
SEPT9	18:3760264-3808650	1656.18	3356.08	1.01892	0.000275269	0.0138562
-	Z:7020205-7022821	38.7778	78.5897	1.01911	0.0012539	0.0422716
CTSD	5:13503258-13518639	7660.59	15528.3	1.01937	1.43041e-12	1.09978e-09
NASP	8:20075621-20085978	2572.08	5222.06	1.02169	0.000563185	0.0235289
-	11:50753-52649	18.2342	37.0378	1.02235	0.00111495	0.0387408
ADAMTS2	13:12982379-13153634	3563.17	7237.83	1.02239	1.86771e-07	3.75662e-05
-	2:43256837-43263689	14.8498	30.1733	1.02283	0.00156929	0.049971
RNASEL	8:5591641-5597555	13.3112	27.0576	1.02339	6.66559e-05	0.00456526
-	LGE64:609747-658005	177.905	361.74	1.02385	0.00120201	0.0410154
-	17:5730976-5792450	10.8775	22.1202	1.02402	0.000480359	0.021
TNFRSF25	21:600994-603806	4.02153	8.17817	1.02403	0.00145026	0.0469968
-	4:246411-254715	29.0252	59.0385	1.02435	0.000668547	0.0267582
IFNAR2	1:104618841-104630891	297.682	605.825	1.02513	0.000555388	0.0233258
-	3:99136660-99173978	19.7404	40.1958	1.02589	0.00106569	0.0376579
G12	28:2315135-2365833	3263.13	6655.42	1.02827	0.000131364	0.00780799
PTPN6	1:76818627-76833854	214.286	438.472	1.03295	8.93464e-08	1.97178e-05
ABCA1	Z:54537103-54642132	4.71928	9.65696	1.033	0.00155081	0.0494817
-	4:5056527-5091897	14.5189	29.7202	1.03351	0.000361249	0.0171347
PRELP	26:5204575-5209509	175.599	359.76	1.03475	1.47781e-07	3.06285e-05
ELMO1	2:46963798-47228583	5205.49	10666	1.03491	4.39449e-07	7.37609e-05
-	AADN03022998,1:20-17720	650.183	1332.81	1.03555	0.00152081	0.0487385
-	2:134749873-134773820	28.3579	58.1741	1.03663	0.00097286	0.0351861
-	7:4332496-4382817	36.8738	75.6836	1.03738	0.00149773	0.0480776
RCC2	21:122144-128570	292.9	601.401	1.03792	0.000567035	0.023669
DNASE2	8:15541525-15552751	34.1069	70.1441	1.04026	0.00147599	0.0475721
-	14:3237086-3274038	14.7487	30.3896	1.04299	0.000210735	0.0112115
CORO1C	15:6530007-6560312	111.124	228.996	1.04315	0.000547895	0.0231129
TNC	17:2640784-2707458	17.6873	36.4506	1.04323	0.000468194	0.0206843
-	AADN03012036,1:441-1662	73.1979	150.903	1.04374	0.000163883	0.00930015
-	5:9767889-9802730	24.3668	50.2392	1.04389	0.000949359	0.0347047
-	Z:70683810-70771816	3.98354	8.22463	1.0459	0.000876118	0.0327045
-	10:3613995-3639760	66.3564	137.043	1.04632	0.000951347	0.0347508
-	AADN03022998,1:20-17720	91.9135	189.871	1.04667	0.000821869	0.0311676
-	4:14212026-14257191	6.33574	13.0937	1.04729	0.000931137	0.0342752
-	6:11510113-11530618	397.517	821.836	1.04783	0.0014629	0.0472779
-	1:174335142-174344859	38.1434	78.9069	1.04872	0.000638742	0.0258693
-	1:5842386-5845695	6.41617	13.3159	1.05337	0.00120725	0.0411649
-	AADN03022998,1:20-17720	445.907	925.697	1.0538	0.000943861	0.0345349
C1QA	21:6064479-6066567	99.2962	206.401	1.05564	0.000519974	0.0223102
-	10:19567097-19568206	20.6848	43.0356	1.05696	0.00151363	0.0485552
-	1:100377717-100378526	131.437	273.92	1.05939	0.000505575	0.02183
-	21:3214988-3227541	10209.5	21286	1.05999	0.00080111	0.0306194
-	28:631090-661950	33.397	69.6449	1.0603	0.000172456	0.00963754
KIAA0922	4:19408833-19481214	2312.58	4828.53	1.06208	8.69906e-05	0.00558109
ANXA6	13:12336944-12488448	7252.97	15149.4	1.06262	1.80991e-10	9.37669e-08
-	4:2224132-2236326	17.6238	36.8532	1.06426	0.000261026	0.0133221
-	25:1028395-1030478	97.7767	204.56	1.06496	0.00122128	0.0415541
TLR6	4:69130955-69134252	25.9451	54.3563	1.06699	2.34079e-12	1.66542e-09
ACSL4	4:13740514-13757994	996.011	2089.64	1.06902	7.90534e-05	0.00521217
-	AADN03024709,1:537-861	237.511	498.47	1.06951	0.00043359	0.0196471
-	6:20253193-20257078	24.4387	51.2984	1.06975	0.00106268	0.0375874
-	3:104235835-104238642	11.5929	24.3495	1.07065	0.000539465	0.0229196
-	1:48100391-48107209	33.0245	69.378	1.07094	0.000508052	0.0219137
-	5:43383614-43451410	9.35749	19.6826	1.07273	0.000640147	0.0259042
RPA1	19:5418177-5439681	2642.75	5559.37	1.07288	2.42791e-05	0.00207412
-	1:105394571-105544588	10.9994	23.1505	1.07361	0.000293583	0.0145779
BFIV21	16:59594-62334	742.093	1563.2	1.07483	0	0
-	12:8419789-8451088	14.7272	31.0359	1.07545	0.000670412	0.0268103
RPL22L1	9:19191687-19193725	312.172	657.869	1.07546	1.38081e-05	0.00132172
LCP1	1:167327480-167356176	96.0945	202.634	1.07635	0.000355181	0.0169307
NAT,PNAT10	11:15251699-15262230	19.4731	41.0691	1.07657	8.00461e-10	3.20649e-07
GCC1	1:429083-433969	5.70453	12.0349	1.07705	0.00153363	0.048999
CLMP	24:3026643-3066937	393.095	829.684	1.07768	0.000918709	0.0339225
-	24:2553385-2558481	156.453	330.426	1.0786	0.00140036	0.0459298
-	21:3214988-3227541	861.778	1820.9	1.07926	0.0004518	0.0201656
-	4:76180883-76201473	22.7745	48.1254	1.07938	0.000343065	0.016569
LAPTM5	23:267108-281595	176.683	374.031	1.082	0.000181591	0.00998417
VLDLR	Z:26415209-26431892	1668.96	3533.46	1.08213	6.58431e-08	1.51627e-05
PLEKHA2	22:2404253-2416002	300.98	639.028	1.08621	0.000168499	0.00949432
LIPA	6:18879533-18892424	36.5224	77.702	1.08917	0.000322734	0.0158228
-	1:195027668-195058322	9.60941	20.4475	1.0894	0.00140095	0.0459298
-	AADN03022998,1:20-17720	292.307	622.163	1.08981	0.000239494	0.0124634
-	7:9523084-9626854	17.5743	37.4187	1.09029	0.000139611	0.0081765
-	5:54133486-54169085	6.74636	14.3758	1.09146	0.000736449	0.0287753
PRC1	10:19561548-19563687	32.2723	68.7759	1.0916	0.000508435	0.0219137
ZNF281	8:1362790-1578757	5.45183	11.6237	1.09225	0.000754059	0.0292714
RBM6	12:2598042-2648508	2002.4	4272.31	1.09329	0.000814297	0.030979
GPR146	14:2320567-2331815	13.8625	29.6521	1.09694	0.00156158	0.0497586
-	12:11767955-11770654	11.2971	24.2584	1.10253	0.00034173	0.016538
RASSF2	22:413641-426023	195.175	420.511	1.10737	3.46168e-13	2.89499e-10
-	21:5514082-5539070	35.1196	75.7481	1.10893	0.000250931	0.0129036
-	7:9280760-9299769	10.7396	23.2071	1.11163	0.000953911	0.0347645
-	Z:21516092-21519215	6.87536	14.8691	1.11281	0.000476988	0.0208985
ALDH18A1	6:34863778-34898683	1611	3488.51	1.11466	2.03517e-05	0.00179656
SPARC	13:12238463-12246997	4615.36	9998.99	1.11534	1.04811e-10	5.74283e-08
-	9:15860634-15861881	26.5269	57.4819	1.11565	0.000242105	0.0125565
-	5:13429925-13472386	513.736	1113.59	1.11612	0.000474944	0.0208665
BCAT1	1:65511572-65577623	2786.63	6041.94	1.11649	6.78149e-05	0.0046181
-	17:2640784-2707458	26.3316	57.141	1.11773	0.000610846	0.0251021
-	1:132461696-132478739	7.34919	15.9735	1.12002	0.00148627	0.0478065
-	7:12163964-12167250	21.4872	46.7259	1.12074	9.80069e-05	0.00617159
TMEM120B	15:5597596-5609954	9.2608	20.1462	1.1213	0.000345697	0.0166332
-	AADN03015043,1:302-1628	19.8228	43.1594	1.12252	0.000914309	0.0338387
-	AADN03022998,1:20-17720	132.465	288.522	1.12306	0.000255984	0.013121
DUSP10	3:17664735-17687006	20.3925	44.4766	1.12501	5.33025e-06	0.000604971
-	2:15999841-16084527	14.6026	31.8516	1.12514	0.000302982	0.0149978
PRDX4	1:117791018-117799735	28.8069	62.854	1.12559	0.0012835	0.0429961
-	5:39821603-39838387	4.71961	10.3036	1.12642	0.000804008	0.0306409
-	AADN03020994,1:672-1191	127.407	278.196	1.12665	0.000476438	0.0208936
PLXNC1	1:44935659-45004950	2560.28	5593.65	1.12749	2.22304e-08	5.88722e-06
-	15:6530007-6560312	67.5849	147.672	1.12763	0.000151522	0.00876568
PTTG1IP	2:21631954-21654572	3482.71	7625.43	1.13061	0.000124752	0.00749622
-	AADN03016096,1:40-1308	53.7317	117.707	1.13136	0.00117161	0.0401217
-	5:44068888-44095903	349.493	765.923	1.13194	0.000407841	0.0188568
-	6:18879533-18892424	59.9927	131.529	1.13252	0.000163202	0.00927256
SH3BP4	7:5701701-5897491	8.06307	17.6846	1.13309	0.000122342	0.00740089
-	2:145620530-145656186	3.15375	6.9208	1.13387	0.000678537	0.0269993
C2ORF40	1:134771682-134776149	147.194	323.196	1.13469	1.0817e-07	2.33318e-05
-	JH375214,1:9027-10319	16.7956	36.8785	1.1347	0.000612259	0.0251385
SEPP1	Z:13431752-13455542	209.904	461.704	1.13724	0.000116557	0.00709599
IQGAP2	Z:23320395-23436518	7.81965	17.2033	1.13751	0.000472022	0.0208148
CYTH1	18:10061511-10070320	378.626	833.02	1.13758	8.29848e-07	0.000127607
KDELC2	1:179477238-179491708	1204.55	2653.46	1.13938	0.000101981	0.00635143
-	1:50627426-50649375	7.01545	15.5329	1.14672	0.000788688	0.0302354
gga-mir-155	1:101820784-101822960	7.17835	15.9249	1.14956	0.000538252	0.0228884
TTYH2	18:9384971-9391147	184.417	409.463	1.15076	7.03698e-06	0.000764114
VSIG4	4:246411-254715	38.0689	84.549	1.15118	0.000482075	0.0210055
-	2:30686662-30698871	59.6552	132.554	1.15186	0.00145787	0.0471794
-	AADN03022998,1:20-17720	1852.9	4137.06	1.15883	0.00104796	0.0372799
-	AADN03026464,1:9868-11942	64.415	144.051	1.16111	5.71727e-05	0.0040425
-	1:100375019-100375633	118.064	264.098	1.1615	0.000424568	0.0193857
LAMP3	9:15845739-15860420	219.616	491.49	1.16218	6.39685e-05	0.00440017
ZNF469	11:17795543-17808192	3.74016	8.37116	1.16233	3.13953e-05	0.00254089
-	6:18879533-18892424	468.62	1049.8	1.16362	0.000481817	0.0210055
NCAPD2	1:76401716-76426364	2465.81	5527.01	1.16444	7.54504e-06	0.000808235
FAM49A	3:99136660-99173978	7.73115	17.3294	1.16447	0.00114125	0.039422
GLIPR1	1:37725058-37734477	86.4735	193.846	1.16458	3.6271e-05	0.00281597
OLFML3	26:3742930-3744820	24.901	55.8271	1.16476	1.34836e-06	0.000190727
-	5:245201-247884	13.9142	31.2186	1.16584	0.000189029	0.0102981
C3D	AADN03022998,1:20-17720	23.6477	53.1146	1.16741	4.72771e-10	2.01219e-07
STAB1	12:590127-663481	17626.4	39591.3	1.16744	0	0
CD74	13:12336944-12488448	16854.9	37889.7	1.16863	1.19338e-05	0.00118515
-	6:11375532-11501581	28.0711	63.1219	1.16906	0.00112071	0.0388645
AVD	Z:9011810-9012990	4970.7	11178.8	1.16925	0.000208291	0.0111187
DLGAP5	5:56134598-56154135	1856.86	4178.43	1.1701	4.06147e-06	0.000485228
-	25:1221970-1222936	21.1062	47.5153	1.17072	0.000388374	0.0181326
-	16:79574-96294	628.711	1415.71	1.17106	0.00045943	0.0203916
-	3:107151364-107156515	4.55787	10.2633	1.17107	0.000215146	0.0113953
-	1:104205568-104210750	4.94808	11.1714	1.17487	0.000760584	0.0294049
-	4:10939287-10954814	34.949	79.0177	1.17693	6.19436e-05	0.00429809
-	5:44068888-44095903	455.732	1033.64	1.18147	0.000423319	0.0193658
-	1:100373022-100374575	227.904	518.043	1.18465	0.00138714	0.0455395
CYBASC3	5:373721-375559	31.8084	72.3238	1.18506	0.000139623	0.0081765
-	5:23854713-23859110	11.1652	25.3972	1.18567	0.000435177	0.0196816
KIF15	2:43768480-43804535	2.91717	6.63887	1.18637	0.000879546	0.0327811
RASA3	1:136345768-136476626	3958.48	9009.58	1.18651	1.64979e-05	0.00153301
C11ORF82	1:188248970-188257187	4.93232	11.2278	1.18673	7.72457e-05	0.00512845
FANCD2	12:2749643-2799675	3.18369	7.2476	1.1868	0.00110312	0.0385802
-	1:72197656-72208823	6.95853	15.8448	1.18716	8.33678e-05	0.00541425
ATF1	LGE22C19W28_E50C23:136785-150416	6.03619	13.7467	1.18737	0.00133688	0.0443476
COL12A1	3:80212181-80312375	3277.81	7489.42	1.19212	2.48343e-09	8.83451e-07
SLC43A3	5:16312064-16327147	134.027	306.576	1.19372	5.28575e-05	0.0038004
-	27:4499788-4644100	1490.95	3413.26	1.19492	0.000397749	0.0184978
CMTM3	11:10892367-10903383	34.0817	78.0523	1.19545	0.00037475	0.0176521
DCK	4:49546674-49559671	835.551	1913.69	1.19555	0.00023949	0.0124634
-	5:11860237-11871246	68.5351	157.283	1.19845	2.69787e-05	0.00225204
TNFRSF9	21:260456-274679	114.098	261.878	1.19862	3.28618e-07	5.867e-05
TRIM59	9:21616964-21624419	14.0314	32.2472	1.20051	6.4834e-06	0.000713758
GPX7	8:23344642-23356424	108.691	249.887	1.20104	0.000261488	0.0133314
-	23:155924-159475	34.9176	80.3047	1.20153	0.000169412	0.00952324
CDK2	JH375501,1:5696-7027	19.8905	45.7505	1.20171	0.00085949	0.0321801
HIC1	19:5520665-5524129	7.3851	16.9881	1.20183	0.000239766	0.0124639
LBR	3:16751705-16764319	5374.94	12381.2	1.20383	4.90632e-09	1.58027e-06
-	17:353504-354279	16.7735	38.6461	1.20414	0.00148608	0.0478065
-	10:19264650-19502893	694.833	1601.67	1.20484	4.32183e-05	0.00322911
-	AADN03018361,1:32-376	273.413	630.254	1.20485	4.85698e-05	0.00353477
PLCXD1	1:129412880-129442045	10.7886	24.8768	1.20529	0.000263196	0.0134002
FBLN2	12:5783473-5870060	5304.21	12300.8	1.21354	0	0
HMOX1	1:51949100-51955229	77.238	179.185	1.21406	5.53155e-05	0.00393557
-	10:6313606-6321500	23.1423	53.762	1.21606	0.000575238	0.0239276
-	1:169701509-169710954	16.0459	37.3008	1.217	0.000957505	0.0348688
NCAPG2	2:9417856-9456238	1.41924	3.3046	1.21936	0.000880863	0.0328046
CTSS	25:1700502-1705084	68.2835	159.023	1.21962	2.7415e-05	0.00227673
-	13:12780844-12781745	12.6109	29.4163	1.22194	0.001459	0.0471838
-	1:78598307-78606692	4.17417	9.74042	1.2225	0.000104963	0.00649802
-	17:8296394-8307502	5.23614	12.2188	1.22252	0.00071196	0.0280889
-	11:10892367-10903383	37.0386	86.4399	1.22267	1.8853e-05	0.00169805
-	16:79574-96294	1133.38	2647.82	1.22418	4.12492e-05	0.00310591
-	7:570989-612174	14309.1	33429.6	1.2242	9.19389e-05	0.00586698
STK38	26:1507166-1518466	14.199	33.1754	1.22432	0.000593156	0.0245019
-	15:6527995-6529949	36.2506	84.7151	1.22462	3.11335e-05	0.00252398
DEF6	26:4050266-4062083	20.228	47.2793	1.22486	4.48936e-05	0.00333338
-	25:1041920-1042966	140.765	329.446	1.22675	7.06052e-05	0.00477741
-	1:188219968-188248586	29.2053	68.3866	1.22748	8.37242e-05	0.00542578
-	Z:41235085-41237425	11.1644	26.1427	1.2275	8.77863e-05	0.00562458
PLCG1	20:5257491-5275393	2255.52	5287.12	1.22902	8.72472e-07	0.000132875
-	3:14764454-14765717	24.4483	57.3092	1.22903	0.00148804	0.0478311
-	JH375515,1:20-4305	278.945	654.06	1.22944	2.64617e-05	0.00222078
-	AADN03022685,1:38-1102	276.939	651.375	1.23392	0.000259726	0.0132842
-	5:44068888-44095903	631.071	1484.92	1.23451	0.0010905	0.0383079
-	1:167327480-167356176	98.6946	232.26	1.2347	0.00157042	0.0499734
PAK1IP1	2:62185851-62196820	1667.56	3924.58	1.2348	4.54594e-05	0.00336363
-	9:21564477-21567776	8.31163	19.5638	1.23499	7.98909e-05	0.00525286
-	5:51859918-51864967	4.49176	10.5743	1.23521	0.000953896	0.0347645
-	5:22996088-23017438	6.84595	16.1617	1.23925	0.00067389	0.0268817
CXCL14	13:14654458-14662648	2007.29	4740.01	1.23964	0.00016434	0.00930394
-	21:3214988-3227541	23.3402	55.1161	1.23966	9.99697e-05	0.00624568
OGN	12:3309394-3452411	2067.45	4887.79	1.24133	1.78959e-05	0.00163425
-	6:18879533-18892424	117.161	277.016	1.24148	0.00142102	0.0462388
-	7:570989-612174	10249.5	24276.1	1.24398	0.000309377	0.0152826
LAG3	1:76676031-76678087	73.6285	174.44	1.2444	0.000283683	0.0141453
-	17:354565-371208	9.67875	22.9428	1.24515	0.000282526	0.0141023
-	5:13429925-13472386	77.1946	183.312	1.24773	1.28516e-05	0.00126054
-	16:79574-96294	2538.35	6030.27	1.24833	5.72424e-05	0.0040425
CCDC80	1:82939790-82959869	1784.51	4247.67	1.25115	6.76667e-05	0.0046146
-	4:45841895-45843169	52.9444	126.061	1.25158	0.000441962	0.0198379
SAT1	1:117759238-117762005	143.456	341.579	1.25162	2.49143e-05	0.00211323
-	21:3214988-3227541	257.448	613.376	1.25249	5.47723e-05	0.00390275
-	1:117759238-117762005	29.7217	70.8216	1.25267	2.72586e-05	0.0022677
-	5:13429925-13472386	42.3112	100.916	1.25404	0.00155873	0.0497009
-	8:2018156-2076904	245.346	585.428	1.25467	0.00034079	0.0165261
HMGN2	23:155924-159475	237.419	568.03	1.25853	3.36464e-05	0.0026834
-	4:10939287-10954814	47.9845	114.978	1.26072	0.000162245	0.00922917
KIAA1524	1:86946002-86980146	2.13844	5.12804	1.26185	0.00103037	0.0367917
TLR21	11:342412-346770	5.46499	13.1063	1.26196	7.17463e-05	0.0048238
DOCK8	Z:25582285-25666831	4452.26	10678.3	1.26207	4.88498e-14	4.75229e-11
-	AADN03012779,1:976-1270	312.606	750.438	1.26339	3.08309e-05	0.00250371
-	22:290245-308523	4.91773	11.8119	1.26418	0.000418353	0.0192124
MAMDC2	Z:34741070-34806330	811.49	1950.53	1.26522	0.00093334	0.0342826
-	10:6313606-6321500	48.3415	116.214	1.26545	0.000544066	0.0230125
DGKZ	5:22949352-22992334	2.60798	6.27275	1.26617	0.000575172	0.0239276
-	11:10926391-10964663	4.50116	10.8389	1.26785	0.000746281	0.0290167
-	AADN03022998,1:20-17720	185.587	447.504	1.2698	0.000314042	0.015481
-	AADN03017763,1:545-1122	57.1731	137.887	1.27008	7.26932e-05	0.00486005
MCM5	1:51939573-51947838	4.83163	11.6555	1.27043	0.00123878	0.0419994
SELP	8:3692053-3700865	247.323	596.708	1.27063	1.04168e-11	7.04416e-09
SULT1B1	4:51208550-51210637	15.1914	36.6564	1.27081	0.000458124	0.0203526
PCNA	22:333968-337104	1051.3	2539.47	1.27235	1.05902e-08	3.09709e-06
-	AADN03022998,1:20-17720	165.526	399.901	1.27259	0.000359526	0.01707
-	10:17314028-17318997	12.5007	30.2246	1.27372	0.000692072	0.027492
-	JH375214,1:5363-6547	19.2406	46.5618	1.27499	7.68054e-05	0.00510852
-	10:2642455-2690367	14.4775	35.036	1.27503	1.03729e-05	0.00105655
NAGA	1:49279238-49288747	889.318	2153.42	1.27586	2.27471e-11	1.46532e-08
SLC29A3	6:11363558-11370875	64.1019	155.224	1.27591	0.000126703	0.00755919
-	15:5981118-5990657	7.82817	18.9638	1.2765	5.1867e-05	0.00373482
-	7:570989-612174	10964.6	26620.2	1.27966	3.9504e-05	0.00300337
-	AADN03022998,1:20-17720	1063.05	2581.68	1.2801	5.47569e-05	0.00390275
AIF1L	17:6079163-6091444	2454.72	5961.57	1.28013	0.000328818	0.0160763
PIP4K2A	2:17424992-17527331	2386.71	5797.3	1.28036	2.49918e-05	0.00211605
CPN2	9:12392062-12394691	2.57187	6.25134	1.28135	0.000772809	0.0297288
-	7:570989-612174	11737.7	28531.9	1.28142	0.000121532	0.00736128
-	3:47385126-47390047	3.13219	7.6164	1.28194	9.2834e-05	0.00590828
-	JH375787,1:90-1848	321.3	782.283	1.28377	0.00105609	0.0374576
-	12:10776370-10787331	10.909	26.5861	1.28516	0.00132827	0.044093
-	1:601645-606174	56.4778	137.694	1.28571	0.000339068	0.0164593
-	3:106997062-107007454	41.8095	101.977	1.28634	0.000617027	0.0252462
ABCD2	1:15080339-15126895	860.37	2099.27	1.28686	0.000456437	0.0202966
SLC38A6	5:54133486-54169085	2.72209	6.64231	1.28697	0.000940683	0.03452
E2F5	2:122484134-122496925	27.8893	68.1099	1.28815	1.16405e-08	3.35342e-06
-	17:3576712-3580089	3.79811	9.28588	1.28976	0.000246696	0.0127133
ELN	19:785525-804855	4510.79	11051.8	1.29283	7.02614e-06	0.000764114
IFNAR1	1:104652222-104670772	159.045	389.763	1.29316	1.13243e-14	1.22686e-11
-	8:15541525-15552751	469.569	1150.79	1.29322	0.000178061	0.00984688
-	1:100348397-100348653	164.643	403.615	1.29364	0.000541911	0.0229417
SH3GL3	10:10908821-10953483	4.25795	10.4416	1.29411	0.001304	0.0435602
LASP-2	2:18006659-18251285	2.89285	7.09784	1.29489	0.000204517	0.0109541
PLEKHO1	25:64080-79924	10.4749	25.7026	1.29498	2.02016e-07	3.97583e-05
-	6:8142504-8170935	24.9653	61.27	1.29526	0.00131933	0.043958
-	13:3331843-3492696	442.876	1088.69	1.29761	0.00128132	0.042953
-	7:570989-612174	17280.2	42479	1.29763	3.42974e-05	0.00271582
DAPK1	Z:41139676-41233127	1486.14	3664.06	1.30188	2.83776e-05	0.00232428
-	AADN03022998,1:20-17720	1791.81	4418.24	1.30205	0.000634614	0.0257459
-	17:6135801-6145379	7.59401	18.7268	1.30217	1.71712e-05	0.0015741
CP	9:23359468-23397356	957.362	2363.32	1.30368	0	0
CENPC1	4:50989145-51021153	2.12735	5.2551	1.30466	0.000628489	0.0255627
-	27:2426869-2428002	12.163	30.0576	1.30523	0.000173448	0.00964769
-	JH376007,1:771-969	788.572	1948.92	1.30536	6.45073e-05	0.00442446
-	8:2018156-2076904	54.5807	134.901	1.30543	0.000831444	0.0314806
-	19:6346041-6429153	6.59934	16.3193	1.30619	0.000449239	0.0200889
-	8:2018156-2076904	1022.3	2530.71	1.30773	0.000312591	0.0154254
-	4:88729860-88843325	9.39265	23.284	1.30973	0.000554932	0.0233258
-	10:19264650-19502893	113.283	280.928	1.31026	5.61447e-06	0.000629732
-	1:100352604-100353461	51.6338	128.049	1.31031	2.38425e-05	0.00205153
TPX2	20:10382092-10392964	1184.55	2940.61	1.31177	3.57214e-10	1.64683e-07
-	AADN03022998,1:20-17720	849.012	2109.79	1.31324	0.000932123	0.0342826
COL5A2	7:447675-557059	38125.3	94758.5	1.31351	0	0
RASGRP1	5:29940333-29977588	196.573	488.644	1.31372	0.000726225	0.028534
ARHGDIB	1:47844408-47852755	849.409	2113.11	1.31484	8.22512e-06	0.000865526
-	1:122806598-122808794	11823.5	29436.1	1.31593	1.68744e-05	0.00155587
PLK1	14:6884684-6898687	422.708	1053.26	1.31712	4.17296e-08	1.04147e-05
-	17:2640784-2707458	82.6361	205.946	1.31742	0.00143083	0.0464619
FBLN1	1:70623841-70706021	2253.13	5619.92	1.31862	1.87991e-09	7.11219e-07
HPS5	5:11860237-11871246	2600.84	6495.19	1.32039	0.000475399	0.0208672
-	28:2790290-2791738	3.50875	8.76424	1.32067	0.00123663	0.0419565
-	1:117791018-117799735	380.604	950.723	1.32073	0.000277938	0.0139611
-	5:5837563-6002801	4.57013	11.4159	1.32073	0.000170208	0.00955669
-	4:10939287-10954814	557.481	1393.01	1.32122	0.00104655	0.0372575
ODF2	17:5110455-5128457	1774.09	4433.15	1.32125	8.96589e-07	0.000135529
-	28:4594417-4604267	13.454	33.6215	1.32135	1.68517e-05	0.00155587
-	13:3331843-3492696	144.094	360.324	1.32229	0.00148404	0.0477992
SASH3	4:1612523-1616791	24.051	60.1591	1.32268	1.3178e-05	0.0012742
-	1:100396747-100397364	105.432	263.963	1.32402	1.15112e-05	0.00115279
-	AADN03022998,1:20-17720	1305.23	3272.83	1.32624	0.000124847	0.00749622
TNIK	9:19060652-19171667	1648.24	4150.97	1.33252	2.41687e-05	0.0020684
-	AADN03022998,1:20-17720	120.564	303.761	1.33313	1.16019e-05	0.00115701
RAB38	1:187498827-187522674	1.93415	4.87626	1.33408	7.88793e-05	0.00520789
-	1:167327480-167356176	363.181	916.347	1.33521	0.000149479	0.00866854
-	2:141333053-141469306	4.60012	11.6251	1.3375	0.000731975	0.0286474
LRRC17	1:12647568-12735694	164.93	417.297	1.33922	2.32796e-07	4.45669e-05
-	8:15541525-15552751	79.1732	200.337	1.33934	0.000658133	0.026452
DOCK2	13:3331843-3492696	12.1786	30.8174	1.3394	3.24019e-06	0.000394022
MCM6	7:30167499-30181239	5.81419	14.7131	1.33945	6.08042e-05	0.00423754
-	2:110901323-110902695	66.9937	169.886	1.34247	0.000534429	0.0227462
-	9:15353098-15355625	4.38034	11.109	1.34261	0.00113582	0.0392628
HCLS1	1:77009-89018	2208.74	5604.86	1.34345	1.50299e-05	0.00142155
RRM2	3:96087192-96092469	1271.43	3227.15	1.34381	2.5017e-08	6.55239e-06
H2AFV	AADN03025107,1:504-4102	643.596	1634.16	1.34432	0.000175822	0.009757
INPP5D	9:635538-681983	2806.3	7130.56	1.34534	2.90583e-08	7.50849e-06
KIF20A	13:9368382-9397065	7.79444	19.8284	1.34705	1.97668e-05	0.0017556
-	7:1099278-1126830	1873.71	4770.04	1.34811	8.88131e-05	0.00568273
-	2:34831061-34925176	18.939	48.2579	1.34941	5.90438e-06	0.000656075
-	AADN03022685,1:1222-1334	2396.62	6114.17	1.35115	0.000712401	0.0280889
SAMSN1	1:97445504-97480669	11.4945	29.3497	1.35241	4.27071e-05	0.00320095
-	17:2640784-2707458	325.419	831.879	1.35407	0.000278263	0.0139627
-	1:100398418-100398966	116.314	297.378	1.35427	7.38526e-06	0.000792901
NPL	8:7411850-7421881	88.0178	225.307	1.35603	3.30846e-14	3.4285e-11
CDT1	11:17932050-17935844	59.9117	153.478	1.35712	0.000221912	0.0117017
-	1:86813321-86834017	3.26469	8.36357	1.35717	0.000460933	0.0204203
-	3:77125693-77137465	6.10977	15.6631	1.35818	4.46383e-06	0.000521535
-	17:501327-505015	57.3283	147.003	1.35852	1.37132e-06	0.000193401
-	AADN03022998,1:20-17720	708.516	1818.09	1.35955	0.000114432	0.00699341
EX-FABP	17:501327-505015	2214.63	5683.71	1.35977	0.000460035	0.0203995
-	8:2018156-2076904	1197.24	3073.45	1.36014	0.000921671	0.0340055
-	JH375454,1:244-5172	1903.03	4890.28	1.36162	1.17598e-07	2.50259e-05
-	JH375716,1:399-579	302.365	777.452	1.36246	0.000675721	0.0269322
-	AADN03010467,1:1748-13854	75.1892	193.455	1.3634	0.000842286	0.0317368
-	8:2018156-2076904	488.419	1257.12	1.36393	0.000966401	0.0351391
LOXL2	22:1212100-1250082	536.701	1382.04	1.36461	1.62734e-08	4.53646e-06
-	1:90911604-90946785	12.0174	30.9595	1.36526	2.41337e-05	0.0020684
-	3:78609955-78643792	3.3903	8.73861	1.36599	0.000322968	0.0158228
FHL1	4:4206226-4210834	414.397	1068.57	1.3666	2.14315e-08	5.70736e-06
-	1:122806598-122808794	3639.6	9393.22	1.36784	8.18508e-06	0.000863218
-	10:3613995-3639760	263.374	679.795	1.36799	0.000925197	0.0340829
-	6:20271978-20290598	2.7835	7.19012	1.36912	0.000741751	0.0289587
-	25:64080-79924	14.959	38.6438	1.36922	3.25216e-06	0.000394471
-	2:6202256-6221340	3.14647	8.12898	1.36934	0.000744639	0.0290002
APITD1	21:3730259-3733343	198.582	513.646	1.37104	0.000773326	0.0297288
-	8:23205415-23205592	2008.97	5198.37	1.3716	1.89498e-05	0.00170116
MAP3K5	3:54290127-54341428	879.942	2279.83	1.37345	3.21564e-06	0.000392036
-	Z:8222634-8225340	231.617	600.915	1.37542	0.00115476	0.0396874
-	7:27984196-27994299	40.8127	105.898	1.37558	0.000613447	0.0251656
-	10:19264650-19502893	41.5341	107.79	1.37586	3.1372e-06	0.000383454
FGD3	12:6695374-6799774	2.41474	6.26683	1.37587	0.000883848	0.03289
PELO	Z:15630609-15707360	1105.17	2868.5	1.37603	4.13087e-05	0.00310591
-	7:27984196-27994299	49.2835	127.923	1.3761	1.8943e-06	0.000250781
-	12:9113627-9115989	19.6145	50.926	1.37648	0.000164923	0.00932587
-	7:570989-612174	8966.77	23300.2	1.37768	4.51218e-05	0.00334512
SFXN1	13:9368382-9397065	141.857	368.856	1.37862	9.20415e-06	0.000947941
LIMD1	2:43439044-43464936	3.04655	7.92239	1.37876	0.00132458	0.0440009
GMPS	9:22393884-22417726	3.16219	8.24539	1.38266	0.000355527	0.0169307
-	7:570989-612174	4966.58	12954.9	1.38318	1.2543e-05	0.00123536
UBXN4	7:30134925-30148714	1458.02	3803.86	1.38345	0.000722434	0.0284139
GCLC	3:87606763-87625581	1055.35	2754.8	1.38423	0.000462561	0.0204544
CHST2	9:10151973-10154431	7.35547	19.2213	1.38582	2.67137e-05	0.00223798
-	1:100410534-100411339	29.3467	76.8183	1.38825	4.08083e-05	0.00308287
-	21:5514082-5539070	25.7925	67.5711	1.38945	0.000705332	0.0279256
-	Z:44617582-44658147	11.8884	31.149	1.38963	3.40487e-05	0.00270061
INCENP	5:16370273-16411563	1681.58	4406.62	1.38985	4.62324e-05	0.00340101
LMNB1	Z:56036834-56060743	1416.19	3716.14	1.39179	2.24951e-09	8.18563e-07
-	AADN03016470,1:190-931	65.0947	170.883	1.39239	7.27998e-06	0.000783362
-	24:871596-941433	40.7241	107.057	1.39443	0.000210577	0.0112115
-	10:6313606-6321500	38.8042	102.147	1.39636	5.82816e-05	0.00409165
-	JH375515,1:5238-5951	13.5416	35.6538	1.39665	0.000184611	0.0101152
-	3:32879943-32921388	6.6705	17.5643	1.39678	1.31446e-05	0.00127355
-	19:6616846-6618799	3.89289	10.2649	1.3988	0.000217153	0.0114783
KLHDC5	1:72499750-72510484	7.98124	21.0634	1.40005	0.000438902	0.0197825
-	JH375261,1:3957-4413	13.7907	36.4038	1.40039	0.00130374	0.0435602
-	7:570989-612174	10.0083	26.4529	1.40222	0.000131851	0.00782713
-	AADN03022998,1:20-17720	587.587	1553.18	1.40235	9.30604e-05	0.00591479
-	5:13429925-13472386	737.515	1952.12	1.4043	8.59105e-05	0.00553415
-	10:19264650-19502893	128.604	340.506	1.40474	2.32488e-06	0.000295533
-	10:6313606-6321500	45.939	121.784	1.40653	8.61482e-05	0.00554197
-	27:5080836-5081512	11.767	31.2099	1.40726	0.000821402	0.0311676
-	8:2018156-2076904	50.2336	133.27	1.40762	3.94293e-07	6.74118e-05
-	7:570989-612174	4313.41	11447.8	1.40817	3.27039e-06	0.000395676
-	7:570989-612174	339.98	902.518	1.40851	6.63408e-07	0.000105063
-	7:564774-565149	925.966	2461.83	1.4107	5.30048e-07	8.74286e-05
ERCC6L	4:1647882-1652093	3.97921	10.6019	1.41377	7.51688e-08	1.6902e-05
-	7:570989-612174	3616.47	9641.86	1.41473	2.7886e-06	0.000344378
-	6:18559507-18577315	27.0426	72.3897	1.42055	1.15259e-06	0.000168021
-	AADN03021278,1:346-607	178.626	478.579	1.42182	7.25065e-05	0.00486005
-	7:570989-612174	182.26	488.378	1.422	7.97565e-06	0.000846752
-	JH375762,1:459-1240	27.1997	73.0592	1.42548	9.9898e-05	0.00624568
-	7:570989-612174	13625.2	36626.2	1.4266	9.1591e-06	0.000947083
-	27:181289-181450	218.321	587.033	1.42699	0.00112104	0.0388645
NCAPH	22:2937107-2946882	1118.14	3018.42	1.4327	0.000363877	0.0172251
LSP1	5:13429925-13472386	31.5461	85.2768	1.43469	5.49688e-07	9.0045e-05
-	2:120979054-120987475	5.35763	14.4958	1.43597	1.08113e-06	0.000159064
RBM15	26:1342853-1346239	7.11389	19.254	1.43645	0.000730861	0.0286273
-	AADN03021692,1:1339-1524	517.786	1401.72	1.43677	0.000187437	0.0102347
-	27:4499788-4644100	236.568	640.665	1.43731	1.11289e-05	0.00112157
PTPRC	8:2018156-2076904	29.788	80.7114	1.43804	3.57393e-07	6.28656e-05
CDKN2C	8:22846063-22851102	5.46844	14.8172	1.43807	9.42767e-05	0.00598412
-	7:570989-612174	1250.67	3389.32	1.43829	2.36344e-05	0.00204099
-	24:871596-941433	78.1828	212.057	1.43953	0.000923532	0.0340478
-	7:12909208-12913446	4.67868	12.7339	1.4445	3.76812e-05	0.00288319
-	7:570989-612174	175.292	478.15	1.4477	4.22407e-05	0.00317098
ITGA4	7:13767733-13852740	3.3561	9.15547	1.44785	3.18717e-05	0.00257072
-	4:4211092-4248185	3.04471	8.3075	1.44811	0.00100226	0.0359495
-	AADN03024782,1:3-1014	38.2658	104.409	1.44812	4.37891e-06	0.000516679
-	7:568735-568875	4378.57	11965.4	1.45033	3.86203e-07	6.64619e-05
MPP1	4:2104252-2118973	5.02903	13.7561	1.45172	0.000337245	0.0164042
-	13:1632565-1632715	367.412	1006.02	1.45319	0.00113418	0.0392345
-	17:6972766-6991872	236.48	648.353	1.45506	9.55552e-05	0.00604114
EFHD2	21:4927439-4930207	5.25508	14.4245	1.45674	0.00114638	0.0395336
C8ORF42	3:91217030-91243819	8.4212	23.1409	1.45835	5.4428e-06	0.000616278
TNFRSF1B	21:5451977-5465671	3.82525	10.5206	1.45959	0.000243147	0.0125798
-	17:6830388-6837595	3.72384	10.2602	1.46219	0.000616857	0.0252462
-	8:7087559-7291205	5.1692	14.2947	1.46747	2.21275e-05	0.00193186
-	8:2018156-2076904	508.18	1406.03	1.46821	0.000281834	0.0140973
IRF-4	2:66546039-66558972	518.04	1434.68	1.4696	0.00128628	0.0430587
-	7:569754-570548	83.9859	232.699	1.47025	1.99556e-07	3.94715e-05
-	18:6953317-6958961	336.273	932.341	1.47123	0.0014114	0.0462145
-	2:114525865-114526522	8.89982	24.6887	1.472	0.00111281	0.0387235
-	1:167327480-167356176	266.578	739.825	1.47263	5.64871e-05	0.00400697
PHF19	17:8286830-8293947	4.40032	12.2125	1.47268	0.000421808	0.0193152
-	27:5077844-5079455	9.51216	26.4033	1.47287	3.99099e-05	0.00302941
SEPT2	9:4480808-4499952	3607.06	10012.4	1.47289	5.973e-14	5.69454e-11
RCSD1	1:90911604-90946785	3.66655	10.1836	1.47376	0.000367237	0.0173669
DHFR	Z:63759646-63893410	1058.55	2940.3	1.47388	0.000263534	0.0134002
ARHGAP11A	5:29892118-29903672	1.77174	4.92383	1.47461	0.00132258	0.043965
-	8:2018156-2076904	3.51299	9.77136	1.47586	0.00142041	0.0462388
CBX7	1:50609570-50625633	6.76152	18.8123	1.47626	1.46275e-05	0.00138624
CRMP1B	4:78786908-78831496	0.884659	2.46439	1.47804	0.000859899	0.0321801
-	AADN03015667,1:24-1078	48.9507	136.44	1.47886	1.5086e-06	0.000207243
-	AADN03023297,1:97-4230	123.235	343.558	1.47915	0.000694409	0.0275619
-	9:10968788-11018998	16.8158	46.8898	1.47946	1.08211e-05	0.00109286
-	3:86180710-86221899	4.28296	11.9573	1.48121	0.000481275	0.0210055
OTUD7A	10:5011022-5044596	1.80217	5.03314	1.48173	0.000161565	0.00921248
VRK1	5:45876529-45910360	1163.94	3252.75	1.48264	0.00108683	0.0382346
-	AADN03025207,1:2-1063	35.065	98.0481	1.48346	2.17209e-06	0.000279088
-	1:3374322-3393691	12.1754	34.0958	1.48563	3.29956e-07	5.8689e-05
KLHL36	11:16304441-16319357	14.508	40.6528	1.4865	6.77951e-08	1.55371e-05
IFI30	28:3759500-3762347	59.8169	167.768	1.48784	4.37465e-07	7.36874e-05
-	JH375673,1:4237-4462	98.1426	275.262	1.48785	0.000850864	0.0319655
SMC4	9:21626304-21658020	5.00451	14.0765	1.49199	2.52251e-05	0.00213043
-	6:16273052-16314303	12.3141	34.6538	1.4927	0.0011478	0.0395336
-	5:22994836-22995855	7.78603	21.9134	1.49286	8.09717e-05	0.00530927
-	3:59060254-59067258	11.2646	31.7333	1.4942	0.000104575	0.00649085
-	JH376058,1:3423-5165	68.7543	193.741	1.49461	5.96574e-07	9.70583e-05
-	AADN03019595,1:175-524	61.6021	173.609	1.49479	0.000172919	0.00964038
-	7:561487-562996	533.249	1504.29	1.4962	1.83515e-05	0.00166937
-	7:570989-612174	46.8183	132.217	1.49776	1.2317e-05	0.00121814
STMN1	23:3198431-3202045	262.03	740.453	1.49868	0	0
-	7:570989-612174	10585.5	29917.1	1.49889	7.58189e-06	0.000810361
-	17:8409402-8430634	45.9973	130.029	1.49921	0.000274015	0.0138087
-	7:564074-564453	539.175	1524.91	1.4999	5.87438e-08	1.40458e-05
-	27:185524-185680	233.291	661.183	1.50292	0.000637139	0.0258263
-	7:565689-566250	66.0427	187.331	1.50412	1.07124e-06	0.000158096
TESC	15:11340778-11343543	4.44653	12.6131	1.50417	0.000139168	0.0081765
-	AADN03026329,1:0-1154	70.8384	201.04	1.50488	4.12303e-07	7.00077e-05
-	27:4417147-4434189	28.1437	79.8792	1.50501	0.000134566	0.00795858
-	8:14041981-14049586	2.80205	7.96009	1.5063	0.000191868	0.0103933
-	Z:80799663-80812316	33.1585	94.3254	1.50827	4.84839e-08	1.17917e-05
-	AADN03025029,1:622-1658	3.61232	10.2843	1.50945	0.000980707	0.0353893
ASPM	8:2593759-2625649	633.505	1804.29	1.51	0.00049486	0.0214841
NDC80	2:100833381-100852126	3.0542	8.70491	1.51104	7.26525e-05	0.00486005
-	7:570989-612174	10645.3	30348.8	1.51142	6.19269e-06	0.00068651
-	7:570989-612174	434.092	1238.46	1.51247	2.77397e-07	5.06861e-05
PLCG2	11:15140810-15195624	2191.49	6255.62	1.51324	3.20236e-07	5.73885e-05
-	7:570989-612174	679.4	1940.45	1.51406	4.64326e-06	0.000539852
-	20:5682053-5684546	2.70096	7.71446	1.51409	0.000133576	0.00790984
ADRBK2	15:7005350-7093354	2758.92	7881.66	1.5144	1.1741e-07	2.50259e-05
-	14:8473975-8490319	3.17165	9.06387	1.51489	0.00128075	0.042953
-	1:100353561-100354086	111.215	317.84	1.51495	6.86525e-07	0.000107818
-	4:83450303-83469111	56.027	160.183	1.51552	0.000370401	0.0174992
-	4:5056527-5091897	95.137	272.213	1.51666	0.00133964	0.0444084
TOP2A	27:4417147-4434189	4.50063	12.8804	1.51698	9.06234e-06	0.00094116
-	4:84948350-84971108	2.05749	5.88869	1.51706	0.000316087	0.0155657
-	24:871596-941433	16.8824	48.3364	1.51759	1.0332e-08	3.04023e-06
-	8:2018156-2076904	127.445	365.145	1.5186	0.000120897	0.00733213
-	5:29892118-29903672	5.33521	15.2863	1.51863	3.76183e-05	0.002883
-	Z:80799663-80812316	464.437	1330.75	1.51869	5.40204e-05	0.00386072
C5H15orf23	5:792318-797353	695.499	1993.95	1.51951	4.79103e-05	0.00349211
-	1:188312371-188313818	1.99854	5.73019	1.51963	0.00152138	0.0487385
-	12:19434342-19444446	1.67951	4.81962	1.52088	0.000516217	0.0222291
-	1:139355309-139356139	5.65982	16.247	1.52134	0.000420675	0.0192819
-	8:2018156-2076904	45.5999	130.956	1.52198	0.000140521	0.00820359
-	8:2018156-2076904	19.4683	55.9733	1.52361	3.60053e-05	0.00279989
-	9:18694209-18695757	4.59161	13.2272	1.52643	6.34693e-05	0.00437214
-	11:16283361-16301525	182.476	525.826	1.52688	0.000376938	0.0177217
-	1:174335142-174344859	35.8461	103.303	1.52699	0.000630139	0.0255861
-	1:100381745-100382129	120.32	346.84	1.52739	4.11218e-06	0.000490059
-	7:570989-612174	10935.6	31607	1.53121	2.59342e-06	0.000323628
-	7:570989-612174	3201.78	9257	1.53167	6.14145e-08	1.4565e-05
-	AADN03022406,1:0-1078	60.2298	174.369	1.53359	2.75104e-07	5.0633e-05
-	AADN03011727,1:50-1018	41.065	118.912	1.53392	1.19211e-06	0.00017014
-	7:570989-612174	8852.33	25649.4	1.5348	1.43793e-06	0.000199838
-	28:4594417-4604267	21.6754	62.8215	1.5352	0.000560703	0.023502
MTAP	Z:78413351-78445856	1297.77	3769.11	1.5382	8.16564e-05	0.0053176
-	25:1223002-1225768	32.0669	93.219	1.53954	7.77456e-06	0.000829095
ADAMTS7	10:19166390-19211028	0.575709	1.67391	1.53981	0.00125143	0.0422181
-	5:22949352-22992334	6.55221	19.0535	1.54	3.30888e-05	0.0026554
-	7:570989-612174	8211.23	23892.2	1.54087	5.7263e-06	0.000637774
-	18:6582330-6594597	4.76958	13.8826	1.54134	6.29915e-05	0.0043455
-	7:565436-565604	2087	6074.7	1.54138	1.94985e-07	3.88902e-05
-	5:13429925-13472386	358.375	1043.33	1.54165	4.67374e-05	0.00342881
-	AADN03023681,1:751-973	223.653	651.464	1.54242	4.59349e-05	0.00338434
-	28:4594417-4604267	144.914	422.62	1.54417	0.000424316	0.0193857
-	7:570989-612174	244.927	714.725	1.54503	2.20093e-06	0.000282032
-	6:8142504-8170935	51.4293	150.412	1.54826	1.667e-05	0.00154599
-	8:15541525-15552751	52.2936	153.152	1.55026	6.49348e-08	1.50261e-05
TNFRSF18	21:2560350-2566772	266.154	779.959	1.55114	3.80209e-10	1.72611e-07
-	7:570989-612174	8301.64	24414.5	1.55627	4.41929e-06	0.000518874
CKS1B	25:1283198-1283822	83.9159	247.089	1.55801	1.12564e-06	0.000164596
-	7:570989-612174	2259.07	6657.77	1.55931	1.39928e-06	0.000196183
-	7:570989-612174	8666.58	25549	1.55973	5.65289e-06	0.000631698
-	4:15490687-15491576	7.95963	23.4731	1.56024	6.2117e-05	0.00430386
-	13:3331843-3492696	6.48106	19.1142	1.56034	2.12906e-06	0.000275491
-	3:80312577-80313109	11.1459	32.8727	1.56038	0.000281096	0.0140752
FMNL1	27:1335211-1500256	2906.44	8579.02	1.56156	6.15064e-14	5.69942e-11
FGF16	4:12750299-12761431	7.61494	22.4868	1.56217	0.000211251	0.0112264
-	13:3331843-3492696	59.5016	175.873	1.56354	0.000545542	0.0230341
HIVEP1	2:62791176-62903565	2.12533	6.28271	1.5637	6.03373e-05	0.00421115
-	7:568043-568142	8025.43	23758.9	1.56582	2.98775e-07	5.43599e-05
COL3A1	7:570989-612174	50.9271	150.789	1.56602	5.44314e-08	1.3171e-05
-	27:4417147-4434189	11.906	35.2549	1.56613	2.01859e-05	0.00178524
GLT8D2	1:54839973-54865458	776.861	2301.14	1.56662	0.000552546	0.0232679
-	AADN03015348,1:1162-1290	1888.53	5602.43	1.56879	2.1058e-05	0.00184864
CTLA4	7:12909208-12913446	10.6013	31.4641	1.56947	0.000104748	0.00649317
-	1:111182551-111322208	5.53075	16.4573	1.57318	0.000197542	0.010633
-	5:44883412-44951081	3.9077	11.6305	1.57353	0.000426999	0.0194531
QPCT	3:32927167-32942750	429.217	1277.71	1.57378	0.000621966	0.0253435
-	9:21626304-21658020	11.9165	35.5138	1.57542	0.00101325	0.0362891
-	3:41757050-41759083	1.51889	4.53418	1.57783	0.00043952	0.0197842
-	21:5451977-5465671	12.3785	36.9627	1.57824	1.63342e-06	0.000222467
-	AADN03017054,1:22-311	85.1114	254.182	1.57844	3.59283e-05	0.00279847
-	AADN03013718,1:0-1161	78.281	233.791	1.57848	1.57113e-07	3.24217e-05
CENPE	4:60597387-60634806	1.23892	3.70732	1.58129	2.35114e-05	0.00203406
-	21:3264577-3266814	1.91199	5.72876	1.58315	0.000206096	0.0110263
-	7:570989-612174	128.106	383.989	1.58373	5.25262e-06	0.000597583
CENPM	1:49318355-49324327	9.14568	27.4223	1.58419	4.98112e-06	0.000573539
MASTL	2:15830068-15847316	6.71422	20.1346	1.58439	1.95185e-06	0.000257024
-	11:1011954-1025358	3.93386	11.7983	1.58456	0.000123311	0.00743305
-	7:566902-567958	144.035	433	1.58795	2.25399e-08	5.93621e-06
GTSE1	1:15509091-15520501	105.978	319.256	1.59095	0.000123341	0.00743305
-	7:30167499-30181239	29.3492	88.4834	1.59209	0.000142981	0.00833221
-	2:34831061-34925176	37.0553	111.74	1.59239	0.000164307	0.00930394
PDE7B	3:54539018-54704551	2.15774	6.5137	1.59396	0.00125966	0.0423728
-	7:570989-612174	15806.2	47722.2	1.59417	3.64882e-07	6.37127e-05
-	6:8142504-8170935	12.0075	36.2704	1.59485	0.00040162	0.0186415
-	JH375874,1:2927-5777	17.1499	51.8111	1.59506	0.000139907	0.0081831
-	AADN03011328,1:10-796	18.8616	57.0274	1.5962	4.3354e-06	0.000512814
-	12:5607157-5660516	13.5916	41.138	1.59775	0.00126046	0.0423728
-	Z:81804398-81827757	20.21	61.2102	1.5987	0.00143187	0.0464642
-	AADN03021649,1:4-1539	22.5867	68.4409	1.59938	0.000132561	0.00785951
-	AADN03017203,1:342-618	555.733	1685.23	1.60048	1.10349e-08	3.20746e-06
-	4:37407670-37420402	5.8945	17.8778	1.60073	1.17116e-06	0.00017014
-	1:51949100-51955229	48.3436	146.765	1.60211	1.86035e-06	0.000247713
-	1:49948589-49964223	819.596	2490.32	1.60335	0.00110211	0.038573
GGA,29536	9:4797354-4799592	2.15492	6.55718	1.60544	0.000522518	0.0223791
-	17:8286830-8293947	7.54065	22.9831	1.60781	6.3955e-07	0.000101962
-	7:570989-612174	3895.55	11873.2	1.60781	4.72617e-07	7.87733e-05
-	13:7160386-7162677	178.629	545.477	1.61055	0.000342505	0.0165587
-	13:3331843-3492696	184.204	562.672	1.61099	0.000191239	0.0103711
-	27:4417147-4434189	98.314	300.516	1.61197	0.000140602	0.00820359
S1PR4	28:1215566-1217398	2.80678	8.58712	1.61326	8.13502e-05	0.00531217
-	28:2493468-2494792	10.5135	32.1736	1.61364	1.30204e-05	0.00126926
-	Z:54537103-54642132	62.1977	190.754	1.61678	0.00091179	0.0337716
-	AADN03015285,1:304-746	14.3924	44.2438	1.62016	0.000653394	0.0263063
-	6:10403301-10408400	14.3866	44.2575	1.6212	3.07329e-06	0.000376608
-	JH375214,1:6910-7488	6.89787	21.2249	1.62153	0.000591109	0.0244385
-	15:8476936-8491994	3.42371	10.5398	1.62222	3.94552e-07	6.74118e-05
-	1:184861593-184864692	12.612	38.8553	1.62332	2.91399e-08	7.50849e-06
-	AADN03020353,1:505-601	937.076	2892.91	1.62628	0.00110575	0.0386142
BUB1B	5:601358-621959	2236.43	6904.68	1.62638	9.37064e-10	3.63162e-07
-	25:1267157-1267879	3.81109	11.7726	1.62715	0.00138681	0.0455395
-	5:625451-626635	4.27959	13.2354	1.62886	0.000146596	0.00852134
-	AADN03020556,1:1233-1313	3559.82	11017.7	1.62995	2.31264e-05	0.00200804
-	1:90874563-90892862	24.7384	76.5766	1.63015	5.18195e-05	0.00373482
KPNA2	18:6953317-6958961	44.4039	137.601	1.63173	9.46187e-09	2.82028e-06
HMHA1	28:2840926-2856244	2315.24	7177.35	1.63229	9.08005e-10	3.54784e-07
-	1:97445504-97480669	5.09599	15.8093	1.63334	0.000173114	0.00964037
-	26:2325312-2330088	10.0624	31.2287	1.6339	2.41986e-06	0.000304359
-	2:91853477-91867910	4.26202	13.229	1.63409	0.000933496	0.0342826
-	7:570989-612174	3866.01	12008	1.63508	1.46713e-06	0.000203305
-	2:32251200-32252466	2.75526	8.56457	1.63619	0.000232938	0.012229
GCNT1	Z:37221173-37223554	2.00102	6.22133	1.63648	3.72865e-05	0.00287142
LRMP	1:67293004-67331462	1008.82	3138.53	1.63741	0.000473529	0.0208235
RILPL2	15:4979357-4982738	24.8019	77.1683	1.63756	1.33882e-11	8.74248e-09
KIF4A	4:1248642-1265752	2073.99	6456.93	1.63844	5.95488e-09	1.89242e-06
RACGAP1	LGE22C19W28_E50C23:335215-343217	1233.31	3842.64	1.63956	1.19027e-06	0.00017014
BRCA2	1:173808325-173857456	1.07485	3.35114	1.64052	4.36526e-05	0.00325646
JAK3	JH375547,1:40252-46905	432.838	1349.9	1.64095	2.64914e-07	4.93288e-05
COL1A2	2:23701851-23741029	174119	543336	1.64177	0	0
-	27:4499788-4644100	258.014	805.518	1.64247	5.22013e-07	8.67032e-05
EXO1	3:35065029-35080589	1.16879	3.65037	1.64303	0.000967792	0.0351629
-	9:10968788-11018998	49.1225	153.637	1.64507	0.000263681	0.0134002
-	20:1049214-1396209	2.41033	7.54123	1.64557	1.38047e-05	0.00132172
-	26:1408079-1410093	1.77216	5.55505	1.64829	0.00017454	0.00969713
DUT	10:9639776-9649731	1182.04	3705.88	1.64853	1.6716e-06	0.000225732
-	7:563704-563998	1385.06	4343.27	1.64883	1.3127e-08	3.70842e-06
-	Z:13431752-13455542	13.2025	41.4334	1.64998	4.88804e-05	0.00354655
-	17:2640784-2707458	1.39605	4.38282	1.65051	0.00147476	0.0475644
MYB	3:54967895-54990656	0.779112	2.44843	1.65195	0.00121425	0.041374
-	3:108419115-108426078	5.99748	18.8555	1.65255	3.02981e-05	0.00246464
-	28:4594417-4604267	12.0618	38.0069	1.65582	0.000842871	0.0317368
IL2RG	4:2367813-2370696	173.009	545.586	1.65696	8.88178e-16	1.14429e-12
-	25:1700502-1705084	28.7626	90.8106	1.65867	0.000374196	0.0176521
-	27:4858829-4864803	1.1482	3.62734	1.65954	0.000497466	0.0215383
-	15:6519692-6526493	8.3571	26.4148	1.66027	8.96422e-09	2.72175e-06
-	5:34982112-35009673	1.7813	5.6367	1.66192	0.000112884	0.00691163
PIK3AP1	6:16273052-16314303	2.6442	8.3782	1.66381	0.000320623	0.0157565
-	26:4685424-4686493	46.2747	146.629	1.66388	1.31474e-08	3.70842e-06
MKI67	6:32890712-32910556	1092.74	3465.46	1.66509	0.000126628	0.00755919
-	1:76736133-76738293	27.3428	86.7247	1.66528	5.35968e-05	0.0038362
STIL	8:20820462-20837889	0.713477	2.26719	1.66797	0.00125754	0.0423644
COL5A1	17:7462509-7563720	8910.04	28313.6	1.66799	0	0
-	1:5841723-5842306	5.95279	18.9215	1.66839	0.000561293	0.023502
CLSPN	23:4176482-4190009	179.944	572.083	1.66867	0.000606324	0.0249809
GPR174	4:1432813-1438671	3.74083	11.9187	1.67179	1.87002e-10	9.4832e-08
-	19:5741128-5747505	3.33041	10.6138	1.67217	6.80457e-05	0.0046272
-	7:570989-612174	296.864	947.177	1.67383	2.70095e-07	5.00204e-05
-	4:9323043-9333589	14.2161	45.3764	1.67441	1.97798e-07	3.92869e-05
-	5:43520944-43605797	5.48506	17.5286	1.67613	4.27711e-06	0.000507178
-	1:87056707-87068130	4.10026	13.1119	1.67709	1.06312e-05	0.00108055
CXCR5	24:5590150-5596998	3.307	10.5811	1.6779	5.43315e-07	8.93078e-05
-	8:15541525-15552751	687.216	2199.68	1.67846	2.0816e-06	0.000271114
-	AADN03017054,1:397-1124	48.9522	156.721	1.67875	1.68562e-07	3.43385e-05
COTL1	11:16283361-16301525	76.27	244.601	1.68124	1.72263e-06	0.000231313
-	3:104748514-104759809	610.552	1959.04	1.68196	0.000103503	0.0064327
-	LGE22C19W28_E50C23:586645-587421	98.2447	315.843	1.68476	7.62923e-07	0.000117695
-	4:51210794-51213076	12.38	39.8103	1.68513	1.42774e-05	0.00135846
-	9:4808151-4809713	1.22822	3.94966	1.68516	0.00132091	0.043958
-	2:120987760-121062954	6.12355	19.697	1.68554	3.82919e-05	0.00291588
-	15:6530007-6560312	33.7974	108.725	1.6857	0.000698309	0.0276936
MMP7	1:181775555-181780059	798.996	2570.55	1.68582	9.29868e-09	2.80544e-06
-	27:4417147-4434189	87.9593	283.392	1.68789	0.000317902	0.0156389
-	9:21626304-21658020	26.7919	86.7651	1.69532	0.00115898	0.0397528
CERKL	7:13767733-13852740	31.5601	102.248	1.6959	6.12636e-05	0.00426332
-	9:2069218-2087633	4.9771	16.1273	1.69613	0.00107516	0.0379249
-	1:49948589-49964223	141.489	459.129	1.69821	0.000374449	0.0176521
SMC2	Z:66288452-66312320	1.39003	4.51582	1.69987	0.000274037	0.0138087
-	15:5611207-5612590	7.71215	25.1063	1.70284	1.30284e-06	0.000184836
-	27:194078-395207	12.7514	41.5256	1.70334	9.47389e-08	2.07161e-05
-	7:570989-612174	202.738	660.23	1.70336	9.4662e-09	2.82028e-06
-	9:4802177-4803852	5.53211	18.0316	1.70463	1.6518e-06	0.00022417
-	1:122855510-122863046	3.88129	12.6958	1.70974	1.21659e-06	0.000173115
RAC2	1:51257390-51266666	1032.13	3392.48	1.71672	6.27123e-09	1.96317e-06
TREM2	26:4686587-4691190	31.4876	103.509	1.7169	1.94113e-07	3.88788e-05
-	2:34831061-34925176	26.0037	85.5992	1.71888	9.83518e-06	0.00100393
-	7:570989-612174	529.273	1743.09	1.71956	4.45806e-06	0.000521535
-	AADN03015931,1:206-905	9.42583	31.1017	1.7223	7.76982e-05	0.00514416
-	8:7087559-7291205	8.75395	28.8881	1.72247	0.00105095	0.0373054
-	1:7160121-7169591	37.4559	123.629	1.72275	2.13894e-05	0.00187217
CCNE2	2:126126451-126161848	1.70883	5.64192	1.72318	0.000362144	0.0171601
GEN1	3:99853930-99871101	161.321	532.852	1.7238	0.00142675	0.0463659
ATP6V0D2	2:122812275-122830102	229.568	758.896	1.72498	2.9047e-11	1.79823e-08
-	28:1455326-1459014	52.3706	173.172	1.72538	0.000155583	0.00896363
SLP76	13:3218331-3252473	1147.5	3800	1.72751	0.000217306	0.0114783
-	JH375860,1:3590-3919	17.4944	57.9404	1.72767	0.000478785	0.020958
MERTK	3:3130274-3153422	1326.02	4391.95	1.72776	3.44814e-08	8.74306e-06
-	5:57976826-58008203	15.6994	52.0642	1.72958	0.000621426	0.0253435
-	4:8718853-8822178	2.29145	7.59966	1.72967	6.42925e-05	0.00441608
-	26:2325312-2330088	4.56696	15.1472	1.72975	0.000264097	0.0134071
-	2:46835706-46839699	3.8038	12.6262	1.73091	3.49648e-07	6.19606e-05
HAUS8	28:3965923-3972458	708.124	2351.11	1.73127	0.00138144	0.0454464
-	1:86034741-86159219	4.50295	14.9651	1.73266	6.02613e-07	9.77074e-05
CDC20	8:18577131-18582744	706.468	2350.33	1.73417	1.84724e-08	5.03178e-06
SNAP91	3:77046812-77117276	2.42117	8.05565	1.7343	2.40434e-06	0.000303993
-	27:194078-395207	35.5578	118.377	1.73515	6.64344e-06	0.000729692
-	4:68608955-68612332	5.27895	17.5872	1.7362	7.1591e-08	1.61738e-05
-	27:4499788-4644100	3515.15	11718.4	1.73712	3.61344e-07	6.33268e-05
-	LGE22C19W28_E50C23:589939-590867	131.871	440.047	1.73853	2.05578e-07	4.01628e-05
-	1:72196382-72197513	1.80479	6.03065	1.74049	0.0010507	0.0373054
-	27:4499788-4644100	184.968	623.193	1.7524	1.38856e-07	2.90313e-05
ARHGAP15	7:32211978-32530918	2654.69	8969.56	1.75649	9.85878e-14	8.86714e-11
CDC2	6:8142504-8170935	24.0401	81.2583	1.75707	5.67699e-11	3.22163e-08
-	4:45826041-45827683	1.76998	5.98602	1.75786	0.000282418	0.0141023
LYZ	1:35383212-35387034	297.128	1010.68	1.76617	1.07063e-11	7.08833e-09
-	JH375171,1:1-137276	4.94754	16.8388	1.767	1.68433e-05	0.00155587
-	4:42740629-42743052	22.593	76.9493	1.76803	2.22381e-07	4.29178e-05
-	3:54539018-54704551	7.02667	23.9383	1.76841	6.5821e-09	2.03742e-06
-	15:7941124-7942978	41.7381	142.244	1.76894	0.000138461	0.00814852
-	7:12173371-12233522	91.5133	311.944	1.76924	0.000789041	0.0302354
-	27:4499788-4644100	242.536	826.934	1.76957	8.1107e-08	1.80668e-05
-	1:77773796-77775120	3.0905	10.5402	1.76999	2.59538e-05	0.00218199
DSN1	JH376279,1:113555-119419	338.051	1154.54	1.772	0.000733887	0.0286987
-	15:5612620-5620330	46.5329	159.057	1.77322	0.00131153	0.0437812
ICOS	7:12876190-12889458	12.4408	42.5783	1.77504	1.97586e-09	7.35837e-07
-	13:3331843-3492696	4.32608	14.8108	1.77552	1.21296e-05	0.00120209
SYK	Z:43922918-43975109	295.127	1019.29	1.78816	7.14376e-05	0.00481026
TNFSF4	8:4327895-4343244	10.3855	35.9232	1.79034	0.000541587	0.0229417
-	10:19264650-19502893	340.307	1178.9	1.79253	0.000525418	0.0224428
-	1:117977593-117977669	6985.37	24201.7	1.7927	2.43202e-06	0.000305084
PARVG	1:69327838-69350968	1080.73	3744.45	1.79275	0.000120787	0.00733213
KIF11	6:20271978-20290598	1.83947	6.37686	1.79355	4.60657e-06	0.000536896
STAT4	7:7434569-7473634	2.85628	9.90535	1.79407	1.71913e-06	0.000231313
-	24:871596-941433	84.998	294.795	1.79421	0.000666203	0.0266868
-	2:140043000-140061878	16.9681	58.8614	1.7945	0.00040146	0.0186415
-	AADN03014768,1:492-1292	3.72792	12.9423	1.79565	0.000178296	0.00984843
-	27:4499788-4644100	454.876	1580.05	1.79643	3.59022e-08	9.05514e-06
-	1:108699961-108701340	1.27732	4.45389	1.80194	0.00111826	0.0388248
-	1:184860433-184861457	14.2573	49.9663	1.80925	1.42634e-07	2.96909e-05
-	13:1308095-1324943	26.8607	94.1581	1.80959	0.000605877	0.0249809
-	Z:80799663-80812316	227.968	799.68	1.81059	2.31844e-05	0.00200941
KIF21B	26:276158-308776	698.31	2452.99	1.8126	5.0121e-06	0.000575715
-	7:569393-569664	278.9	979.891	1.81287	8.62201e-08	1.91164e-05
-	2:35776258-35776742	5.49278	19.3206	1.81453	0.000750797	0.0291685
-	6:20271498-20271875	9.91067	34.8608	1.81455	0.000942716	0.0345349
-	21:2341813-2354576	7.04344	24.7795	1.8148	4.29692e-08	1.06682e-05
LOX	Z:80799663-80812316	4.02778	14.193	1.81713	3.07701e-07	5.55598e-05
-	8:7087559-7291205	47.5283	167.633	1.81845	0.000112652	0.00691124
-	26:4686587-4691190	31.5926	111.619	1.82093	3.39571e-05	0.00269784
TBXA2R	28:1041855-1045661	1.86674	6.61873	1.82604	0.00107967	0.0380392
-	1:77769491-77770492	2.9625	10.5066	1.82641	0.000100664	0.00628081
-	8:15541525-15552751	95.6304	339.909	1.82961	1.17786e-06	0.00017014
-	21:4669155-4678654	5.29194	18.8232	1.83064	0.00108263	0.0381153
-	12:5607157-5660516	5.271	18.7716	1.8324	1.06374e-06	0.000157476
OTOA	14:8746591-8777168	3.1492	11.2301	1.83431	3.49493e-05	0.00274464
KIAA1274	6:11096826-11110392	973.737	3473.42	1.83475	3.05773e-06	0.000375667
-	28:2840926-2856244	48.1966	172.013	1.83552	4.68262e-05	0.00342881
IL7R	Z:10745918-10761190	20.0799	71.7375	1.83697	1.07326e-07	2.3255e-05
CTSC	1:187466800-187483301	750.37	2697.76	1.84609	0	0
-	4:15489967-15490409	8.54971	30.8206	1.84995	0.000157128	0.00902427
-	AADN03024458,1:896-1361	12.5198	45.2039	1.85224	8.50414e-05	0.00548557
-	1:86813321-86834017	2.33746	8.44907	1.85385	0.000155696	0.00896363
-	1:75127011-75128481	1.45405	5.25821	1.8545	0.000238098	0.012445
-	27:4417147-4434189	11.3464	41.0451	1.85498	0.000107692	0.00664972
-	21:5451977-5465671	15.1673	54.92	1.85637	0.00065121	0.0262405
-	28:4594417-4604267	296.607	1074.48	1.85702	0.000351169	0.0167876
-	9:21626304-21658020	10.5405	38.2109	1.85804	0.000608365	0.0250313
-	2:4697242-4705362	5.94004	21.5549	1.85947	0.000875093	0.0326918
-	28:1728951-1742552	4.36461	15.869	1.86229	0.000173069	0.00964038
PINLYP	Z:7020205-7022821	1.96725	7.15338	1.86244	0.000379911	0.0178248
NCAPH2	1:608682-618167	165.314	601.846	1.86418	0.000630018	0.0255861
-	21:2570293-2570767	4.97707	18.1283	1.86487	0.000616521	0.0252462
C14ORF159	5:43471073-43492281	0.898774	3.28398	1.86941	0.000681556	0.0270968
-	6:16273052-16314303	1.00857	3.68836	1.87067	0.000231571	0.0121706
-	1:3559594-3595013	3.68734	13.4958	1.87186	1.30783e-05	0.0012723
-	7:11720478-11721409	1.84766	6.76431	1.87224	0.000981738	0.0353997
PDE3B	5:9876941-9951911	1584.16	5800.03	1.87234	0	0
PLD4	5:51693868-51705991	57.2958	209.985	1.87378	8.31352e-05	0.00540651
-	JH375646,1:3663-4017	302.192	1109.91	1.8769	4.16149e-11	2.44906e-08
-	11:16283361-16301525	69.6681	256.773	1.88192	2.73028e-11	1.7125e-08
-	1:90874563-90892862	13.1012	48.4449	1.88665	3.50574e-05	0.0027486
P4HA3	1:194915189-194923866	1.53754	5.68699	1.88704	0.000194204	0.0104961
-	4:42740629-42743052	47.3672	175.353	1.8883	1.29762e-08	3.70398e-06
-	9:21626304-21658020	26.9766	100.029	1.89063	0.00135449	0.044745
-	AADN03013033,1:462-715	31.457	116.802	1.89261	0.000126655	0.00755919
-	Z:81804398-81827757	55.3885	205.665	1.89264	0.000166334	0.00938342
-	26:1411011-1412254	1.19484	4.44066	1.89395	0.000834284	0.0315381
-	21:2568272-2569799	3.90578	14.5201	1.89437	6.20401e-07	9.99118e-05
MIEN1	27:4243296-4248956	5.05364	18.79	1.89457	0.000426788	0.0194531
-	21:2571665-2576392	3.8548	14.3459	1.89591	0.000827728	0.0313649
-	24:871596-941433	16.4203	61.1994	1.89804	1.51163e-05	0.00142689
DERA	1:63261391-63316947	338.055	1259.97	1.89806	0.000158232	0.00905496
-	4:85223252-85356479	7.09786	26.5856	1.90519	1.58479e-06	0.000216462
-	7:12940697-12955298	7.98733	29.9741	1.90793	4.13776e-09	1.37932e-06
EME1	18:10650678-10661716	0.810228	3.04057	1.90794	0.000781171	0.0300061
-	1:83517621-83527114	2.25554	8.46717	1.9084	0.000496642	0.0215287
SH2D2A	25:439413-441410	5.8508	21.9944	1.91043	0.000714471	0.0281472
ATP2A3	19:3274475-3311227	2652.52	9981.28	1.91186	4.44089e-16	6.22626e-13
-	18:10390690-10393334	6.2109	23.4283	1.91538	0.000730306	0.0286273
TRAF-5	3:21605776-21621949	1.3544	5.11487	1.91704	1.84125e-05	0.00166937
B3GNT4	15:5789010-5791235	3.89846	14.7344	1.91822	1.36697e-09	5.22711e-07
-	JH375646,1:4393-4478	2984.21	11289.2	1.91952	6.15685e-07	9.94884e-05
-	1:51949100-51955229	23.4842	88.8721	1.92004	1.1855e-06	0.00017014
IGF2BP3	2:31286665-31393727	1.26332	4.78316	1.92075	8.06917e-06	0.000854777
-	1:139440676-139454301	8.95871	33.9209	1.92081	2.46794e-05	0.00209704
DNASE2B	8:15564912-15576789	1.44054	5.48674	1.92934	0.000239056	0.0124634
C1QTNF6	1:51283693-51289313	17.5151	66.7239	1.92961	0.000665175	0.026668
-	AADN03020556,1:751-827	4065.87	15536.1	1.93399	3.69473e-07	6.4045e-05
NUP210	12:5607157-5660516	1.73855	6.65479	1.93651	6.27335e-08	1.4659e-05
PBK	3:104781528-104800815	363.371	1392.9	1.93858	0.00123972	0.0420014
-	25:974759-975792	5.46898	20.9804	1.9397	2.69465e-05	0.00225204
-	26:4686587-4691190	845.223	3249.39	1.94277	0.000336744	0.0163966
-	AADN03020556,1:224-492	126.513	486.456	1.94302	2.10806e-08	5.64545e-06
ABCG4	24:4269724-4275800	0.640178	2.47013	1.94804	0.00110815	0.0386142
-	5:49199893-49200632	3.17407	12.2611	1.94968	0.000185105	0.0101306
CVG1	28:3514059-3516560	1.73533	6.70502	1.95003	2.14045e-05	0.00187217
-	15:7944962-7945281	50.0514	193.504	1.95088	6.27843e-06	0.0006944
-	6:11510113-11530618	2.31824	8.99101	1.95545	0.000110019	0.0067846
-	24:871596-941433	437.474	1696.94	1.95566	0.000742557	0.0289664
-	9:10968788-11018998	40.103	155.685	1.95685	0.000209922	0.0111933
-	2:120987760-121062954	4.17469	16.2106	1.9572	0.000434833	0.0196816
-	7:35716687-35725457	4.15209	16.1438	1.95907	0.000252263	0.0129581
-	JH376289,1:3385-3640	23.0122	89.4838	1.95923	0.000306469	0.0151546
-	15:5612620-5620330	11.5673	45.1756	1.96549	2.30338e-05	0.00200365
-	JH375646,1:4080-4330	256.856	1004.81	1.96789	8.88499e-10	3.52725e-07
-	AADN03011039,1:0-517	985.179	3855.07	1.9683	1.2832e-12	1.00276e-09
-	27:4417147-4434189	49.1651	192.698	1.97063	0.000718676	0.0282895
PRF1	17:236886-239660	7.09313	27.8436	1.97285	1.53482e-08	4.30372e-06
-	AADN03019501,1:347-990	9.57425	37.6351	1.97485	6.76153e-07	0.000106727
-	3:15318393-15320036	0.956131	3.75914	1.97512	0.000541705	0.0229417
-	AADN03022836,1:229-546	30.1469	118.638	1.97648	6.76167e-06	0.000739271
-	9:4800045-4800701	2.37651	9.36015	1.97769	0.00122784	0.0417133
-	4:8715543-8718760	1.68031	6.62182	1.9785	2.19539e-07	4.25415e-05
-	25:1227464-1232973	15.0586	59.3483	1.97862	5.33511e-05	0.00382435
-	3:48885603-48891191	5.70571	22.5082	1.97997	1.16676e-05	0.00116113
GPR171	9:22944424-23061539	7.13305	28.1877	1.98247	2.22045e-16	3.4144e-13
-	Z:13431752-13455542	6.54406	25.9003	1.98471	5.10169e-05	0.00369033
-	11:16283361-16301525	359.986	1425.85	1.98581	5.08665e-10	2.12698e-07
-	8:3600073-3604434	3.90587	15.491	1.98771	5.60831e-07	9.15557e-05
PRKCQ	1:3559594-3595013	1.33121	5.29432	1.99171	2.39324e-05	0.00205555
RAB44	26:1552647-1557267	57.1168	227.589	1.99444	8.06755e-05	0.00529714
KRT75	LGE22C19W28_E50C23:679762-684914	1505.12	6006.31	1.9966	1.70566e-10	8.93487e-08
WDFY4	6:17984756-18098914	1064.92	4265.12	2.00183	6.21725e-14	5.69942e-11
CCR8	2:44956593-44959909	2.65959	10.656	2.0024	1.34444e-07	2.82326e-05
-	AADN03018827,1:468-789	225.745	905.529	2.00406	6.05052e-11	3.3932e-08
-	6:20271978-20290598	21.9671	88.1239	2.00419	0.00041011	0.018925
-	AADN03020556,1:922-998	2361.16	9476.43	2.00485	3.32373e-06	0.000400098
-	12:2438235-2438441	33.5582	134.713	2.00515	0.000859116	0.0321801
-	AADN03025366,1:805-1157	6.82932	27.4788	2.00851	0.00125915	0.0423728
-	28:4594417-4604267	10.8087	43.6254	2.01297	8.56508e-07	0.000130862
-	JH376336,1:7649-9124	1806.64	7296.36	2.01387	1.82935e-10	9.37669e-08
-	AADN03020018,1:670-1299	14.98	60.5238	2.01446	2.64564e-07	4.93288e-05
-	7:35716687-35725457	49.9378	201.851	2.01509	0.000222414	0.0117152
CCBL2	8:14073560-14092429	553.564	2251.19	2.02386	0.00111291	0.0387235
-	9:4803983-4805288	1.83869	7.49712	2.02766	4.00852e-05	0.00303787
-	13:7160386-7162677	23.7892	97.8028	2.03957	1.84555e-05	0.00166937
-	9:10968788-11018998	104.287	428.907	2.0401	1.65533e-06	0.00022417
IGSF10	9:22944424-23061539	9.43073	38.8308	2.04176	2.07443e-09	7.66556e-07
-	Z:13431752-13455542	42.3759	174.495	2.04187	1.57909e-07	3.24456e-05
-	25:1227464-1232973	4.09786	16.9138	2.04526	0.00097076	0.0351683
MAPK9	13:13261654-13285783	436.714	1809.58	2.0509	2.81141e-05	0.00231064
-	13:10734297-10764716	4.4854	18.6091	2.0527	3.97465e-10	1.75433e-07
-	Z:8231803-8232038	166.869	693.695	2.05559	7.1436e-09	2.19696e-06
-	1:77775236-77776390	9.23703	38.448	2.05741	4.40286e-09	1.43753e-06
-	4:49427341-49435676	898.09	3738.68	2.0576	2.70726e-07	5.00204e-05
TNFAIP8L1	28:4703153-4710012	11.9218	49.6614	2.05852	3.34808e-09	1.15652e-06
-	LGE64:705180-706698	1.38209	5.78089	2.06444	5.65839e-05	0.00400787
-	6:20271978-20290598	10.0798	42.2416	2.0672	0.000137952	0.00812862
-	AADN03011710,1:1787-1994	79.6046	333.683	2.06755	7.14254e-06	0.000772058
-	23:200262-200679	21.969	92.126	2.06814	2.35339e-07	4.46946e-05
CD4	1:76687368-76699635	110.191	462.276	2.06874	1.77905e-06	0.000238218
MAD2L1	4:53952131-53955606	155.128	651.031	2.06927	0.000901124	0.0334285
-	AADN03018827,1:108-397	118.865	499.543	2.07128	2.3844e-09	8.61074e-07
-	4:22624719-22624795	1107.84	4662.32	2.0733	0.000195775	0.010557
-	13:15229155-15297475	150.208	632.633	2.07441	2.41057e-06	0.000303993
-	AADN03017375,1:105-1325	20.0492	84.4988	2.07539	3.83313e-11	2.28402e-08
-	20:11162225-11195836	1.54908	6.56499	2.08338	2.25719e-07	4.33863e-05
-	1:51949100-51955229	66.2549	280.834	2.08362	5.46499e-06	0.000617324
-	AADN03023246,1:1156-1456	35.6005	151.09	2.08544	7.00655e-07	0.000109149
ZAP70	28:1808462-1817532	702.632	2995.66	2.09203	7.77156e-15	9.03567e-12
-	25:1227464-1232973	2.86548	12.2232	2.09277	5.50592e-06	0.000619013
-	Z:8229244-8230627	185.447	792.531	2.09546	3.0651e-12	2.14868e-09
-	1:118327149-118328397	1.18671	5.08535	2.09938	0.000265235	0.0134505
-	14:5158180-5162208	8.15627	35.0214	2.10226	0.000171204	0.00957877
TNFRSF13C	1:49333003-49335875	2.03036	8.73877	2.10569	2.38197e-05	0.00205153
-	AADN03020556,1:586-670	1799.63	7750.5	2.10658	6.62541e-07	0.000105063
GRAP	14:5158180-5162208	5.64873	24.3543	2.10818	0.000266083	0.0134792
-	JH376377,1:21026-21411	11.2128	48.3762	2.10915	1.84291e-05	0.00166937
-	1:131663339-131746875	130.976	565.277	2.10965	0.000992045	0.0357174
GRAP2	1:50154189-50196801	0.486622	2.10068	2.10998	0.000170621	0.00955872
-	AADN03012646,1:241-843	21.7107	93.7858	2.11096	3.62454e-09	1.22538e-06
-	28:4594417-4604267	11.4859	49.656	2.11211	3.45786e-05	0.00273026
-	9:22934169-22934245	865.372	3741.55	2.11224	0.000427676	0.0194531
-	8:24072366-24124115	8.03848	34.7638	2.11259	0.000860045	0.0321801
MBOAT1	2:59654812-59709402	261.972	1149.17	2.13311	0.000161191	0.00920215
-	28:4593791-4594309	17.5112	77.1255	2.13893	1.87924e-08	5.08986e-06
-	13:15229155-15297475	73.1582	323.429	2.14436	7.55075e-07	0.000116863
SRGN	6:10403301-10408400	24.7788	109.872	2.14864	4.3596e-09	1.43753e-06
IL21R	14:7297767-7311115	134.889	598.767	2.15022	3.95007e-06	0.000473105
CD200R1A	1:82841451-82864019	76.8983	341.521	2.15095	3.04778e-07	5.52412e-05
-	AADN03011710,1:779-1173	39.7865	177.091	2.15414	3.43204e-09	1.17699e-06
ARID3A	28:2770951-2790147	31.385	139.964	2.15691	6.87588e-07	0.000107818
-	15:7941124-7942978	58.2295	259.76	2.15736	2.6334e-08	6.85964e-06
-	4:11303684-11326754	0.964872	4.30654	2.15812	1.31346e-05	0.00127355
-	AADN03017166,1:84-316	111.752	499.957	2.1615	6.24403e-08	1.4659e-05
-	26:1549319-1550307	2.46029	11.0286	2.16435	1.64867e-05	0.00153301
-	4:15488190-15489692	4.49364	20.1673	2.16606	4.38903e-09	1.43753e-06
-	3:21605776-21621949	1.66719	7.50054	2.16957	1.47336e-06	0.000203576
SFRP4	2:46736897-46746402	28.2785	127.314	2.17062	4.4567e-05	0.00331947
-	14:5158180-5162208	13.4907	60.7419	2.17072	1.93584e-08	5.21353e-06
GPR35	9:4810083-4812362	1.379	6.21413	2.17193	1.38624e-05	0.00132427
-	24:5452691-5454564	3.2087	14.4817	2.17417	0.000969831	0.0351683
-	AADN03024614,1:809-1039	35.8849	162.062	2.17509	2.76456e-05	0.00228472
-	9:4855669-4857332	2.72675	12.3151	2.17518	4.67791e-08	1.15539e-05
-	2:41742353-41757881	6.9413	31.3506	2.17522	5.81635e-10	2.39017e-07
-	20:11162225-11195836	2.51902	11.3815	2.17575	6.97949e-08	1.58431e-05
FIGF	1:121427180-121459018	49.9135	225.868	2.17798	0.000562226	0.0235094
-	1:156397781-156397857	856.728	3886.65	2.18162	0.000439068	0.0197825
-	JH376289,1:5962-6201	19.8179	90.0798	2.1844	0.000522298	0.0223791
-	10:11594610-11632184	3.77693	17.1678	2.18442	2.02674e-07	3.97583e-05
-	2:35777295-35780394	4.39877	20.0137	2.18581	3.09239e-11	1.88989e-08
-	Z:8230793-8231317	243.965	1113.46	2.1903	2.13163e-14	2.25806e-11
TMEM64	2:124388121-124400813	0.980243	4.47646	2.19115	0.00110741	0.0386142
-	JH376289,1:17436-17694	42.4439	194.17	2.19369	2.13254e-06	0.000275491
-	AADN03023188,1:15451-16300	1.62439	7.43692	2.19481	0.00037697	0.0177217
RAB37	18:10703908-10709351	453.542	2082.65	2.19911	0.000240968	0.0125127
-	4:11303684-11326754	1.91267	8.80079	2.20204	0.000757005	0.029298
-	5:49200686-49201128	7.08013	32.6947	2.20721	1.5885e-05	0.00148475
-	JH375489,1:20-10786	360.234	1666.35	2.20969	0.000884823	0.0329006
CD3E	24:5471598-5478513	79.7592	369.041	2.21006	0	0
-	5:445427-448912	6.90135	32.0117	2.21365	3.76922e-08	9.45657e-06
-	27:4417147-4434189	39.5877	183.694	2.21418	0.000516848	0.0222361
-	AADN03023188,1:16362-18013	1.51036	7.02439	2.21748	3.59877e-06	0.000432115
-	19:491532-493054	3.08747	14.3624	2.21781	1.64053e-08	4.54666e-06
CYTIP	7:35716687-35725457	5.99146	27.8972	2.21914	5.89306e-08	1.40458e-05
-	4:1413959-1421390	4.28808	20.04	2.22448	5.62883e-13	4.62622e-10
-	1:88133876-88146089	3.07177	14.3641	2.22533	1.88794e-05	0.00169805
-	23:5089342-5095535	2.62475	12.2825	2.22635	5.6585e-06	0.000631698
-	AADN03017772,1:279-868	21.2007	99.7124	2.23366	3.89358e-10	1.73461e-07
-	15:7947394-7952334	78.9515	371.567	2.23458	2.51272e-07	4.73434e-05
CYP21A2	16:37891-41746	0.873689	4.11973	2.23736	0.00045363	0.0202094
-	4:64533152-64563061	2.87308	13.5545	2.2381	0.000246009	0.0126984
SPON2	4:84441719-84468575	166.452	785.302	2.23815	0	0
OMD	12:3309394-3452411	26.8875	126.935	2.23908	2.51048e-06	0.000314099
CIT	15:9566083-9637672	23.8413	113.092	2.24596	0.00124822	0.0421576
-	AADN03023649,1:817-1096	15.7459	74.8507	2.24904	0.000168987	0.00951053
-	AADN03018827,1:894-1022	639.818	3042.75	2.24964	3.4214e-08	8.72165e-06
-	1:139440676-139454301	5.43574	25.8793	2.25125	3.30442e-05	0.0026554
-	27:2764292-2769010	2.1627	10.31	2.25313	0.000744519	0.0290002
CASC5	5:920666-949175	315.227	1503.84	2.25419	1.98504e-05	0.00175883
CDC45	15:664119-676502	138.943	664.232	2.2572	9.54314e-05	0.00604114
ITK	13:10734297-10764716	1.73187	8.28465	2.25811	6.9431e-06	0.00075737
C20ORF174	20:11162225-11195836	0.639544	3.05996	2.2584	0.000246142	0.0126984
-	AADN03018760,1:359-10879	574.196	2754.21	2.26203	0	0
-	22:413641-426023	1.06902	5.12953	2.26254	0.000199092	0.0106995
-	AADN03015909,1:429-663	17.868	86.0992	2.26862	0.000530859	0.0226346
CD200R1	1:82814195-82818802	13.53	65.336	2.27172	3.27611e-05	0.00263799
-	13:15229155-15297475	13.1513	63.5157	2.2719	3.06262e-08	7.84904e-06
TXK	4:66159820-66173335	32.9304	159.496	2.27603	0.000965147	0.0351203
-	25:64080-79924	61.3863	297.915	2.27891	3.70729e-05	0.00286423
GINS2	11:17098226-17103112	160.92	781.013	2.27901	0.000350332	0.0167671
-	10:19515202-19522933	1.88174	9.16959	2.28479	0.00144908	0.0469905
-	6:16273052-16314303	5.04394	24.6075	2.28648	0.000987554	0.0355826
-	1:87050813-87051356	2.65346	12.9584	2.28793	0.000582026	0.0241467
-	27:2773882-2774227	6.25316	30.5413	2.2881	0.000581479	0.0241451
-	15:7939777-7939977	46.7734	228.708	2.28975	8.3773e-05	0.00542578
-	1:77619361-77620049	37.6388	184.178	2.29081	0.000137253	0.00810625
-	2:49671234-49706811	16.9991	83.186	2.29089	4.01901e-14	3.99129e-11
-	3:39646229-39647445	0.977269	4.78887	2.29286	0.000349502	0.0167523
-	AADN03017851,1:8821-9252	3.21916	15.7823	2.29355	0.000769374	0.0296246
-	8:2018156-2076904	1.97745	9.69596	2.29374	6.34334e-06	0.000699955
TRAF3IP3	26:3097361-3106160	380.641	1894.09	2.315	3.37191e-05	0.0026834
-	10:11594610-11632184	3.47413	17.3241	2.31806	3.15877e-05	0.00255213
-	1:88133876-88146089	15.8174	78.8935	2.31839	1.58438e-10	8.39178e-08
-	20:5684692-5686092	1.31328	6.56334	2.32126	7.90456e-06	0.000841077
-	27:4467062-4476841	12.3778	61.9401	2.32311	9.10383e-15	1.00923e-11
-	11:16283361-16301525	79.7607	399.177	2.32328	9.25472e-08	2.03301e-05
DOK2	22:1376679-1382004	7.00683	35.1632	2.32724	0.000349673	0.0167523
UBE2C	20:10853788-10854735	34.7576	174.863	2.33083	6.34773e-08	1.47605e-05
MEP1A	3:109487074-109499681	0.577107	2.90522	2.33174	2.85352e-05	0.00233318
-	12:6644908-6670629	7.25662	36.5622	2.33298	6.20987e-09	1.96038e-06
-	3:72554066-72555623	2.56083	12.9182	2.33472	0.000183647	0.010074
-	9:4806167-4807551	0.645322	3.25746	2.33566	0.00135655	0.0447823
-	5:445427-448912	3.64146	18.4164	2.3384	2.05864e-06	0.000268859
BUB1	3:3037096-3057283	508.071	2570.96	2.33921	2.46494e-07	4.66275e-05
-	AADN03015172,1:87-8785	8.94154	45.3458	2.34237	0.000183001	0.0100501
-	24:5480460-5483031	3.3121	16.8397	2.34605	6.30106e-09	1.96317e-06
-	AADN03025855,1:379-873	2.88426	14.6838	2.34795	0.000677224	0.0269696
MMP23B	21:2016511-2039306	1.22022	6.21477	2.34856	0.000395123	0.0183937
-	1:191955555-191955918	4.37708	22.3289	2.35087	0.000801529	0.0306194
-	7:16206307-16207128	1.14877	5.86025	2.35087	0.000801529	0.0306194
-	1:53281549-53282673	1.48319	7.57578	2.35269	0.000544569	0.0230134
-	1:3596195-3596686	4.22531	21.6647	2.35822	2.70232e-05	0.00225204
-	27:125897-129432	34.2387	175.735	2.3597	0	0
-	4:8712765-8715393	2.10406	10.8001	2.35979	4.63413e-10	1.99013e-07
-	27:4053818-4070441	1.7241	8.87215	2.36344	0.000841979	0.0317368
-	17:2601618-2616301	1.52129	7.83722	2.36505	2.71163e-06	0.000337495
JAKMIP1	4:78914911-78984556	0.577237	2.9739	2.36512	0.000180323	0.00993734
RAD51A	5:950878-958271	178.18	921.482	2.37062	0.000804123	0.0306409
P56LCK	23:5089342-5095535	1.15336	5.96919	2.3717	0.000408627	0.0188748
-	12:8708923-8713697	5.90883	30.7115	2.37783	1.0278e-06	0.000153586
-	4:10970611-10971240	3.48803	18.1434	2.37896	8.12877e-06	0.000859181
-	1:45191670-45192373	2.01778	10.536	2.38448	9.9072e-05	0.00621403
-	27:4416645-4417093	7.90101	41.3581	2.38806	2.2349e-06	0.000285618
-	15:6739744-6739939	25.8104	135.163	2.38868	0.000416464	0.0191441
-	AADN03014771,1:684-1132	19.492	102.149	2.38972	3.53664e-10	1.64683e-07
-	JH375730,1:4511-4905	11.0044	57.8811	2.39501	8.91253e-07	0.000135303
-	AADN03018772,1:39-275	47.2165	249.617	2.40235	6.93075e-07	0.000108322
-	26:353422-359730	5.17599	27.3977	2.40415	2.72599e-06	0.000338399
-	7:35716687-35725457	223.277	1181.9	2.4042	0.000892992	0.0331538
-	AADN03020342,1:692-837	584.474	3094.45	2.40447	3.5929e-10	1.64683e-07
COL2A1	JH375554,1:72263-85841	4107.74	21784.2	2.40686	0	0
-	1:77587641-77601551	35.7397	189.868	2.40939	8.95334e-10	3.52725e-07
-	AADN03020556,1:64-142	1998.25	10636.2	2.41218	1.66324e-08	4.58296e-06
-	18:10650678-10661716	1.21679	6.47713	2.41227	0.00065841	0.026452
PTPN7	26:353422-359730	5.32692	28.3891	2.41396	4.64384e-11	2.6996e-08
-	1:47926931-48011912	1.94584	10.3875	2.41639	5.82234e-05	0.00409165
-	AADN03017166,1:401-477	3657.12	19528.2	2.41678	2.64835e-10	1.30149e-07
-	25:978989-980002	5.05997	27.0713	2.41957	1.65624e-07	3.38847e-05
-	27:2764292-2769010	4.04318	21.6678	2.42199	9.2481e-05	0.00589368
RASSF5	26:2437971-2458197	70.6154	379.024	2.42423	8.83095e-06	0.000921144
-	8:23334423-23335268	1.10598	5.93702	2.42441	0.000483236	0.0210369
-	2:107131492-107230377	64.6418	348.363	2.43005	1.89026e-06	0.000250781
-	12:6644908-6670629	3.1726	17.148	2.4343	0.000641779	0.0259262
FAM198A	2:41742353-41757881	0.967115	5.2449	2.43916	0.001147	0.0395336
-	Z:8995522-8996755	763.694	4144.47	2.44012	0.000107407	0.00664072
CD3D	24:5480460-5483031	49.6572	269.932	2.44252	6.66134e-16	8.82054e-13
C9ORF100	Z:9141508-9155184	176.402	959.125	2.44285	0.000248265	0.0127803
-	7:13767733-13852740	24.6365	134.085	2.44428	3.71691e-05	0.00286702
-	2:41741086-41742117	4.39895	24.0652	2.45172	3.59009e-09	1.2224e-06
-	2:49671234-49706811	5.64155	30.9955	2.4579	1.09672e-07	2.35494e-05
-	7:7434569-7473634	6.4733	35.5701	2.45809	0.000189803	0.0103167
MZB1	13:1806587-1808111	13.3056	73.3046	2.46187	1.19082e-06	0.00017014
P2RY8	1:128441121-128469416	27.1247	149.66	2.46401	2.74305e-06	0.000339632
-	2:49671234-49706811	1.3683	7.55816	2.46565	0.000124953	0.00749622
LIMD2	27:2764292-2769010	20.4933	113.335	2.46737	3.79696e-14	3.85101e-11
-	21:2570877-2571579	2.42507	13.4621	2.4728	8.72139e-06	0.000913714
-	JH375515,1:4931-5115	52.0201	289.952	2.47867	9.10059e-06	0.000943078
-	15:7943713-7944303	73.4344	409.424	2.47907	2.38787e-11	1.5177e-08
-	JH376356,1:2305-2560	14.184	79.1015	2.47944	0.000153138	0.00883769
-	26:4686587-4691190	1.95353	10.9468	2.48635	0.000650428	0.0262312
-	JH376289,1:18172-18448	19.5265	109.543	2.48799	1.41989e-06	0.000198489
CCL19	Z:8222634-8225340	2.38969	13.4518	2.4929	0.000204308	0.0109541
-	3:62475574-62475820	13.2633	74.6731	2.49315	0.000472979	0.0208185
-	2:49671234-49706811	1.13003	6.36956	2.49484	6.86295e-08	1.56531e-05
-	14:5951622-5965056	62.4024	352.022	2.49599	0.000658678	0.026452
-	15:7947394-7952334	105.622	597.449	2.4999	0	0
FAM54A	3:54510599-54521429	135.536	766.805	2.50018	3.69657e-05	0.00286058
-	4:10974356-10975473	1.20981	6.8521	2.50176	0.000995447	0.0357858
-	7:13767733-13852740	9.6019	54.4828	2.50441	0.000186351	0.0101871
-	2:41737252-41738787	0.718956	4.08795	2.5074	8.11147e-05	0.00531134
-	6:18154944-18156593	3.33421	18.9708	2.50837	3.48341e-11	2.10191e-08
-	1:77558707-77574551	1.36492	7.80066	2.51478	1.45108e-05	0.00137792
-	26:1412358-1414502	0.838788	4.80627	2.51854	0.000428717	0.0194819
GPR18	1:143797787-143884763	2.27415	13.0412	2.51968	2.41858e-09	8.66852e-07
-	JH376289,1:13624-13897	20.6774	118.71	2.52131	4.4173e-06	0.000518874
SYTL3	3:51364203-51427417	93.1937	535.159	2.52166	6.33891e-07	0.000101399
CCR4	2:44991182-44994671	3.92331	22.6416	2.52883	2.22045e-16	3.4144e-13
-	26:5198059-5198181	148.704	858.658	2.52965	6.9958e-05	0.00474371
-	1:143792261-143794426	1.47359	8.53784	2.53454	4.79413e-08	1.17196e-05
-	15:7936977-7938746	114.68	664.513	2.53469	1.3371e-10	7.24298e-08
-	AADN03010974,1:959-1394	4.4941	26.0959	2.53772	2.8636e-05	0.00233741
-	15:7928722-7933384	248.352	1443.12	2.53873	0	0
-	7:7434569-7473634	0.814698	4.74092	2.54083	7.22214e-05	0.00484891
-	15:7928722-7933384	80.3276	468.057	2.54272	6.66134e-16	8.82054e-13
-	25:1016477-1017988	22.1915	129.878	2.54908	0	0
-	AADN03020342,1:1146-1355	20.6559	120.891	2.54908	0.000893022	0.0331538
-	15:7952715-7953090	9.51155	55.8435	2.55364	4.50798e-07	7.54003e-05
-	1:50154189-50196801	7.70044	45.4718	2.56196	3.87257e-10	1.73461e-07
-	10:2694913-2706666	1.66243	9.84781	2.56651	0.000971471	0.0351683
-	2:35683543-35774433	86.3828	513.38	2.57121	0.00124184	0.0420199
IGJ	4:49427341-49435676	0.981621	5.83449	2.57137	7.33273e-07	0.000113858
-	25:1012525-1013408	28.7094	170.846	2.5731	2.31282e-12	1.66542e-09
-	20:12415876-12444994	56.2806	335.655	2.57627	0.00104458	0.0372153
-	AADN03023246,1:4114-4339	20.6584	123.617	2.58107	0.000112949	0.00691163
CD247	1:90968862-91020530	169.818	1018.69	2.58466	0.000271283	0.0136994
-	28:3363586-3367621	3.44347	20.6612	2.58499	0.000617531	0.0252462
-	15:7941124-7942978	54.2869	326.792	2.5897	2.19256e-09	8.03979e-07
-	2:93725122-93727923	2.13871	12.8918	2.59165	2.30238e-12	1.66542e-09
UBASH3A	1:108752862-108773485	494.515	2986.66	2.59445	3.55132e-05	0.00277067
-	1:180182289-180182755	2.03642	12.3758	2.60342	0.00141947	0.0462388
-	2:76270719-76271107	2.88202	17.5148	2.60342	0.00141947	0.0462388
-	5:450485-450819	4.59482	27.9365	2.60407	0.000608599	0.0250313
-	2:49671234-49706811	0.950517	5.78471	2.60546	1.7866e-06	0.000238559
-	27:135960-136708	1.35476	8.25488	2.60721	0.000156949	0.00902427
-	1:49948589-49964223	16.827	102.665	2.6091	9.93545e-05	0.00622356
-	3:104816575-104822180	0.852413	5.20825	2.61118	0.000746234	0.0290167
-	AADN03024604,1:2037-2325	8.07235	49.4865	2.61597	0.00046952	0.0207236
RDH8	27:4255936-4279877	3.06519	18.813	2.61769	1.92513e-13	1.63873e-10
-	4:82667782-82667955	73.0047	448.401	2.61873	4.13411e-07	7.00077e-05
-	2:49671234-49706811	1.42927	8.79827	2.62194	2.57523e-07	4.83301e-05
-	AADN03021970,1:713-1019	8.6381	53.1789	2.62207	4.30157e-05	0.00321902
-	13:15229155-15297475	7.99518	49.2832	2.62389	0.000215038	0.0113953
-	1:77710067-77710413	6.13572	38.1256	2.63546	5.87949e-05	0.00412161
BATF	5:37562072-37567648	41.9882	261.115	2.63663	1.45324e-10	7.78363e-08
-	25:1266929-1267094	44.9477	280.51	2.64173	8.15388e-05	0.0053172
-	26:353422-359730	3.123	19.4954	2.64213	0.000122949	0.00742819
-	2:49671234-49706811	1.87727	11.8219	2.65475	1.37068e-09	5.22711e-07
-	1:88133876-88146089	1.34792	8.51749	2.65969	0.000292392	0.0145491
-	AADN03020228,1:337-715	16.4757	104.898	2.67058	6.87313e-10	2.8003e-07
CD7	18:3681552-3687543	41.2909	263.745	2.67525	2.355e-10	1.16938e-07
-	Z:81722247-81723408	0.626947	4.0173	2.67981	0.000642969	0.0259523
-	27:146042-146181	68.8041	445.408	2.69456	0.000357659	0.0169982
-	1:77587641-77601551	49.303	319.29	2.69512	7.63338e-05	0.00508917
-	15:7953857-7954249	21.8203	141.664	2.69873	4.88753e-11	2.80703e-08
OLFM3	8:10459332-10477107	56.6217	369.921	2.70779	0.00112968	0.0391355
-	7:7434569-7473634	1.21992	8.00621	2.71433	4.77259e-05	0.00348399
-	1:77574934-77575543	1.53089	10.0562	2.71565	0.000447447	0.0200275
-	3:58518579-58520112	0.828674	5.4575	2.71936	3.312e-06	0.000399696
-	13:15229155-15297475	123.926	816.893	2.72067	6.72797e-06	0.000737277
-	13:15229155-15297475	0.753352	4.97291	2.72269	0.000427399	0.0194531
-	3:39643412-39644385	0.794445	5.24506	2.72294	0.000480626	0.021
GFI1	8:13080645-13091332	1.40639	9.29934	2.72514	4.81859e-10	2.03272e-07
-	1:77587641-77601551	9.39154	62.4058	2.73225	1.90095e-05	0.00170331
-	AADN03020342,1:396-525	966.749	6489.25	2.74684	8.83071e-13	7.13477e-10
-	1:77558707-77574551	69.3578	465.691	2.74724	2.22045e-16	3.4144e-13
TRBC2	1:77558707-77574551	70.457	476.018	2.7562	0	0
-	1:87051424-87052155	2.55297	17.4217	2.77064	1.30839e-07	2.75971e-05
-	1:77585568-77585977	5.83448	39.9654	2.77608	3.85971e-07	6.64619e-05
-	AADN03011007,1:1068-1309	11.0706	76.6116	2.79082	0.000330671	0.0161503
-	4:10973089-10973616	2.21856	15.3672	2.79215	6.22809e-05	0.00430486
-	13:15229155-15297475	271.11	1892.88	2.80363	2.86007e-10	1.39119e-07
-	21:2571665-2576392	1.3125	9.18303	2.80666	8.98431e-07	0.000135529
-	27:762775-762922	43.9519	308.228	2.81	0.00122237	0.0415614
SLC4A8	LGE22C19W28_E50C23:850508-867646	0.250918	1.76771	2.81659	9.57131e-09	2.83388e-06
-	22:815823-816325	1.95998	13.8369	2.81961	0.000338741	0.0164593
-	17:4495101-4566562	3.16008	22.7326	2.84673	0.00141486	0.0462388
-	23:5089342-5095535	7.86254	56.6078	2.84793	5.80327e-05	0.00409165
-	5:903605-910999	0.689433	4.96743	2.84902	0.000553244	0.0232768
-	23:5089342-5095535	12.191	88.648	2.86228	0.000349307	0.0167523
-	1:87053521-87053995	4.34162	31.6869	2.86758	2.7752e-07	5.06861e-05
-	2:41742353-41757881	1.76402	12.8758	2.86772	2.31532e-06	0.000295104
-	1:77553206-77555086	45.8599	335.905	2.87275	0	0
-	JH376289,1:5215-5518	22.9936	168.742	2.87551	2.09592e-10	1.05169e-07
CENPO	3:105085333-105092472	1.09742	8.07242	2.87889	1.42494e-06	0.000198613
-	20:9964123-9966519	1.48451	10.9427	2.88191	0.000394476	0.0183937
-	AADN03016870,1:1107-1242	91.9292	679.308	2.88547	5.95104e-05	0.00416564
-	2:62218427-62219298	0.674976	5.0098	2.89185	0.00103307	0.0368605
-	26:1552032-1552552	1.84951	13.8344	2.90305	0.000200926	0.010786
-	27:4847653-4856867	505.588	3801.74	2.91063	7.97114e-05	0.00524829
PRR5	1:69852303-69937629	230.189	1737.39	2.91603	2.82986e-05	0.0023218
-	1:77616094-77616365	12.044	91.534	2.926	5.03923e-06	0.00057744
IL9R	14:7318189-7326181	0.745175	5.67413	2.92875	5.29448e-07	8.74286e-05
IL2RA	1:3374322-3393691	2.44919	18.7492	2.93645	4.82817e-06	0.000558627
-	15:7945592-7945892	13.4588	103.746	2.94644	4.74298e-08	1.16543e-05
-	27:517373-517649	5.55494	42.8812	2.9485	0.00119173	0.0407229
-	AADN03018323,1:1644-1986	12.1793	94.5261	2.95628	2.70482e-09	9.55083e-07
SASS6	8:10883573-10896009	173.513	1349.54	2.95934	2.76549e-05	0.00228472
CD226	2:93698469-93716328	5.48558	43.1617	2.97604	9.20718e-06	0.000947941
-	AADN03024614,1:178-407	12.2196	96.2441	2.9775	0.000707651	0.027971
SLC24A4	5:43921696-44004339	1.10935	8.74238	2.97832	1.29473e-05	0.00126472
-	15:7946264-7946566	5.4923	43.6434	2.99028	0.000217434	0.0114783
-	23:5089342-5095535	4.5946	36.6135	2.99436	0.000663766	0.0266339
-	AADN03020193,1:353-566	12.0071	96.3551	3.00447	0.000640958	0.025915
-	4:61073656-61075484	14.1194	113.337	3.00487	0	0
TMEM26	6:7974241-7992033	4.25505	34.2107	3.0072	0.000189797	0.0103167
-	26:353422-359730	1.03962	8.3688	3.00897	1.89917e-06	0.000250781
-	26:2226494-2244588	0.487152	3.925	3.01025	0.000861235	0.0321994
-	3:86180710-86221899	0.517514	4.18703	3.01626	0.0014269	0.0463659
TCF1	13:15229155-15297475	2.02328	16.5393	3.03113	1.39639e-06	0.000196183
-	JH376289,1:9989-10285	6.43975	52.7638	3.03447	4.75409e-05	0.00347581
TMEM156	4:69051411-69080070	46.3366	380.498	3.03767	0.000786906	0.0302021
-	1:77558707-77574551	4.71799	38.8072	3.04008	1.55431e-15	1.9498e-12
-	5:445427-448912	3.17799	26.1898	3.04282	2.35837e-06	0.000298993
-	AADN03010319,1:566-768	13.6791	113.134	3.04799	0.000952221	0.0347561
-	13:15229155-15297475	98.7791	817.814	3.0495	1.0503e-06	0.000156458
-	27:137876-139013	0.4884	4.08072	3.06269	0.00076398	0.02947
TRHDE	1:36575948-36791862	0.196353	1.64256	3.06443	0.000487434	0.0212002
CD5	5:445427-448912	0.738505	6.35458	3.10512	7.74822e-05	0.005137
-	13:15229155-15297475	0.542128	4.73936	3.12799	0.000130875	0.00778862
-	AADN03023246,1:1712-1860	255.547	2258.19	3.14351	1.7164e-13	1.48762e-10
-	13:15229155-15297475	16.1674	143.097	3.14583	7.10543e-15	8.46772e-12
KDR	4:64794086-64824189	20.6349	183.188	3.15017	0.000578114	0.0240263
-	6:11583964-11584236	6.83778	62.1357	3.18382	6.75191e-05	0.0046146
-	2:49729330-49729542	16.2202	147.661	3.18642	3.46838e-05	0.00273026
-	3:58516590-58518408	0.964925	8.78959	3.18731	3.58243e-10	1.64683e-07
-	1:77558707-77574551	2.16994	20.0142	3.20529	0	0
-	2:49671234-49706811	3.77527	34.8633	3.20706	4.28274e-10	1.87297e-07
-	AADN03011068,1:54-403	5.97849	55.7426	3.22093	8.53593e-07	0.000130836
-	AADN03011082,1:47-505	2.88144	26.933	3.22451	1.51363e-06	0.000207337
-	4:61073001-61073539	11.4969	108.57	3.23931	4.44089e-16	6.22626e-13
-	27:784338-784536	15.9381	151.195	3.24586	0.000170645	0.00955872
-	JH376289,1:16696-17005	3.88457	37.8402	3.28409	0.000561556	0.023502
CD79B	27:1622284-1627041	1.26591	12.6301	3.31862	1.85472e-07	3.7463e-05
-	4:61056045-61056640	14.0207	140.548	3.32544	0	0
-	1:77587641-77601551	4.62022	47.0312	3.34759	9.43245e-13	7.49393e-10
-	1:73963552-73964210	2.00236	20.5086	3.35646	5.77863e-08	1.39122e-05
-	1:75408509-75413213	0.628036	6.46673	3.36412	0.000973955	0.035199
SKAP1	27:3711006-3815879	400.664	4198.51	3.38942	2.00923e-06	0.000263126
-	27:4255936-4279877	8.20021	86.6511	3.40149	1.02269e-06	0.000153304
-	1:111182551-111322208	0.471734	5.10489	3.43583	0.000385721	0.0180618
-	28:4692986-4696452	6.78039	79.3364	3.54854	0.000344419	0.0166175
-	13:15229155-15297475	3.24154	41.5679	3.68072	6.20239e-08	1.46367e-05
-	25:1070682-1071748	12.096	159.664	3.72243	0	0
PRSS2	AADN03009585,1:542-2195	8.0501	106.305	3.72305	0	0
TGM3	20:6994463-7004637	75.7095	1018.57	3.74993	0.000166111	0.00938191
-	1:91287001-91298320	44.6231	605.081	3.76127	6.27384e-07	0.000100696
-	13:15229155-15297475	4.34511	62.4666	3.84562	1.16778e-08	3.35342e-06
-	2:41742353-41757881	6.31816	97.0381	3.94098	0.000806764	0.030717
-	7:13767733-13852740	0.486663	7.67026	3.97828	0.000242336	0.0125565
-	13:15229155-15297475	0.382178	6.13015	4.00361	0.000819799	0.0311387
-	15:7947394-7952334	63.7055	1120.92	4.13712	3.06211e-10	1.45968e-07
-	JH376289,1:10491-10806	3.81708	70.1465	4.19983	1.95867e-06	0.000257212
-	15:7954775-7954873	99.2696	2185.47	4.46045	9.03201e-05	0.00577141
-	27:726755-727065	2.4657	55.1332	4.48285	0.000235436	0.012333
GSAP	1:12486934-12534501	11.9956	272.798	4.50726	4.57014e-09	1.482e-06
NLRC3	14:12754897-12764508	20.9504	517.033	4.62521	1.39444e-13	1.23095e-10
KRT75	LGE22C19W28_E50C23:688620-692492	467.383	12534.7	4.74518	0	0
-	25:1746787-1963328	1.30431	50.3444	5.27047	1.90502e-09	7.15044e-07
-	JH376208,1:3837-5892	0.133381	39.9588	8.22682	8.07743e-11	4.47724e-08
-	28:4703153-4710012	0.108062	49.7866	8.84775	0.000188373	0.0102741
-	AADN03010643,1:2938-4359	0.565339	319.408	9.14207	4.4413e-10	1.92466e-07
AK7	5:45722659-45741320	0.0468954	124.235	11.3713	1.25707e-07	2.66325e-05
-	1:77587641-77601551	0	10.6289	1,79769e+308	0.00141422	0.0462388
-	1:175043892-175044308	0	7.26253	1,79769e+308	0.00118816	0.0406303
-	2:37787128-37812214	0	809.666	1,79769e+308	0.00044322	0.019857
-	2:111003917-111017846	0	12.2077	1,79769e+308	0.000624566	0.0254248
-	2:141549216-141589409	0	6.79188	1,79769e+308	5.63111e-09	1.80154e-06
-	23:5070687-5071090	0	14.3495	1,79769e+308	1.42089e-05	0.00135465
-	27:570601-570694	0	1027.76	1,79769e+308	6.23121e-05	0.00430486
-	3:62486815-62723122	0	2365.92	1,79769e+308	0.00109193	0.0383294
-	4:13266443-13267280	0	4.00778	1,79769e+308	3.35022e-05	0.0026834
-	4:16569467-16575079	0	18.4033	1,79769e+308	0.000120181	0.0073073
-	4:24486947-24675736	0	4.97438	1,79769e+308	0.00052526	0.0224428
-	4:82667628-82667729	0	542.017	1,79769e+308	0.000605172	0.0249766
-	8:23276660-23291886	0	25.3446	1,79769e+308	0.000354432	0.0169123
-	9:21626304-21658020	0	5.02952	1,79769e+308	0.00118403	0.0405181
-	AADN03026673,1:4979-5082	0	429.57	1,79769e+308	0.00138512	0.045536
-	LGE64:722985-725009	0	12.7397	1,79769e+308	0.00053321	0.0227146
ABHD14A	12:3130958-3141511	0	4.80782	1,79769e+308	0.000877984	0.0327485
MAD2L1BP	3:30203970-30217371	0	3.88668	1,79769e+308	4.85913e-06	0.000560847
TTC32	3:101036608-101038388	0	12.9192	1,79769e+308	6.76223e-05	0.0046146
