# Supplementary material for: Transcriptomic Characterization of Innate and Acquired Immune Responses in Red-Legged Partridges (Alectoris rufa): A Resource for Immunoecology and Robustness Selection
Source: PLoS One. 2015 Sep 2;10(9):e0136776. doi: 10.1371/journal.pone.0136776 (PMC4557936; doi:10.1371/journal.pone.0136776)
Supplement: S3 Table — In blue: differentially expressed genes in spleen. In orange: differentially expressed genes in skin. In dark blue or orange: genes for which DAVID Functional Annotation Cluster (FAC) analysis produced enriched functional clusters under high stringency conditions (see S4 Table). (XLSX) [file pone.0136776.s007.xlsx]

## Sheet: TableS3
Table S3 Gene list report on the 582 up-regulated and 47 down-regulated (0 ≤ q ≤ 0.5) partridge sequences that shared significant homology with chicken genes encoding proteins of known function. In blue: differentially expressed genes in spleen. In orange: differentially expressed genes in skin. In dark blue or orange: genes for which the DAVID Functional Annotation Cluster (FAC) analysis produce…
Tissue	Expression	Gene Symbol	Gene Name	log2 (fold change)	q_value
Down-Regulated
Spleen	Down regulated	MAP7	microtubule-associated protein 7	-9.7061	0
Spleen	Down regulated	SOX13	SRY (sex determining region Y)-box 13	-4.47824	0.00902744
Spleen	Down regulated	SPTSSA	serine palmitoyltransferase, small subunit A	-3.41587	0.0103117
Skin	Down regulated	LARP6	La ribonucleoprotein domain family, member 6	-1,79769e+308	0.0421576
Skin	Down regulated	NT5C1B	retinol dehydrogenase 14 (all-trans/9-cis/11-cis); 5'-nucleotidase, cytosolic IB	-1,79769e+308	0.00761146
Skin	Down regulated	ETV4	ets variant 4	-5.994	1.42744e-09
Skin	Down regulated	AMDHD1	amidohydrolase domain containing 1	-5.50688	4.94931e-06
Skin	Down regulated	OC3	osteocalcin-like protein OC3	-5.37674	1.24428e-09
Skin	Down regulated	GLDN	gliomedin	-4.48124	5.69942e-12
Skin	Down regulated	SLITRK6	SLIT and NTRK-like family, member 6	-4.08741	7.04416e-09
Skin	Down regulated	WEE2	WEE1 homolog 2 (S. pombe)	-3.89155	0.000772058
Skin	Down regulated	JMJD7	JMJD7-PLA2G4B readthrough transcript; phospholipase A2, group IVB (cytosolic); jumonji domain containing 7	-3.41928	0.00158121
Skin	Down regulated	SYNGR2	synaptogyrin 2	-3.29988	0.000921676
Skin	Down regulated	BRPF3	bromodomain and PHD finger containing, 3	-2.65398	0.00810625
Skin	Down regulated	CCL17	chemokine (C-C motif) ligand 17	-2.28665	0
Skin	Down regulated	ATP8B1	ATPase, class I, type 8B, member 1	-2.2687	0.00273026
Skin	Down regulated	INADL	InaD-like (Drosophila)	-2.22987	0.043958
Skin	Down regulated	SLC5A10	solute carrier family 5 (sodium/glucose cotransporter), member 10	-2.1618	0.00168997
Skin	Down regulated	MSTO1	misato homolog 1 (Drosophila)	-2.15638	0.0494475
Skin	Down regulated	KCNQ1	potassium voltage-gated channel, KQT-like subfamily, member 1	-1.94282	0.00516144
Skin	Down regulated	CCL4	chemokine (C-C motif) ligand 4	-1.89049	0.000582123
Skin	Down regulated	PCSK1	proprotein convertase subtilisin/kexin type 1	-1.64897	0.0268618
Skin	Down regulated	CRTAC1	cartilage acidic protein 1	-1.53653	0.00017014
Skin	Down regulated	ATP12A	ATPase, H+/K+ transporting, nongastric, alpha polypeptide	-1.34963	0.021743
Skin	Down regulated	IRG1	immunoresponsive 1 homolog (mouse)	-1.2547	0.00903029
Skin	Down regulated	AREG	amphiregulin; amphiregulin B	-1.25348	0.0030863
Skin	Down regulated	NOS2	nitric oxide synthase 2, inducible	-1.24263	0.0373054
Skin	Down regulated	APOD	apolipoprotein D	-1.23805	1.01987e-06
Skin	Down regulated	NRCAM	neuronal cell adhesion molecule	-1.23472	0.02947
Skin	Down regulated	EREG	epiregulin	-1.21319	0.00132172
Skin	Down regulated	SEMA3D	sema domain, immunoglobulin domain (Ig), short basic domain, secreted, (semaphorin) 3D	-1.20173	0.0148478
Skin	Down regulated	ADAMTSL1	ADAMTS-like 1	-1.17628	0.0417133
Skin	Down regulated	MPP7	membrane protein, palmitoylated 7 (MAGUK p55 subfamily member 7)	-1.12959	0.0473516
Skin	Down regulated	SPINK5	serine peptidase inhibitor, Kazal type 5	-1.0746	0.0125798
Skin	Down regulated	KLHL18	kelch-like 18 (Drosophila)	-1.00083	0.00287593
Skin	Down regulated	EGR1	early growth response 1	-0.921735	0.00132172
Skin	Down regulated	MGP	matrix Gla protein	-0.89984	0.0489031
Skin	Down regulated	MFAP3L	microfibrillar-associated protein 3-like	-0.87076	0.00429157
Skin	Down regulated	PHOSPHO1	phosphatase, orphan 1	-0.844939	0.0008692
Skin	Down regulated	LINGO1	leucine rich repeat and Ig domain containing 1	-0.832231	0.0234737
Skin	Down regulated	HSD17B2	hydroxysteroid (17-beta) dehydrogenase 2	-0.823177	0.0177445
Skin	Down regulated	SOCS1	suppressor of cytokine signaling 1	-0.818517	0.0139611
Skin	Down regulated	GPNMB	glycoprotein (transmembrane) nmb	-0.7765	0.00978545
Skin	Down regulated	ASS1	argininosuccinate synthetase 1	-0.768512	0.0374795
Skin	Down regulated	DUSP4	dual specificity phosphatase 4	-0.685506	0.0462388
Skin	Down regulated	CHL1	cell adhesion molecule with homology to L1CAM (close homolog of L1)	-0.646983	0.00228472
Skin	Down regulated	SQLE	squalene epoxidase	-0.586383	0.00126054
Up-Regulated
Spleen	Up regulated	TMEM37	transmembrane protein 37	1,79769e+308	0.0268905
Spleen	Up regulated	GPR156	G protein-coupled receptor 156	4.69879	6.07e-08
Spleen	Up regulated	TPT1	tumor protein, translationally-controlled 1	4.43715	0.000815026
Spleen	Up regulated	ZDHHC8	zinc finger, DHHC-type containing 8	3.74186	0.0234632
Spleen	Up regulated	MADPRT	ADP-ribosyltransferase 1	2.71982	3.44e-06
Spleen	Up regulated	ART7C	erythroblast NAD--arginine ADP-ribosyltransferase-like	2.65178	0.000725572
Spleen	Up regulated	COX19	COX19 cytochrome c oxidase assembly homolog (S. cerevisiae)	2.59371	0.0416918
Spleen	Up regulated	MADCAM1	mucosal vascular addressin cell adhesion molecule 1	2.32274	0.00164274
Spleen	Up regulated	PAPSS1	3'-phosphoadenosine 5'-phosphosulfate synthase 1	0.733707	0.00103151
Spleen	Up regulated	TXNDC5	thioredoxin domain containing 5 (endoplasmic reticulum); muted homolog (mouse)	0.692998	2.04e-07
Spleen	Up regulated	COL6A1	collagen, type VI, alpha 1	0.676566	0.0108132
Spleen	Up regulated	NOV	nephroblastoma overexpressed gene	0.66792	5.03e-05
Spleen	Up regulated	TIMD4	T-cell immunoglobulin and mucin domain containing 4	0.639931	3.86e-05
Spleen	Up regulated	AVD	avidin	0.619825	0.018562
Spleen	Up regulated	ME1	malic enzyme 1, NADP(+)-dependent, cytosolic	0.584813	0.00413256
Spleen	Up regulated	CTSD	cathepsin D	0.520064	0.00217894
Spleen	Up regulated	TGFBR3	transforming growth factor, beta receptor III	0.466377	0.0440974
Spleen	Up regulated	COL1A2	collagen, type I, alpha 2	0.430764	0.00777194
Skin	Up regulated	ABHD14A	abhydrolase domain containing 14A	1,79769e+308	0.0327485
Skin	Up regulated	MAD2L1BP	MAD2L1 binding protein	1,79769e+308	0.000560847
Skin	Up regulated	TTC32	tetratricopeptide repeat domain 32	1,79769e+308	0.0046146
Skin	Up regulated	AK7	adenylate kinase 7	11.3713	2.66325e-05
Skin	Up regulated	KRT75	keratin 75	4.74518	0
Skin	Up regulated	NLRC3	NLR family, CARD domain containing 3	4.62521	1.23095e-10
Skin	Up regulated	GSAP	gamma-secretase activating protein	4.50726	1.482e-06
Skin	Up regulated	TGM3	transglutaminase 3 (E polypeptide, protein-glutamine-gamma-glutamyltransferase)	3.74993	0.00938191
Skin	Up regulated	PRSS2	protease, serine, 2 (trypsin 2)	3.72305	0
Skin	Up regulated	SKAP1	src kinase associated phosphoprotein 1	3.38942	0.000263126
Skin	Up regulated	CD79B	CD79b molecule, immunoglobulin-associated beta	3.31862	3.7463e-05
Skin	Up regulated	KDR	kinase insert domain receptor (a type III receptor tyrosine kinase)	3.15017	0.0240263
Skin	Up regulated	CD5	CD5 molecule	3.10512	0.005137
Skin	Up regulated	TRHDE	thyrotropin-releasing hormone degrading enzyme	3.06443	0.0212002
Skin	Up regulated	TMEM156	transmembrane protein 156	3.03767	0.0302021
Skin	Up regulated	TCF1	HNF1 homeobox A	3.03113	0.000196183
Skin	Up regulated	TMEM26	transmembrane protein 26	3.0072	0.0103167
Skin	Up regulated	SLC24A4	solute carrier family 24 (sodium/potassium/calcium exchanger), member 4	2.97832	0.00126472
Skin	Up regulated	CD226	CD226 molecule	2.97604	0.000947941
Skin	Up regulated	SASS6	spindle assembly 6 homolog (C. elegans)	2.95934	0.00228472
Skin	Up regulated	IL2RA	interleukin 2 receptor, alpha	2.93645	0.000558627
Skin	Up regulated	IL9R	interleukin 9 receptor	2.92875	8.74286e-05
Skin	Up regulated	PRR5	Rho GTPase activating protein 8; proline rich 5 (renal); PRR5-ARHGAP8 fusion	2.91603	0.0023218
Skin	Up regulated	CENPO	centromere protein O	2.87889	0.000198613
Skin	Up regulated	SLC4A8	solute carrier family 4, sodium bicarbonate cotransporter, member 8	2.81659	2.83388e-06
Skin	Up regulated	TRBC2	T cell receptor beta constant 2; T cell receptor beta variable 5-4; T cell receptor beta variable 3-1; T cell receptor beta variable 7-2	2.7562	0
Skin	Up regulated	GFI1	growth factor independent 1 transcription repressor	2.72514	2.03272e-07
Skin	Up regulated	OLFM3	olfactomedin 3	2.70779	0.0391355
Skin	Up regulated	CD7	CD7 molecule	2.67525	1.16938e-07
Skin	Up regulated	BATF	basic leucine zipper transcription factor, ATF-like	2.63663	7.78363e-08
Skin	Up regulated	RDH8	retinol dehydrogenase 8 (all-trans)	2.61769	1.63873e-10
Skin	Up regulated	UBASH3A	similar to ubiquitin associated and SH3 domain containing, A; ubiquitin associated and SH3 domain containing, A	2.59445	0.00277067
Skin	Up regulated	CD247	CD247 molecule	2.58466	0.0136994
Skin	Up regulated	IGJ	immunoglobulin J polypeptide, linker protein for immunoglobulin alpha and mu polypeptides	2.57137	0.000113858
Skin	Up regulated	CCR4	chemokine (C-C motif) receptor 4	2.52883	3.4144e-13
Skin	Up regulated	SYTL3	synaptotagmin-like 3	2.52166	0.000101399
Skin	Up regulated	GPR18	G protein-coupled receptor 18	2.51968	8.66852e-07
Skin	Up regulated	FAM54A	family with sequence similarity 54, member A	2.50018	0.00286058
Skin	Up regulated	CCL19	chemokine (C-C motif) ligand 19	2.4929	0.0109541
Skin	Up regulated	LIMD2	LIM domain containing 2	2.46737	3.85101e-11
Skin	Up regulated	P2RY8	purinergic receptor P2Y, G-protein coupled, 8	2.46401	0.000339632
Skin	Up regulated	MZB1	marginal zone B and B1 cell-specific protein	2.46187	0.00017014
Skin	Up regulated	C9ORF100	chromosome 9 open reading frame 100	2.44285	0.0127803
Skin	Up regulated	CD3D	CD3d molecule, delta (CD3-TCR complex)	2.44252	8.82054e-13
Skin	Up regulated	FAM198A	chromosome 3 open reading frame 41; hypothetical protein LOC729085	2.43916	0.0395336
Skin	Up regulated	RASSF5	Ras association (RalGDS/AF-6) domain family member 5	2.42423	0.000921144
Skin	Up regulated	PTPN7	protein tyrosine phosphatase, non-receptor type 7	2.41396	2.6996e-08
Skin	Up regulated	COL2A1	collagen, type II, alpha 1	2.40686	0
Skin	Up regulated	P56LCK	lymphocyte-specific protein tyrosine kinase	2.3717	0.0188748
Skin	Up regulated	RAD51A	RAD51 recombinase	2.37062	0.0306409
Skin	Up regulated	JAKMIP1	Janus kinase and microtubule interacting protein 1	2.36512	0.00993734
Skin	Up regulated	MMP23B	matrix metallopeptidase 23A (pseudogene); matrix metallopeptidase 23B	2.34856	0.0183937
Skin	Up regulated	BUB1	budding uninhibited by benzimidazoles 1 homolog (yeast)	2.33921	4.66275e-05
Skin	Up regulated	MEP1A	meprin A, alpha (PABA peptide hydrolase)	2.33174	0.00233318
Skin	Up regulated	UBE2C	ubiquitin-conjugating enzyme E2C	2.33083	1.47605e-05
Skin	Up regulated	DOK2	docking protein 2, 56kDa	2.32724	0.0167523
Skin	Up regulated	TRAF3IP3	TRAF3 interacting protein 3	2.315	0.0026834
Skin	Up regulated	GINS2	GINS complex subunit 2 (Psf2 homolog)	2.27901	0.0167671
Skin	Up regulated	TXK	TXK tyrosine kinase	2.27603	0.0351203
Skin	Up regulated	CD200R1	CD200 receptor 1	2.27172	0.00263799
Skin	Up regulated	C20ORF174	zinc finger protein 831	2.2584	0.0126984
Skin	Up regulated	ITK	IL2-inducible T-cell kinase	2.25811	0.00075737
Skin	Up regulated	CDC45	CDC45 cell division cycle 45-like (S. cerevisiae)	2.2572	0.00604114
Skin	Up regulated	CASC5	cancer susceptibility candidate 5	2.25419	0.00175883
Skin	Up regulated	CIT	citron (rho-interacting, serine/threonine kinase 21)	2.24596	0.0421576
Skin	Up regulated	OMD	osteomodulin	2.23908	0.000314099
Skin	Up regulated	SPON2	spondin 2, extracellular matrix protein	2.23815	0
Skin	Up regulated	CYP21A2	cytochrome P450, family 21, subfamily A, polypeptide 2	2.23736	0.0202094
Skin	Up regulated	CYTIP	cytohesin 1 interacting protein	2.21914	1.40458e-05
Skin	Up regulated	CD3E	CD3e molecule, epsilon (CD3-TCR complex)	2.21006	0
Skin	Up regulated	RAB37	RAB37, member RAS oncogene family	2.19911	0.0125127
Skin	Up regulated	TMEM64	transmembrane protein 64	2.19115	0.0386142
Skin	Up regulated	FIGF	c-fos induced growth factor (vascular endothelial growth factor D)	2.17798	0.0235094
Skin	Up regulated	GPR35	G protein-coupled receptor 35	2.17193	0.00132427
Skin	Up regulated	SFRP4	secreted frizzled-related protein 4	2.17062	0.00331947
Skin	Up regulated	ARID3A	AT rich interactive domain 3A (BRIGHT-like)	2.15691	0.000107818
Skin	Up regulated	CD200R1A	CD200 receptor 1	2.15095	5.52412e-05
Skin	Up regulated	IL21R	interleukin 21 receptor	2.15022	0.000473105
Skin	Up regulated	SRGN	serglycin	2.14864	1.43753e-06
Skin	Up regulated	MBOAT1	membrane bound O-acyltransferase domain containing 1	2.13311	0.00920215
Skin	Up regulated	GRAP2	GRB2-related adaptor protein 2	2.10998	0.00955872
Skin	Up regulated	GRAP	GRB2-related adaptor protein	2.10818	0.0134792
Skin	Up regulated	TNFRSF13C	tumor necrosis factor receptor superfamily, member 13C	2.10569	0.00205153
Skin	Up regulated	ZAP70	zeta-chain (TCR) associated protein kinase 70kDa	2.09203	9.03567e-12
Skin	Up regulated	MAD2L1	MAD2 mitotic arrest deficient-like 1 (yeast)	2.06927	0.0334285
Skin	Up regulated	CD4	CD4 molecule	2.06874	0.000238218
Skin	Up regulated	TNFAIP8L1	tumor necrosis factor, alpha-induced protein 8-like 1	2.05852	1.15652e-06
Skin	Up regulated	MAPK9	mitogen-activated protein kinase 9	2.0509	0.00231064
Skin	Up regulated	IGSF10	immunoglobulin superfamily, member 10	2.04176	7.66556e-07
Skin	Up regulated	CCBL2	cysteine conjugate-beta lyase 2	2.02386	0.0387235
Skin	Up regulated	CCR8	chemokine (C-C motif) receptor 8	2.0024	2.82326e-05
Skin	Up regulated	WDFY4	WDFY family member 4	2.00183	5.69942e-11
Skin	Up regulated	RAB44	RAB44, member RAS oncogene family	1.99444	0.00529714
Skin	Up regulated	PRKCQ	protein kinase C, theta	1.99171	0.00205555
Skin	Up regulated	GPR171	G protein-coupled receptor 171	1.98247	3.4144e-13
Skin	Up regulated	PRF1	perforin 1 (pore forming protein)	1.97285	4.30372e-06
Skin	Up regulated	CVG1	growth differentiation factor 3	1.95003	0.00187217
Skin	Up regulated	ABCG4	ATP-binding cassette, sub-family G (WHITE), member 4	1.94804	0.0386142
Skin	Up regulated	PBK	PDZ binding kinase	1.93858	0.0420014
Skin	Up regulated	NUP210	nucleoporin 210kDa	1.93651	1.4659e-05
Skin	Up regulated	C1QTNF6	C1q and tumor necrosis factor related protein 6	1.92961	0.026668
Skin	Up regulated	DNASE2B	deoxyribonuclease II beta	1.92934	0.0124634
Skin	Up regulated	IGF2BP3	insulin-like growth factor 2 mRNA binding protein 3	1.92075	0.000854777
Skin	Up regulated	B3GNT4	UDP-GlcNAc:betaGal beta-1,3-N-acetylglucosaminyltransferase 4	1.91822	5.22711e-07
Skin	Up regulated	TRAF-5	TNF receptor-associated factor 5	1.91704	0.00166937
Skin	Up regulated	ATP2A3	ATPase, Ca++ transporting, ubiquitous	1.91186	6.22626e-13
Skin	Up regulated	SH2D2A	SH2 domain protein 2A	1.91043	0.0281472
Skin	Up regulated	EME1	essential meiotic endonuclease 1 homolog 1 (S. pombe)	1.90794	0.0300061
Skin	Up regulated	DERA	2-deoxyribose-5-phosphate aldolase homolog (C. elegans)	1.89806	0.00905496
Skin	Up regulated	MIEN1	migration and invasion enhancer 1	1.89457	0.0194531
Skin	Up regulated	P4HA3	prolyl 4-hydroxylase, alpha polypeptide III	1.88704	0.0104961
Skin	Up regulated	PLD4	phospholipase D family, member 4	1.87378	0.00540651
Skin	Up regulated	PDE3B	phosphodiesterase 3B, cGMP-inhibited	1.87234	0
Skin	Up regulated	C14ORF159	chromosome 14 open reading frame 159	1.86941	0.0270968
Skin	Up regulated	NCAPH2	non-SMC condensin II complex, subunit H2	1.86418	0.0255861
Skin	Up regulated	PINLYP	phospholipase A2 inhibitor and LY6/PLAUR domain containing	1.86244	0.0178248
Skin	Up regulated	CTSC	cathepsin C	1.84609	0
Skin	Up regulated	IL7R	interleukin 7 receptor	1.83697	2.3255e-05
Skin	Up regulated	KIAA1274	KIAA1274	1.83475	0.000375667
Skin	Up regulated	OTOA	otoancorin	1.83431	0.00274464
Skin	Up regulated	TBXA2R	thromboxane A2 receptor	1.82604	0.0380392
Skin	Up regulated	LOX	lysyl oxidase	1.81713	5.55598e-05
Skin	Up regulated	KIF21B	kinesin family member 21B	1.8126	0.000575715
Skin	Up regulated	STAT4	signal transducer and activator of transcription 4	1.79407	0.000231313
Skin	Up regulated	KIF11	kinesin family member 11	1.79355	0.000536896
Skin	Up regulated	PARVG	parvin, gamma	1.79275	0.00733213
Skin	Up regulated	TNFSF4	tumor necrosis factor (ligand) superfamily, member 4	1.79034	0.0229417
Skin	Up regulated	SYK	spleen tyrosine kinase	1.78816	0.00481026
Skin	Up regulated	ICOS	inducible T-cell co-stimulator	1.77504	7.35837e-07
Skin	Up regulated	DSN1	DSN1, MIND kinetochore complex component, homolog (S. cerevisiae)	1.772	0.0286987
Skin	Up regulated	LYZ	lysozyme (renal amyloidosis)	1.76617	7.08833e-09
Skin	Up regulated	CDC2	cyclin-dependent kinase 1	1.75707	3.22163e-08
Skin	Up regulated	ARHGAP15	Rho GTPase activating protein 15	1.75649	8.86714e-11
Skin	Up regulated	SNAP91	synaptosomal-associated protein, 91kDa homolog (mouse)	1.7343	0.000303993
Skin	Up regulated	CDC20	cell division cycle 20 homolog (S. cerevisiae)	1.73417	5.03178e-06
Skin	Up regulated	HAUS8	HAUS augmin-like complex, subunit 8	1.73127	0.0454464
Skin	Up regulated	MERTK	c-mer proto-oncogene tyrosine kinase	1.72776	8.74306e-06
Skin	Up regulated	SLP76	lymphocyte cytosolic protein 2	1.72751	0.0114783
Skin	Up regulated	ATP6V0D2	ATPase, H+ transporting, lysosomal 38kDa, V0 subunit d2	1.72498	1.79823e-08
Skin	Up regulated	GEN1	Gen homolog 1, endonuclease (Drosophila)	1.7238	0.0463659
Skin	Up regulated	CCNE2	cyclin E2	1.72318	0.0171601
Skin	Up regulated	TREM2	triggering receptor expressed on myeloid cells 2	1.7169	3.88788e-05
Skin	Up regulated	RAC2	ras-related C3 botulinum toxin substrate 2 (rho family, small GTP binding protein Rac2)	1.71672	1.96317e-06
Skin	Up regulated	SMC2	structural maintenance of chromosomes 2	1.69987	0.0138087
Skin	Up regulated	CERKL	ceramide kinase-like	1.6959	0.00426332
Skin	Up regulated	MMP7	matrix metallopeptidase 7 (matrilysin, uterine)	1.68582	2.80544e-06
Skin	Up regulated	COTL1	coactosin-like 1 (Dictyostelium)	1.68124	0.000231313
Skin	Up regulated	CXCR5	chemokine (C-X-C motif) receptor 5	1.6779	8.93078e-05
Skin	Up regulated	GPR174	G protein-coupled receptor 174	1.67179	9.4832e-08
Skin	Up regulated	CLSPN	claspin homolog (Xenopus laevis)	1.66867	0.0249809
Skin	Up regulated	COL5A1	collagen, type V, alpha 1	1.66799	0
Skin	Up regulated	STIL	SCL/TAL1 interrupting locus	1.66797	0.0423644
Skin	Up regulated	MKI67	antigen identified by monoclonal antibody Ki-67	1.66509	0.00755919
Skin	Up regulated	PIK3AP1	phosphoinositide-3-kinase adaptor protein 1	1.66381	0.0157565
Skin	Up regulated	IL2RG	interleukin 2 receptor, gamma (severe combined immunodeficiency)	1.65696	1.14429e-12
Skin	Up regulated	MYB	v-myb myeloblastosis viral oncogene homolog (avian)	1.65195	0.041374
Skin	Up regulated	DUT	deoxyuridine triphosphatase	1.64853	0.000225732
Skin	Up regulated	EXO1	exonuclease 1	1.64303	0.0351629
Skin	Up regulated	COL1A2	collagen, type I, alpha 2	1.64177	0
Skin	Up regulated	JAK3	Janus kinase 3	1.64095	4.93288e-05
Skin	Up regulated	BRCA2	breast cancer 2, early onset	1.64052	0.00325646
Skin	Up regulated	RACGAP1	Rac GTPase activating protein 1 pseudogene; Rac GTPase activating protein 1	1.63956	0.00017014
Skin	Up regulated	KIF4A	kinesin family member 4B; kinesin family member 4A	1.63844	1.89242e-06
Skin	Up regulated	RILPL2	Rab interacting lysosomal protein-like 2	1.63756	8.74248e-09
Skin	Up regulated	LRMP	lymphoid-restricted membrane protein	1.63741	0.0208235
Skin	Up regulated	GCNT1	glucosaminyl (N-acetyl) transferase 1, core 2 (beta-1,6-N-acetylglucosaminyltransferase)	1.63648	0.00287142
Skin	Up regulated	HMHA1	histocompatibility (minor) HA-1	1.63229	3.54784e-07
Skin	Up regulated	KPNA2	karyopherin alpha 2 (RAG cohort 1, importin alpha 1); karyopherin alpha-2 subunit like	1.63173	2.82028e-06
Skin	Up regulated	BUB1B	budding uninhibited by benzimidazoles 1 homolog beta (yeast)	1.62638	3.63162e-07
Skin	Up regulated	S1PR4	sphingosine-1-phosphate receptor 4	1.61326	0.00531217
Skin	Up regulated	PDE7B	phosphodiesterase 7B	1.59396	0.0423728
Skin	Up regulated	GTSE1	G-2 and S-phase expressed 1	1.59095	0.00743305
Skin	Up regulated	MASTL	microtubule associated serine/threonine kinase-like	1.58439	0.000257024
Skin	Up regulated	CENPM	centromere protein M	1.58419	0.000573539
Skin	Up regulated	CENPE	centromere protein E, 312kDa	1.58129	0.00203406
Skin	Up regulated	QPCT	glutaminyl-peptide cyclotransferase	1.57378	0.0253435
Skin	Up regulated	CTLA4	cytotoxic T-lymphocyte-associated protein 4	1.56947	0.00649317
Skin	Up regulated	GLT8D2	glycosyltransferase 8 domain containing 2	1.56662	0.0232679
Skin	Up regulated	COL3A1	collagen, type III, alpha 1	1.56602	1.3171e-05
Skin	Up regulated	HIVEP1	human immunodeficiency virus type I enhancer binding protein 1	1.5637	0.00421115
Skin	Up regulated	FGF16	fibroblast growth factor 16	1.56217	0.0112264
Skin	Up regulated	FMNL1	formin-like 1	1.56156	5.69942e-11
Skin	Up regulated	CKS1B	CDC28 protein kinase regulatory subunit 1B	1.55801	0.000164596
Skin	Up regulated	TNFRSF18	tumor necrosis factor receptor superfamily, member 18	1.55114	1.72611e-07
Skin	Up regulated	ADAMTS7	similar to hCG1991431; similar to COMPase; ADAM metallopeptidase with thrombospondin type 1 motif, 7	1.53981	0.0422181
Skin	Up regulated	MTAP	methylthioadenosine phosphorylase	1.5382	0.0053176
Skin	Up regulated	C5H15orf23	chromosome 5 open reading frame, human C15orf23	1.51951	0.00349211
Skin	Up regulated	TOP2A	topoisomerase (DNA) II alpha 170kDa	1.51698	0.00094116
Skin	Up regulated	ADRBK2	adrenergic, beta, receptor kinase 2	1.5144	2.50259e-05
Skin	Up regulated	PLCG2	phospholipase C, gamma 2 (phosphatidylinositol-specific)	1.51324	5.73885e-05
Skin	Up regulated	NDC80	NDC80 homolog, kinetochore complex component (S. cerevisiae)	1.51104	0.00486005
Skin	Up regulated	ASPM	asp (abnormal spindle) homolog, microcephaly associated (Drosophila)	1.51	0.0214841
Skin	Up regulated	TESC	tescalcin	1.50417	0.0081765
Skin	Up regulated	STMN1	stathmin 1	1.49868	0
Skin	Up regulated	SMC4	structural maintenance of chromosomes 4	1.49199	0.00213043
Skin	Up regulated	IFI30	interferon, gamma-inducible protein 30	1.48784	7.36874e-05
Skin	Up regulated	KLHL36	kelch-like 36 (Drosophila)	1.4865	1.55371e-05
Skin	Up regulated	VRK1	vaccinia related kinase 1	1.48264	0.0382346
Skin	Up regulated	OTUD7A	OTU domain containing 7A	1.48173	0.00921248
Skin	Up regulated	CRMP1B	collapsin response mediator protein 1	1.47804	0.0321801
Skin	Up regulated	CBX7	chromobox homolog 7	1.47626	0.00138624
Skin	Up regulated	ARHGAP11A	Rho GTPase activating protein 11B; Rho GTPase activating protein 11A	1.47461	0.043965
Skin	Up regulated	DHFR	dihydrofolate reductase	1.47388	0.0134002
Skin	Up regulated	RCSD1	RCSD domain containing 1	1.47376	0.0173669
Skin	Up regulated	SEPT2	septin 2	1.47289	5.69454e-11
Skin	Up regulated	PHF19	PHD finger protein 19	1.47268	0.0193152
Skin	Up regulated	IRF-4	interferon regulatory factor 4	1.4696	0.0430587
Skin	Up regulated	TNFRSF1B	tumor necrosis factor receptor superfamily, member 1B	1.45959	0.0125798
Skin	Up regulated	C8ORF42	chromosome 8 open reading frame 42	1.45835	0.000616278
Skin	Up regulated	EFHD2	EF-hand domain family, member D2	1.45674	0.0395336
Skin	Up regulated	MPP1	membrane protein, palmitoylated 1, 55kDa	1.45172	0.0164042
Skin	Up regulated	ITGA4	integrin, alpha 4 (antigen CD49D, alpha 4 subunit of VLA-4 receptor)	1.44785	0.00257072
Skin	Up regulated	CDKN2C	cyclin-dependent kinase inhibitor 2C (p18, inhibits CDK4)	1.43807	0.00598412
Skin	Up regulated	PTPRC	protein tyrosine phosphatase, receptor type, C	1.43804	6.28656e-05
Skin	Up regulated	RBM15	RNA binding motif protein 15	1.43645	0.0286273
Skin	Up regulated	LSP1	lymphocyte-specific protein 1	1.43469	9.0045e-05
Skin	Up regulated	NCAPH	non-SMC condensin I complex, subunit H	1.4327	0.0172251
Skin	Up regulated	ERCC6L	excision repair cross-complementing rodent repair deficiency, complementation group 6-like	1.41377	1.6902e-05
Skin	Up regulated	KLHDC5	kelch domain containing 5	1.40005	0.0197825
Skin	Up regulated	LMNB1	lamin B1	1.39179	8.18563e-07
Skin	Up regulated	INCENP	inner centromere protein antigens 135/155kDa	1.38985	0.00340101
Skin	Up regulated	CHST2	carbohydrate (N-acetylglucosamine-6-O) sulfotransferase 2	1.38582	0.00223798
Skin	Up regulated	GCLC	glutamate-cysteine ligase, catalytic subunit	1.38423	0.0204544
Skin	Up regulated	UBXN4	UBX domain protein 4	1.38345	0.0284139
Skin	Up regulated	GMPS	guanine monphosphate synthetase	1.38266	0.0169307
Skin	Up regulated	LIMD1	LIM domains containing 1	1.37876	0.0440009
Skin	Up regulated	SFXN1	sideroflexin 1	1.37862	0.000947941
Skin	Up regulated	PELO	pelota homolog (Drosophila)	1.37603	0.00310591
Skin	Up regulated	FGD3	FYVE, RhoGEF and PH domain containing 3	1.37587	0.03289
Skin	Up regulated	MAP3K5	mitogen-activated protein kinase kinase kinase 5	1.37345	0.000392036
Skin	Up regulated	APITD1	cortistatin; apoptosis-inducing, TAF9-like domain 1	1.37104	0.0297288
Skin	Up regulated	FHL1	four and a half LIM domains 1	1.3666	5.70736e-06
Skin	Up regulated	LOXL2	lysyl oxidase-like 2	1.36461	4.53646e-06
Skin	Up regulated	EX-FABP	lipocalin 8	1.35977	0.0203995
Skin	Up regulated	CDT1	chromatin licensing and DNA replication factor 1	1.35712	0.0117017
Skin	Up regulated	NPL	N-acetylneuraminate pyruvate lyase (dihydrodipicolinate synthase)	1.35603	3.4285e-11
Skin	Up regulated	SAMSN1	SAM domain, SH3 domain and nuclear localization signals 1	1.35241	0.00320095
Skin	Up regulated	KIF20A	kinesin family member 20A	1.34705	0.0017556
Skin	Up regulated	INPP5D	inositol polyphosphate-5-phosphatase, 145kDa	1.34534	7.50849e-06
Skin	Up regulated	H2AFV	H2A histone family, member V	1.34432	0.009757
Skin	Up regulated	RRM2	ribonucleotide reductase M2 polypeptide	1.34381	6.55239e-06
Skin	Up regulated	HCLS1	hematopoietic cell-specific Lyn substrate 1	1.34345	0.00142155
Skin	Up regulated	MCM6	minichromosome maintenance complex component 6	1.33945	0.00423754
Skin	Up regulated	DOCK2	dedicator of cytokinesis 2	1.3394	0.000394022
Skin	Up regulated	LRRC17	leucine rich repeat containing 17	1.33922	4.45669e-05
Skin	Up regulated	RAB38	RAB38, member RAS oncogene family	1.33408	0.00520789
Skin	Up regulated	TNIK	TRAF2 and NCK interacting kinase	1.33252	0.0020684
Skin	Up regulated	SASH3	SAM and SH3 domain containing 3	1.32268	0.0012742
Skin	Up regulated	ODF2	outer dense fiber of sperm tails 2	1.32125	0.000135529
Skin	Up regulated	HPS5	Hermansky-Pudlak syndrome 5	1.32039	0.0208672
Skin	Up regulated	FBLN1	fibulin 1	1.31862	7.11219e-07
Skin	Up regulated	PLK1	polo-like kinase 1 (Drosophila)	1.31712	1.04147e-05
Skin	Up regulated	ARHGDIB	Rho GDP dissociation inhibitor (GDI) beta	1.31484	0.000865526
Skin	Up regulated	RASGRP1	RAS guanyl releasing protein 1 (calcium and DAG-regulated)	1.31372	0.028534
Skin	Up regulated	COL5A2	collagen, type V, alpha 2	1.31351	0
Skin	Up regulated	TPX2	TPX2, microtubule-associated, homolog (Xenopus laevis)	1.31177	1.64683e-07
Skin	Up regulated	CENPC1	centromere protein C 1	1.30466	0.0255627
Skin	Up regulated	CP	ceruloplasmin (ferroxidase)	1.30368	0
Skin	Up regulated	DAPK1	death-associated protein kinase 1	1.30188	0.00232428
Skin	Up regulated	PLEKHO1	pleckstrin homology domain containing, family O member 1	1.29498	3.97583e-05
Skin	Up regulated	LASP-2	nebulette	1.29489	0.0109541
Skin	Up regulated	SH3GL3	SH3-domain GRB2-like 3	1.29411	0.0435602
Skin	Up regulated	IFNAR1	interferon (alpha, beta and omega) receptor 1	1.29316	1.22686e-11
Skin	Up regulated	ELN	elastin	1.29283	0.000764114
Skin	Up regulated	E2F5	E2F transcription factor 5, p130-binding	1.28815	3.35342e-06
Skin	Up regulated	SLC38A6	solute carrier family 38, member 6	1.28697	0.03452
Skin	Up regulated	ABCD2	ATP-binding cassette, sub-family D (ALD), member 2	1.28686	0.0202966
Skin	Up regulated	CPN2	carboxypeptidase N, polypeptide 2	1.28135	0.0297288
Skin	Up regulated	PIP4K2A	phosphatidylinositol-5-phosphate 4-kinase, type II, alpha	1.28036	0.00211605
Skin	Up regulated	AIF1L	allograft inflammatory factor 1-like	1.28013	0.0160763
Skin	Up regulated	SLC29A3	solute carrier family 29 (nucleoside transporters), member 3; Sp9 transcription factor homolog (mouse)	1.27591	0.00755919
Skin	Up regulated	NAGA	N-acetylgalactosaminidase, alpha-	1.27586	1.46532e-08
Skin	Up regulated	PCNA	proliferating cell nuclear antigen	1.27235	3.09709e-06
Skin	Up regulated	SULT1B1	sulfotransferase family, cytosolic, 1B, member 1	1.27081	0.0203526
Skin	Up regulated	SELP	selectin P (granule membrane protein 140kDa, antigen CD62)	1.27063	7.04416e-09
Skin	Up regulated	MCM5	minichromosome maintenance complex component 5	1.27043	0.0419994
Skin	Up regulated	DGKZ	diacylglycerol kinase, zeta	1.26617	0.0239276
Skin	Up regulated	MAMDC2	MAM domain containing 2	1.26522	0.0342826
Skin	Up regulated	DOCK8	dedicator of cytokinesis 8	1.26207	4.75229e-11
Skin	Up regulated	TLR21	Toll-like receptor 21	1.26196	0.0048238
Skin	Up regulated	KIAA1524	KIAA1524	1.26185	0.0367917
Skin	Up regulated	HMGN2	hypothetical LOC729505; similar to hCG2040565; high-mobility group nucleosomal binding domain 2; similar to high-mobility group nucleosomal binding domain 2	1.25853	0.0026834
Skin	Up regulated	SAT1	spermidine/spermine N1-acetyltransferase 1	1.25162	0.00211323
Skin	Up regulated	CCDC80	coiled-coil domain containing 80	1.25115	0.0046146
Skin	Up regulated	LAG3	lymphocyte-activation gene 3	1.2444	0.0141453
Skin	Up regulated	OGN	osteoglycin	1.24133	0.00163425
Skin	Up regulated	CXCL14	chemokine (C-X-C motif) ligand 14	1.23964	0.00930394
Skin	Up regulated	PAK1IP1	PAK1 interacting protein 1	1.2348	0.00336363
Skin	Up regulated	PLCG1	phospholipase C, gamma 1	1.22902	0.000132875
Skin	Up regulated	DEF6	differentially expressed in FDCP 6 homolog (mouse)	1.22486	0.00333338
Skin	Up regulated	STK38	serine/threonine kinase 38	1.22432	0.0245019
Skin	Up regulated	CTSS	cathepsin S	1.21962	0.00227673
Skin	Up regulated	NCAPG2	non-SMC condensin II complex, subunit G2	1.21936	0.0328046
Skin	Up regulated	HMOX1	heme oxygenase (decycling) 1	1.21406	0.00393557
Skin	Up regulated	FBLN2	fibulin 2	1.21354	0
Skin	Up regulated	PLCXD1	phosphatidylinositol-specific phospholipase C, X domain containing 1	1.20529	0.0134002
Skin	Up regulated	LBR	lamin B receptor	1.20383	1.58027e-06
Skin	Up regulated	HIC1	hypermethylated in cancer 1	1.20183	0.0124639
Skin	Up regulated	CDK2	cyclin-dependent kinase 2	1.20171	0.0321801
Skin	Up regulated	GPX7	glutathione peroxidase 7	1.20104	0.0133314
Skin	Up regulated	TRIM59	tripartite motif-containing 59	1.20051	0.000713758
Skin	Up regulated	TNFRSF9	tumor necrosis factor receptor superfamily, member 9	1.19862	5.867e-05
Skin	Up regulated	DCK	deoxycytidine kinase	1.19555	0.0124634
Skin	Up regulated	CMTM3	CKLF-like MARVEL transmembrane domain containing 3	1.19545	0.0176521
Skin	Up regulated	SLC43A3	solute carrier family 43, member 3	1.19372	0.0038004
Skin	Up regulated	COL12A1	collagen, type XII, alpha 1	1.19212	8.83451e-07
Skin	Up regulated	ATF1	activating transcription factor 1	1.18737	0.0443476
Skin	Up regulated	FANCD2	Fanconi anemia, complementation group D2	1.1868	0.0385802
Skin	Up regulated	C11ORF82	chromosome 11 open reading frame 82	1.18673	0.00512845
Skin	Up regulated	RASA3	RAS p21 protein activator 3	1.18651	0.00153301
Skin	Up regulated	KIF15	kinesin family member 15	1.18637	0.0327811
Skin	Up regulated	CYBASC3	cytochrome b, ascorbate dependent 3	1.18506	0.0081765
Skin	Up regulated	DLGAP5	discs, large (Drosophila) homolog-associated protein 5	1.1701	0.000485228
Skin	Up regulated	AVD	avidin	1.16925	0.0111187
Skin	Up regulated	CD74	CD74 molecule, major histocompatibility complex, class II invariant chain	1.16863	0.00118515
Skin	Up regulated	STAB1	stabilin 1	1.16744	0
Skin	Up regulated	C3D	complement component 3	1.16741	2.01219e-07
Skin	Up regulated	OLFML3	olfactomedin-like 3	1.16476	0.000190727
Skin	Up regulated	GLIPR1	GLI pathogenesis-related 1	1.16458	0.00281597
Skin	Up regulated	FAM49A	family with sequence similarity 49, member A	1.16447	0.039422
Skin	Up regulated	NCAPD2	non-SMC condensin I complex, subunit D2	1.16444	0.000808235
Skin	Up regulated	ZNF469	zinc finger protein 469	1.16233	0.00254089
Skin	Up regulated	LAMP3	lysosomal-associated membrane protein 3	1.16218	0.00440017
Skin	Up regulated	VSIG4	V-set and immunoglobulin domain containing 4	1.15118	0.0210055
Skin	Up regulated	TTYH2	tweety homolog 2 (Drosophila)	1.15076	0.000764114
Skin	Up regulated	gga-mir-155	microRNA 155	1.14956	0.0228884
Skin	Up regulated	KDELC2	KDEL (Lys-Asp-Glu-Leu) containing 2	1.13938	0.00635143
Skin	Up regulated	CYTH1	cytohesin 1	1.13758	0.000127607
Skin	Up regulated	IQGAP2	IQ motif containing GTPase activating protein 2	1.13751	0.0208148
Skin	Up regulated	SEPP1	selenoprotein P, plasma, 1	1.13724	0.00709599
Skin	Up regulated	C2ORF40	chromosome 2 open reading frame 40	1.13469	2.33318e-05
Skin	Up regulated	SH3BP4	SH3-domain binding protein 4	1.13309	0.00740089
Skin	Up regulated	PTTG1IP	pituitary tumor-transforming 1 interacting protein	1.13061	0.00749622
Skin	Up regulated	PLXNC1	plexin C1	1.12749	5.88722e-06
Skin	Up regulated	PRDX4	peroxiredoxin 4	1.12559	0.0429961
Skin	Up regulated	DUSP10	dual specificity phosphatase 10	1.12501	0.000604971
Skin	Up regulated	TMEM120B	transmembrane protein 120B	1.1213	0.0166332
Skin	Up regulated	BCAT1	branched chain aminotransferase 1, cytosolic	1.11649	0.0046181
Skin	Up regulated	SPARC	secreted protein, acidic, cysteine-rich (osteonectin)	1.11534	5.74283e-08
Skin	Up regulated	ALDH18A1	aldehyde dehydrogenase 18 family, member A1	1.11466	0.00179656
Skin	Up regulated	RASSF2	Ras association (RalGDS/AF-6) domain family member 2	1.10737	2.89499e-10
Skin	Up regulated	GPR146	G protein-coupled receptor 146	1.09694	0.0497586
Skin	Up regulated	RBM6	RNA binding motif protein 6	1.09329	0.030979
Skin	Up regulated	ZNF281	zinc finger protein 281	1.09225	0.0292714
Skin	Up regulated	PRC1	protein regulator of cytokinesis 1	1.0916	0.0219137
Skin	Up regulated	LIPA	lipase A, lysosomal acid, cholesterol esterase	1.08917	0.0158228
Skin	Up regulated	PLEKHA2	pleckstrin homology domain containing, family A (phosphoinositide binding specific) member 2	1.08621	0.00949432
Skin	Up regulated	VLDLR	very low density lipoprotein receptor	1.08213	1.51627e-05
Skin	Up regulated	LAPTM5	lysosomal multispanning membrane protein 5	1.082	0.00998417
Skin	Up regulated	CLMP	CXADR-like membrane protein	1.07768	0.0339225
Skin	Up regulated	GCC1	GRIP and coiled-coil domain containing 1	1.07705	0.048999
Skin	Up regulated	LCP1	lymphocyte cytosolic protein 1 (L-plastin)	1.07635	0.0169307
Skin	Up regulated	RPL22L1	ribosomal protein L22-like 1	1.07546	0.00132172
Skin	Up regulated	BFIV21	Major histocompatibility complex class I antigen BF2	1.07483	0
Skin	Up regulated	RPA1	replication protein A1, 70kDa	1.07288	0.00207412
Skin	Up regulated	ACSL4	acyl-CoA synthetase long-chain family member 4	1.06902	0.00521217
Skin	Up regulated	TLR6	toll-like receptor 6	1.06699	1.66542e-09
Skin	Up regulated	ANXA6	annexin A6	1.06262	9.37669e-08
Skin	Up regulated	KIAA0922	KIAA0922	1.06208	0.00558109
Skin	Up regulated	C1QA	complement component 1, q subcomponent, A chain	1.05564	0.0223102
Skin	Up regulated	TNC	tenascin C	1.04323	0.0206843
Skin	Up regulated	CORO1C	coronin, actin binding protein, 1C	1.04315	0.0231129
Skin	Up regulated	DNASE2	deoxyribonuclease II, lysosomal	1.04026	0.0475721
Skin	Up regulated	RCC2	regulator of chromosome condensation 2	1.03792	0.023669
Skin	Up regulated	ELMO1	engulfment and cell motility 1	1.03491	7.37609e-05
Skin	Up regulated	PRELP	proline/arginine-rich end leucine-rich repeat protein	1.03475	3.06285e-05
Skin	Up regulated	ABCA1	ATP-binding cassette, sub-family A (ABC1), member 1	1.033	0.0494817
Skin	Up regulated	PTPN6	protein tyrosine phosphatase, non-receptor type 6	1.03295	1.97178e-05
Skin	Up regulated	G12	transcription factor 3	1.02827	0.00780799
Skin	Up regulated	IFNAR2	interferon (alpha, beta and omega) receptor 2	1.02513	0.0233258
Skin	Up regulated	TNFRSF25	tumor necrosis factor receptor superfamily, member 25	1.02403	0.0469968
Skin	Up regulated	RNASEL	ribonuclease L (2',5'-oligoisoadenylate synthetase-dependent)	1.02339	0.00456526
Skin	Up regulated	ADAMTS2	ADAM metallopeptidase with thrombospondin type 1 motif, 2	1.02239	3.75662e-05
Skin	Up regulated	NASP	nuclear autoantigenic sperm protein (histone-binding)	1.02169	0.0235289
Skin	Up regulated	CTSD	cathepsin D	1.01937	1.09978e-09
Skin	Up regulated	SEPT9	septin 9	1.01892	0.0138562
Skin	Up regulated	ME3	malic enzyme 3, NADP(+)-dependent, mitochondrial	1.01618	0.0280142
Skin	Up regulated	TMPO	thymopoietin	1.01605	0.00216856
Skin	Up regulated	MRPS35	mitochondrial ribosomal protein S35	1.0121	0.0358926
Skin	Up regulated	ESPL1	extra spindle pole bodies homolog 1 (S. cerevisiae)	1.01195	0.0136994
Skin	Up regulated	CBX3	similar to chromobox homolog 3; chromobox homolog 3 (HP1 gamma homolog, Drosophila)	1.00689	0.0191375
Skin	Up regulated	GUSB	glucuronidase, beta	1.0067	0.0391745
Skin	Up regulated	PLA2R1	phospholipase A2 receptor 1, 180kDa	1.0059	1.39648e-07
Skin	Up regulated	IGF2	insulin-like growth factor 2 (somatomedin A); insulin; INS-IGF2 readthrough transcript	1.00532	0.0194872
Skin	Up regulated	DOCK10	dedicator of cytokinesis 10	1.00476	0.027971
Skin	Up regulated	EDEM2	ER degradation enhancer, mannosidase alpha-like 2	0.998814	0.000504894
Skin	Up regulated	TRMT61B	tRNA methyltransferase 61 homolog B (S. cerevisiae)	0.997844	0.0475103
Skin	Up regulated	SRSF1	serine/arginine-rich splicing factor 1	0.9974	0.00115534
Skin	Up regulated	LGMN	legumain	0.995336	0.0337258
Skin	Up regulated	SPCS3	signal peptidase complex subunit 3 homolog (S. cerevisiae)	0.993687	0.019837
Skin	Up regulated	COL6A3	collagen, type VI, alpha 3	0.992802	0
Skin	Up regulated	ME1	malic enzyme 1, NADP(+)-dependent, cytosolic	0.992171	0.00285235
Skin	Up regulated	KLF12	Kruppel-like factor 12	0.991247	0.020423
Skin	Up regulated	SESN3	sestrin 3	0.989163	0.00359122
Skin	Up regulated	ZYX	zyxin	0.988577	0.0387408
Skin	Up regulated	TBC1D2B	TBC1 domain family, member 2B	0.987815	0.00980705
Skin	Up regulated	FNBP1	formin binding protein 1	0.981304	0.0385857
Skin	Up regulated	COLEC12	collectin sub-family member 12	0.978515	0.00922917
Skin	Up regulated	TBC1D4	TBC1 domain family, member 4	0.977978	0.0104832
Skin	Up regulated	E2F1	E2F transcription factor 1	0.975384	0.029298
Skin	Up regulated	MCM3	minichromosome maintenance complex component 3	0.967951	6.37149e-05
Skin	Up regulated	GIT2	G protein-coupled receptor kinase interacting ArfGAP 2	0.965636	0.00171889
Skin	Up regulated	FKBP10	FK506 binding protein 10, 65 kDa	0.96442	1.29702e-06
Skin	Up regulated	NMT2	N-myristoyltransferase 2	0.963849	0.0033244
Skin	Up regulated	BLB1	Major histocompatibility complex class II beta chain BLB1	0.961409	0.00336663
Skin	Up regulated	COL6A1	collagen, type VI, alpha 1	0.959468	2.48141e-09
Skin	Up regulated	CARHSP1	calcium regulated heat stable protein 1, 24kDa	0.955425	0.0124362
Skin	Up regulated	MAP4K4	mitogen-activated protein kinase kinase kinase kinase 4	0.953695	2.13234e-07
Skin	Up regulated	DGKD	diacylglycerol kinase, delta 130kDa	0.947574	0.0420592
Skin	Up regulated	SPC25	SPC25, NDC80 kinetochore complex component, homolog (S. cerevisiae)	0.946753	0.0386142
Skin	Up regulated	CBFB	core-binding factor, beta subunit	0.945444	0.0306409
Skin	Up regulated	NINJ1	ninjurin 1	0.94125	0.0315456
Skin	Up regulated	SPG21	spastic paraplegia 21 (autosomal recessive, Mast syndrome)	0.935945	0.00481026
Skin	Up regulated	FAM46A	family with sequence similarity 46, member A	0.933243	0.0105477
Skin	Up regulated	SEPT6	septin 6	0.931467	4.46067e-05
Skin	Up regulated	RANGAP1	Ran GTPase activating protein 1	0.929988	0.00238459
Skin	Up regulated	ITGB2	integrin, beta 2 (complement component 3 receptor 3 and 4 subunit)	0.926759	0.0384104
Skin	Up regulated	LRRC32	leucine rich repeat containing 32	0.925341	0.00108118
Skin	Up regulated	MTPN	myotrophin; leucine zipper protein 6	0.921375	0.0243245
Skin	Up regulated	TMEM181	transmembrane protein 181	0.921066	0.0268476
Skin	Up regulated	IPO8	importin 8	0.921007	0.0166332
Skin	Up regulated	MEF2C	myocyte enhancer factor 2C	0.910123	0.0397528
Skin	Up regulated	CLTA	clathrin, light chain (Lca)	0.908339	0.0366152
Skin	Up regulated	MRPS14	mitochondrial ribosomal protein S14	0.907176	0.000619013
Skin	Up regulated	FLI1	Friend leukemia virus integration 1	0.905496	0.00621244
Skin	Up regulated	DHRS7	dehydrogenase/reductase (SDR family) member 7	0.901533	4.07168e-05
Skin	Up regulated	EPB41	erythrocyte membrane protein band 4.1 (elliptocytosis 1, RH-linked)	0.90143	0.0252713
Skin	Up regulated	SRSF2	serine/arginine-rich splicing factor 2	0.896173	0.000273172
Skin	Up regulated	PLEKHF1	pleckstrin homology domain containing, family F (with FYVE domain) member 1	0.895224	0.00207695
Skin	Up regulated	RHOG	ras homolog gene family, member G (rho G)	0.894015	0.00409165
Skin	Up regulated	FAM45A	family with sequence similarity 45, member A	0.892557	0.0286273
Skin	Up regulated	HTRA1	HtrA serine peptidase 1	0.891903	0.00144921
Skin	Up regulated	NAA20	N-acetyltransferase 5 (GCN5-related, putative)	0.887981	0.000987755
Skin	Up regulated	ZNF217	zinc finger protein 217	0.887333	0.00113003
Skin	Up regulated	EXT2	exostoses (multiple) 2	0.885661	0.00230395
Skin	Up regulated	ITGB1	integrin, beta 1 (fibronectin receptor, beta polypeptide, antigen CD29 includes MDF2, MSK12)	0.880504	5.64334e-05
Skin	Up regulated	H6PD	hexose-6-phosphate dehydrogenase (glucose 1-dehydrogenase)	0.874454	0.0357858
Skin	Up regulated	CBX4	chromobox homolog 4 (Pc class homolog, Drosophila)	0.874345	0.0169916
Skin	Up regulated	RRBP1	ribosome binding protein 1 homolog 180kDa (dog)	0.872888	0.00290845
Skin	Up regulated	RCN1	reticulocalbin 1, EF-hand calcium binding domain	0.872544	0.00196722
Skin	Up regulated	MIPEP	mitochondrial intermediate peptidase	0.871976	0.0216803
Skin	Up regulated	FUT7	fucosyltransferase 7 (alpha (1,3) fucosyltransferase)	0.870886	0.0238267
Skin	Up regulated	RAB3GAP2	RAB3 GTPase activating protein subunit 2 (non-catalytic)	0.870464	0.0133052
Skin	Up regulated	ORAI2	ORAI calcium release-activated calcium modulator 2	0.86996	0.0449699
Skin	Up regulated	ATP6AP1	ATPase, H+ transporting, lysosomal accessory protein 1	0.867581	0.0016666
Skin	Up regulated	LSM4	LSM4 homolog, U6 small nuclear RNA associated (S. cerevisiae)	0.867189	0.0385412
Skin	Up regulated	TRABD	TraB domain containing	0.86389	0.0166332
Skin	Up regulated	COL6A2	collagen, type VI, alpha 2	0.862044	6.22626e-13
Skin	Up regulated	KDELR2	KDEL (Lys-Asp-Glu-Leu) endoplasmic reticulum protein retention receptor 2	0.860219	0.00702495
Skin	Up regulated	SEC24D	SEC24 family, member D (S. cerevisiae)	0.857642	0.00207695
Skin	Up regulated	BAZ1B	bromodomain adjacent to zinc finger domain, 1B	0.856555	0.00613177
Skin	Up regulated	DOCK11	dedicator of cytokinesis 11	0.854646	0.00230395
Skin	Up regulated	AEBP1	AE binding protein 1	0.853762	0.0229417
Skin	Up regulated	LHFPL2	lipoma HMGIC fusion partner-like 2	0.8507	0.00686322
Skin	Up regulated	CPSF3	cleavage and polyadenylation specific factor 3, 73kDa	0.845134	0.00531182
Skin	Up regulated	MAP2K2	mitogen-activated protein kinase kinase 2 pseudogene; mitogen-activated protein kinase kinase 2	0.844385	0.0213316
Skin	Up regulated	DEK	DEK oncogene	0.838333	0.0026834
Skin	Up regulated	TIMP2	TIMP metallopeptidase inhibitor 2	0.838155	1.74607e-05
Skin	Up regulated	CTU2	chromosome 16 open reading frame 84	0.837145	0.00382435
Skin	Up regulated	ARPC1B	actin related protein 2/3 complex, subunit 1B, 41kDa; similar to Actin-related protein 2/3 complex subunit 1B (ARP2/3 complex 41 kDa subunit) (p41-ARC)	0.832254	0.000159372
Skin	Up regulated	ACSBG2	acyl-CoA synthetase bubblegum family member 2	0.827639	7.00077e-05
Skin	Up regulated	ASCC1	activating signal cointegrator 1 complex subunit 1	0.826662	0.00834511
Skin	Up regulated	TNRC6C	trinucleotide repeat containing 6C	0.826029	0.00180913
Skin	Up regulated	HNRPK	heterogeneous nuclear ribonucleoprotein K	0.824646	0.00542957
Skin	Up regulated	F5	coagulation factor V (proaccelerin, labile factor)	0.824024	0.000547446
Skin	Up regulated	DMB2	Major histocompatibility complex class II beta chain BMA2, (similar to HLA class II, D beta chain)	0.807996	0.0366152
Skin	Up regulated	MAPKAPK2	mitogen-activated protein kinase-activated protein kinase 2	0.805946	0.013121
Skin	Up regulated	ARMC7	armadillo repeat containing 7	0.80253	0.0397528
Skin	Up regulated	NAIF1	nuclear apoptosis inducing factor 1	0.800206	0.0189413
Skin	Up regulated	ZFHX4	zinc finger homeobox 4	0.799823	0.0384104
Skin	Up regulated	UNC50	unc-50 homolog (C. elegans)	0.797993	0.0338745
Skin	Up regulated	TRPC1	transient receptor potential cation channel, subfamily C, member 1	0.794763	0.03167
Skin	Up regulated	MRC2	mannose receptor, C type 2	0.793612	0.0243854
Skin	Up regulated	KCNK5	potassium channel, subfamily K, member 5	0.791406	0.00307111
Skin	Up regulated	ATP5G3	ATP synthase, H+ transporting, mitochondrial F0 complex, subunit C3 (subunit 9)	0.790504	0.0379249
Skin	Up regulated	IRF2BP2	interferon regulatory factor 2 binding protein 2	0.789875	0.0222813
Skin	Up regulated	PPIB	peptidylprolyl isomerase B (cyclophilin B)	0.788762	0.0180676
Skin	Up regulated	PAPSS1	3'-phosphoadenosine 5'-phosphosulfate synthase 1	0.787929	0.00132172
Skin	Up regulated	PPP6R2	protein phosphatase 6, regulatory subunit 2	0.782189	0.0026834
Skin	Up regulated	VPS26A	vacuolar protein sorting 26 homolog A (S. pombe)	0.778963	0.0449501
Skin	Up regulated	TGFBR2	transforming growth factor, beta receptor II (70/80kDa)	0.777701	0.00109286
Skin	Up regulated	TFRC	transferrin receptor (p90, CD71)	0.777551	0.00544653
Skin	Up regulated	MYD88	myeloid differentiation primary response gene (88)	0.774278	0.00146755
Skin	Up regulated	SLC12A4	solute carrier family 12 (potassium/chloride transporters), member 4	0.771625	0.0192735
Skin	Up regulated	GMIP	GEM interacting protein	0.769131	0.0358745
Skin	Up regulated	MYLIP	myosin regulatory light chain interacting protein	0.767964	0.00144815
Skin	Up regulated	LRPAP1	low density lipoprotein receptor-related protein associated protein 1	0.765088	0.039582
Skin	Up regulated	SPG11	spastic paraplegia 11 (autosomal recessive)	0.758468	0.0179869
Skin	Up regulated	RFC1	replication factor C (activator 1) 1, 145kDa	0.752845	0.0139999
Skin	Up regulated	COMP	cartilage oligomeric matrix protein	0.749721	0.000137939
Skin	Up regulated	MSN	moesin	0.7452	0.00883769
Skin	Up regulated	TMEM22	transmembrane protein 22	0.742251	0.0197505
Skin	Up regulated	ACTR2	ARP2 actin-related protein 2 homolog (yeast)	0.738692	0.0166298
Skin	Up regulated	PRKCB	protein kinase C, beta	0.735913	0.02947
Skin	Up regulated	BMP2K	BMP2 inducible kinase	0.73506	0.0198151
Skin	Up regulated	TXNDC5	thioredoxin domain containing 5 (endoplasmic reticulum); muted homolog (mouse)	0.732131	0.0081765
Skin	Up regulated	MSL1	male-specific lethal 1 homolog (Drosophila)	0.729168	0.00506308
Skin	Up regulated	TLR2-1	toll-like receptor 2 type1	0.729017	0.00372932
Skin	Up regulated	ASPN	asporin	0.728546	0.00213043
Skin	Up regulated	HMG1	high mobility group box 1	0.727016	0.0027575
Skin	Up regulated	RCAN3	RCAN family member 3	0.722631	0.00906219
Skin	Up regulated	IGSF6	immunoglobulin superfamily, member 6	0.71072	0.0148755
Skin	Up regulated	CSE1L	CSE1 chromosome segregation 1-like (yeast)	0.708053	0.000919436
Skin	Up regulated	STK10	serine/threonine kinase 10	0.705847	0.044745
Skin	Up regulated	RBBP4	hypothetical LOC642954; retinoblastoma binding protein 4	0.703032	0.0345349
Skin	Up regulated	LAMA4	laminin, alpha 4	0.695598	0.00058493
Skin	Up regulated	CSF1R	colony stimulating factor 1 receptor	0.69037	0.0007833
Skin	Up regulated	CENPF	centromere protein F, 350/400ka (mitosin)	0.690175	0.00289923
Skin	Up regulated	EPRS	glutamyl-prolyl-tRNA synthetase	0.688529	0.00145037
Skin	Up regulated	SPI1	spleen focus forming virus (SFFV) proviral integration oncogene spi1	0.685267	0.00171889
Skin	Up regulated	LYSMD2	LysM, putative peptidoglycan-binding, domain containing 2	0.67732	0.0414758
Skin	Up regulated	SESN1	sestrin 1	0.675295	0.00420787
Skin	Up regulated	ACTN1	actinin, alpha 1	0.666603	2.26089e-06
Skin	Up regulated	DHX15	DEAH (Asp-Glu-Ala-His) box polypeptide 15	0.666408	0.0124634
Skin	Up regulated	EBI2	G protein-coupled receptor 183	0.665923	0.0136645
Skin	Up regulated	UBR2	ubiquitin protein ligase E3 component n-recognin 2	0.665774	0.0165351
Skin	Up regulated	ADAM10	ADAM metallopeptidase domain 10	0.665771	0.029298
Skin	Up regulated	RPS23	ribosomal protein S23	0.663801	0.00749622
Skin	Up regulated	GOLGA7	golgi autoantigen, golgin subfamily a, 7	0.6596	0.0017556
Skin	Up regulated	PIK3CD	phosphoinositide-3-kinase, catalytic, delta polypeptide	0.655151	0.0489013
Skin	Up regulated	RABGGTB	Rab geranylgeranyltransferase, beta subunit	0.644645	0.00100391
Skin	Up regulated	PREP	prolyl endopeptidase	0.643238	0.0161914
Skin	Up regulated	HDAC2	histone deacetylase 2	0.642884	0.010633
Skin	Up regulated	THBS2	thrombospondin 2	0.637441	0.00342881
Skin	Up regulated	ANP32E	acidic (leucine-rich) nuclear phosphoprotein 32 family, member E	0.637161	0.0112341
Skin	Up regulated	AQR	aquarius homolog (mouse)	0.631027	0.0462388
Skin	Up regulated	ID2	inhibitor of DNA binding 2, dominant negative helix-loop-helix protein	0.629325	0.0462145
Skin	Up regulated	RPL15	ribosomal protein L15 pseudogene 22; ribosomal protein L15 pseudogene 18; ribosomal protein L15 pseudogene 17; ribosomal protein L15 pseudogene 3; ribosomal protein L15 pseudogene 7; ribosomal protein L15	0.628804	0.0145491
Skin	Up regulated	YBX1	Y box binding protein 1	0.628749	0.000157089
Skin	Up regulated	RPS15	ribosomal protein S15 pseudogene 5; ribosomal protein S15	0.628517	0.0489013
Skin	Up regulated	PPIA	similar to TRIMCyp; peptidylprolyl isomerase A (cyclophilin A); peptidylprolyl isomerase A (cyclophilin A)-like 3	0.627143	0.0479377
Skin	Up regulated	RPN2	ribophorin II	0.622686	0.00871798
Skin	Up regulated	AARS	alanyl-tRNA synthetase	0.621626	0.0131627
Skin	Up regulated	RPL27A	ribosomal protein L27a	0.618518	0.00399634
Skin	Up regulated	OGDH	oxoglutarate (alpha-ketoglutarate) dehydrogenase (lipoamide)	0.613999	0.0253435
Skin	Up regulated	MAN2B2	mannosidase, alpha, class 2B, member 2	0.611243	6.28656e-05
Skin	Up regulated	NUCB2	nucleobindin 2	0.606116	0.00635143
Skin	Up regulated	SDCBP	syndecan binding protein (syntenin)	0.605514	0.00156051
Skin	Up regulated	ADNP	activity-dependent neuroprotector homeobox	0.60075	0.028534
Skin	Up regulated	ATRN	attractin	0.596027	0.00353607
Skin	Up regulated	COL4A2	collagen, type IV, alpha 2	0.593633	0.00477741
Skin	Up regulated	SOCS5	suppressor of cytokine signaling 5	0.593572	0.0351683
Skin	Up regulated	PGK1	phosphoglycerate kinase 1	0.587265	0.00115173
Skin	Up regulated	SSR2	signal sequence receptor, beta (translocon-associated protein beta)	0.585985	0.0372088
Skin	Up regulated	SCFD1	sec1 family domain containing 1	0.581344	0.0338745
Skin	Up regulated	CTBP1	C-terminal binding protein 1	0.578448	0.0447951
Skin	Up regulated	FAP	fibroblast activation protein, alpha	0.575756	0.00703141
Skin	Up regulated	SFPQ	splicing factor proline/glutamine-rich (polypyrimidine tract binding protein associated)	0.569213	0.00481026
Skin	Up regulated	CD164	CD164 molecule, sialomucin	0.568686	0.0222713
Skin	Up regulated	NID1	nidogen 1	0.568313	0.0345349
Skin	Up regulated	MYH9	myosin, heavy chain 9, non-muscle	0.56611	9.8286e-12
Skin	Up regulated	SH3KBP1	SH3-domain kinase binding protein 1	0.552847	0.0397528
Skin	Up regulated	NNT	nicotinamide nucleotide transhydrogenase	0.551852	0.0433585
Skin	Up regulated	ARGLU1	arginine and glutamate rich 1	0.550337	0.020095
Skin	Up regulated	SMCR8	Smith-Magenis syndrome chromosome region, candidate 8	0.541531	0.0180618
Skin	Up regulated	TSN	translin	0.539596	0.0427579
Skin	Up regulated	LRP5	low density lipoprotein receptor-related protein 5	0.538679	0.0202094
Skin	Up regulated	BSG	basigin (Ok blood group)	0.536419	0.00277067
Skin	Up regulated	IARS	isoleucyl-tRNA synthetase	0.536311	0.00996943
Skin	Up regulated	MXRA5	matrix-remodelling associated 5	0.533322	0.0183937
Skin	Up regulated	GPI	glucose phosphate isomerase	0.525866	0.00678576
Skin	Up regulated	EEF2	eukaryotic translation elongation factor 2	0.525118	0.00678576
Skin	Up regulated	TCEB3	transcription elongation factor B (SIII), polypeptide 3 (110kDa, elongin A)	0.520672	0.0187797
Skin	Up regulated	MYOF	myoferlin	0.520368	0.0160011
Skin	Up regulated	CHD5	chromodomain helicase DNA binding protein 5	0.519209	0.0315215
Skin	Up regulated	FSTL1	follistatin-like 1	0.508922	0.0375385
Skin	Up regulated	UTP3	UTP3, small subunit (SSU) processome component, homolog (S. cerevisiae)	0.501445	0.0110688
Skin	Up regulated	GDI2	GDP dissociation inhibitor 2	0.491335	0.00852134
Skin	Up regulated	CAPRIN1	cell cycle associated protein 1	0.483145	0.039582
Skin	Up regulated	ATP5A1	ATP synthase, H+ transporting, mitochondrial F1 complex, alpha subunit 1, cardiac muscle	0.458964	0.044745
Skin	Up regulated	TLN1	talin 1	0.38445	0.00991304
