# Supplementary material for: Transcriptomic Characterization of Innate and Acquired Immune Responses in Red-Legged Partridges (Alectoris rufa): A Resource for Immunoecology and Robustness Selection
Source: PLoS One. 2015 Sep 2;10(9):e0136776. doi: 10.1371/journal.pone.0136776 (PMC4557936; doi:10.1371/journal.pone.0136776)
Supplement: S4 Table — (XLSX) [file pone.0136776.s008.xlsx]

## Sheet: Up-regulated Clusters
Table S4 Results for the 509 up-regulated (UP sheet) and 40 down-regulated (DOWN sheet) genes for which annotation information was available at DAVID (http://david.abcc.ncifcrf.gov/) in September 2014, including the corresponding DAVID scores (P values) and the lists of genes in every significant category.
Functional Annotation of Up-regulated Genes
Annotation Cluster 1	Enrichment Score: 9,325157102403116	Cellular proliferation
Category	Term	Count	%	PValue	Genes	List Total	Pop Hits	Pop Total	Fold Enrichment	Bonferroni	Benjamini	FDR
GOTERM_BP_FAT	GO:0022403~cell cycle phase	45	7.95053	3.36832e-11	BCAT1, E2F1, PRC1, ITGB1, GTSE1, RPA1, SPC25, NCAPH, NCAPG2, CDKN2C, INCENP, BUB1, GFI1, ASPM, ERCC6L, EXO1, KIF11, MKI67, DSN1, DLGAP5, KIF15, TPX2, CENPF, BRCA2, CDC20, CENPE, NDC80, UBR2, ESPL1, PBK, MYH9, UBE2C, SMC2, CDK2, SMC4, NCAPD2, MAD2L1, RCC2, FANCD2, PLK1, BUB1B, HAUS8, STMN1, CIT, KPNA2	471	414	13528	3.12194	7.9122e-08	7.9122e-08	5.89997e-08
GOTERM_BP_FAT	GO:0000279~M phase	39	6.89046	6.9692e-11	PRC1, RPA1, SPC25, NCAPH, NCAPG2, INCENP, BUB1, ASPM, ERCC6L, EXO1, KIF11, MKI67, DSN1, DLGAP5, KIF15, TPX2, CENPF, BRCA2, CENPE, NDC80, UBR2, ESPL1, CDC20, PBK, MYH9, UBE2C, SMC2, CDK2, SMC4, NCAPD2, MAD2L1, RCC2, FANCD2, PLK1, BUB1B, HAUS8, STMN1, CIT, KPNA2	471	329	13528	3.40472	1.63706e-07	8.18532e-08	1.22073e-07
GOTERM_BP_FAT	GO:0022402~cell cycle process	50	8.83392	3.00371e-09	E2F1, PRC1, GTSE1, CDKN2C, INCENP, C11ORF82, ASPM, KIF11, DSN1, KIF15, TPX2, ESPL1, UBR2, PBK, UBE2C, MYH9, CDK2, NCAPD2, SASS6, MAD2L1, RCC2, FANCD2, BUB1B, HAUS8, STMN1, KPNA2, BCAT1, ITGB1, SESN1, SESN3, RPA1, SPC25, NCAPH, NCAPG2, BUB1, GFI1, ERCC6L, EXO1, MKI67, DLGAP5, CENPF, BRCA2, CENPE, NDC80, CDC20, RACGAP1, SMC2, SMC4, PLK1, CIT	471	565	13528	2.54176	7.0557e-06	1.17595e-06	5.26132e-06
GOTERM_BP_FAT	GO:0000278~mitotic cell cycle	38	6.71378	7.09768e-09	E2F1, BCAT1, PRC1, ITGB1, GTSE1, SPC25, NCAPH, NCAPG2, CDKN2C, INCENP, BUB1, GFI1, ASPM, ERCC6L, KIF11, DSN1, DLGAP5, KIF15, TPX2, CENPF, CENPE, NDC80, ESPL1, CDC20, PBK, UBE2C, SMC2, CDK2, SMC4, NCAPD2, MAD2L1, RCC2, PLK1, BUB1B, STMN1, HAUS8, CIT, KPNA2	471	370	13528	2.94981	1.66723e-05	1.85249e-06	1.24323e-05
Annotation Cluster 2	Enrichment Score: 8,493950867209355	Cellular proliferation
Category	Term	Count	%	PValue	Genes	List Total	Pop Hits	Pop Total	Fold Enrichment	Bonferroni	Benjamini	FDR
SP_PIR_KEYWORDS	mitosis	25	4.41696	7.21509e-10	SPC25, NCAPH, NCAPG2, INCENP, BUB1, ASPM, ERCC6L, KIF11, DSN1, CASC5, CENPF, CENPE, NDC80, CDC20, UBE2C, SMC2, CDK2, NCAPD2, SMC4, MAD2L1, RCC2, PLK1, BUB1B, HAUS8, CIT	560	183	19235	4.69238	3.39831e-07	4.85473e-08	1.03027e-06
GOTERM_BP_FAT	GO:0000280~nuclear division	29	5.12367	2.74773e-09	SPC25, NCAPH, NCAPG2, INCENP, BUB1, ASPM, ERCC6L, KIF11, DSN1, DLGAP5, KIF15, TPX2, CENPF, ESPL1, CENPE, NDC80, CDC20, PBK, UBE2C, SMC2, CDK2, SMC4, NCAPD2, MAD2L1, RCC2, PLK1, BUB1B, HAUS8, CIT	471	220	13528	3.78606	6.4544e-06	1.6136e-06	4.81294e-06
GOTERM_BP_FAT	GO:0007067~mitosis	29	5.12367	2.74773e-09	SPC25, NCAPH, NCAPG2, INCENP, BUB1, ASPM, ERCC6L, KIF11, DSN1, DLGAP5, KIF15, TPX2, CENPF, ESPL1, CENPE, NDC80, CDC20, PBK, UBE2C, SMC2, CDK2, SMC4, NCAPD2, MAD2L1, RCC2, PLK1, BUB1B, HAUS8, CIT	471	220	13528	3.78606	6.4544e-06	1.6136e-06	4.81294e-06
GOTERM_BP_FAT	GO:0000087~M phase of mitotic cell cycle	29	5.12367	4.13609e-09	SPC25, NCAPH, NCAPG2, INCENP, BUB1, ASPM, ERCC6L, KIF11, DSN1, DLGAP5, KIF15, TPX2, CENPF, ESPL1, CENPE, NDC80, CDC20, PBK, UBE2C, SMC2, CDK2, SMC4, NCAPD2, MAD2L1, RCC2, PLK1, BUB1B, HAUS8, CIT	471	224	13528	3.71846	9.71564e-06	1.38795e-06	7.2448e-06
GOTERM_BP_FAT	GO:0048285~organelle fission	29	5.12367	6.79825e-09	SPC25, NCAPH, NCAPG2, INCENP, BUB1, ASPM, ERCC6L, KIF11, DSN1, DLGAP5, KIF15, TPX2, CENPF, ESPL1, CENPE, NDC80, CDC20, PBK, UBE2C, SMC2, CDK2, SMC4, NCAPD2, MAD2L1, RCC2, PLK1, BUB1B, HAUS8, CIT	471	229	13528	3.63727	1.5969e-05	1.99613e-06	1.19078e-05
GOTERM_BP_FAT	GO:0000278~mitotic cell cycle	38	6.71378	7.09768e-09	E2F1, BCAT1, PRC1, ITGB1, GTSE1, SPC25, NCAPH, NCAPG2, CDKN2C, INCENP, BUB1, GFI1, ASPM, ERCC6L, KIF11, DSN1, DLGAP5, KIF15, TPX2, CENPF, CENPE, NDC80, ESPL1, CDC20, PBK, UBE2C, SMC2, CDK2, SMC4, NCAPD2, MAD2L1, RCC2, PLK1, BUB1B, STMN1, HAUS8, CIT, KPNA2	471	370	13528	2.94981	1.66723e-05	1.85249e-06	1.24323e-05
Annotation Cluster 3	Enrichment Score: 7,785743867898506	Wound healing
Category	Term	Count	%	PValue	Genes	List Total	Pop Hits	Pop Total	Fold Enrichment	Bonferroni	Benjamini	FDR
SP_PIR_KEYWORDS	extracellular matrix	30	5.30035	1.00135e-10	ASPN, MAMDC2, TNC, COL3A1, ELN, MMP7, COL2A1, TIMP2, OGN, COMP, COL6A3, COL6A2, COL6A1, COL12A1, SPON2, COL4A2, CCDC80, NID1, SPARC, COL5A2, COL5A1, PRELP, ADAMTS7, FBLN1, LAMA4, OMD, FBLN2, COL1A2, ADAMTS2, OTOA	560	241	19235	4.27571	4.71634e-08	1.17908e-08	1.42986e-07
GOTERM_CC_FAT	GO:0031012~extracellular matrix	34	6.00707	1.5573e-07	ASPN, MAMDC2, TNC, COL3A1, ELN, MMP7, COL2A1, TIMP2, NOV, OGN, PRSS2, COMP, COL6A3, COL6A2, COL6A1, COL12A1, LOX, SPON2, COL4A2, CCDC80, NID1, SPARC, COL5A2, COL5A1, PRELP, ADAMTS7, FBLN1, LAMA4, OMD, MMP23B, FBLN2, COL1A2, ADAMTS2, OTOA	448	345	12782	2.81178	6.05771e-05	6.73097e-06	0.000216331
GOTERM_CC_FAT	GO:0005578~proteinaceous extracellular matrix	32	5.65371	2.81717e-07	ASPN, MAMDC2, TNC, COL3A1, ELN, MMP7, COL2A1, TIMP2, OGN, COMP, COL6A3, COL6A2, COL6A1, COL12A1, LOX, SPON2, COL4A2, CCDC80, NID1, SPARC, COL5A2, COL5A1, PRELP, ADAMTS7, FBLN1, LAMA4, OMD, MMP23B, FBLN2, COL1A2, ADAMTS2, OTOA	448	320	12782	2.85312	0.000109582	1.09587e-05	0.000391344
Annotation Cluster 4	Enrichment Score: 7,41871444477147	Cellular proliferation
Category	Term	Count	%	PValue	Genes	List Total	Pop Hits	Pop Total	Fold Enrichment	Bonferroni	Benjamini	FDR
SP_PIR_KEYWORDS	kinetochore	16	2.82686	2.49418e-10	CENPO, CENPM, DSN1, CENPF, CASC5, RANGAP1, NDC80, CENPE, SPC25, MAD2L1, PLK1, CENPC1, INCENP, BUB1, BUB1B, ERCC6L	560	63	19235	8.72336	1.17476e-07	1.95793e-08	3.56154e-07
GOTERM_CC_FAT	GO:0000779~condensed chromosome, centromeric region	15	2.65018	4.8945e-08	CENPO, CENPM, DSN1, CENPF, CBX3, CASC5, RANGAP1, NDC80, CENPE, SPC25, MAD2L1, CENPC1, BUB1, BUB1B, ERCC6L	448	66	12782	6.48437	1.90394e-05	3.17326e-06	6.79916e-05
GOTERM_CC_FAT	GO:0000777~condensed chromosome kinetochore	14	2.4735	7.38186e-08	CENPO, CENPM, DSN1, CASC5, CENPF, RANGAP1, NDC80, CENPE, SPC25, MAD2L1, CENPC1, BUB1, BUB1B, ERCC6L	448	58	12782	6.88685	2.8715e-05	3.58942e-06	0.000102545
GOTERM_CC_FAT	GO:0000776~kinetochore	14	2.4735	2.34607e-06	CENPO, CENPM, DSN1, CASC5, CENPF, RANGAP1, NDC80, CENPE, SPC25, MAD2L1, CENPC1, BUB1, BUB1B, ERCC6L	448	77	12782	5.1875	0.000912205	7.60489e-05	0.00325898
Annotation Cluster 5	Enrichment Score: 6,499480847625268	Immune response
Category	Term	Count	%	PValue	Genes	List Total	Pop Hits	Pop Total	Fold Enrichment	Bonferroni	Benjamini	FDR
GOTERM_BP_FAT	GO:0045321~leukocyte activation	28	4.947	8.86414e-08	IL21R, IL7R, TLR6, ITGB1, CBFB, CD74, DOCK2, NLRC3, CXCR5, ZAP70, CD4, CD7, SYK, EXO1, PTPRC, ADAM10, TNFSF4, CD3D, CD3E, TGFBR2, IGF2, ITGA4, MYH9, IFNAR1, PLCG2, IRF4, LCP1, LCP2	471	242	13528	3.32319	0.000208197	1.89288e-05	0.000155265
GOTERM_BP_FAT	GO:0046649~lymphocyte activation	24	4.24028	4.29258e-07	EXO1, PTPRC, TNFSF4, CD3D, CD3E, IL21R, IGF2, ITGA4, MYH9, IL7R, ITGB1, CBFB, CD74, IFNAR1, DOCK2, NLRC3, CXCR5, PLCG2, ZAP70, CD4, IRF4, LCP1, SYK, CD7	471	199	13528	3.46394	0.00100782	5.30684e-05	0.000751886
GOTERM_BP_FAT	GO:0001775~cell activation	29	5.12367	8.34071e-07	IL21R, COL3A1, TLR6, IL7R, ITGB1, CBFB, CD74, DOCK2, NLRC3, CXCR5, ZAP70, CD4, CD7, SYK, EXO1, PTPRC, ADAM10, TNFSF4, CD3D, CD3E, TGFBR2, IGF2, ITGA4, MYH9, IFNAR1, PLCG2, IRF4, LCP1, LCP2	471	287	13528	2.90221	0.00195731	8.90521e-05	0.00146095
Annotation Cluster 6	Enrichment Score: 6,43472392130879	Immune response
Category	Term	Count	%	PValue	Genes	List Total	Pop Hits	Pop Total	Fold Enrichment	Bonferroni	Benjamini	FDR
GOTERM_BP_FAT	GO:0050863~regulation of T cell activation	19	3.35689	1.08912e-07	PTPRC, IL2RA, CD3E, TGFBR2, TNFRSF13C, CTLA4, SOCS5, IL7R, CD74, PRKCQ, ZAP70, CD4, IL2RG, IRF4, VSIG4, CD5, SASH3, LAG3, SYK	471	117	13528	4.66424	0.000255801	2.13193e-05	0.00019077
GOTERM_BP_FAT	GO:0050865~regulation of cell activation	23	4.0636	1.75876e-07	SELP, PTPRC, IL2RA, CD3E, TGFBR2, TNFRSF13C, CTLA4, SOCS5, IL7R, CD74, PRKCQ, HMOX1, ZAP70, CD4, IL2RG, IRF4, INPP5D, VSIG4, CD226, CD5, SASH3, LAG3, SYK	471	175	13528	3.77487	0.000413047	2.9509e-05	0.000308064
GOTERM_BP_FAT	GO:0050867~positive regulation of cell activation	18	3.18021	2.6287e-07	SELP, PTPRC, IL2RA, CD3E, TGFBR2, TNFRSF13C, SOCS5, IL7R, CD74, PRKCQ, ZAP70, IL2RG, CD4, INPP5D, CD226, CD5, SASH3, SYK	471	111	13528	4.6576	0.000617292	3.85919e-05	0.000460443
GOTERM_BP_FAT	GO:0050870~positive regulation of T cell activation	15	2.65018	2.93734e-07	PTPRC, IL2RA, CD3E, TGFBR2, TNFRSF13C, SOCS5, IL7R, CD74, PRKCQ, ZAP70, IL2RG, CD4, CD5, SASH3, SYK	471	76	13528	5.66879	0.000689744	4.05864e-05	0.000514505
GOTERM_BP_FAT	GO:0002694~regulation of leukocyte activation	22	3.88693	3.01267e-07	PTPRC, IL2RA, CD3E, TGFBR2, TNFRSF13C, CTLA4, SOCS5, IL7R, CD74, PRKCQ, HMOX1, ZAP70, CD4, IL2RG, IRF4, INPP5D, VSIG4, CD226, CD5, SASH3, LAG3, SYK	471	166	13528	3.80651	0.000707427	3.93146e-05	0.0005277
GOTERM_BP_FAT	GO:0002696~positive regulation of leukocyte activation	17	3.00353	7.23607e-07	PTPRC, IL2RA, CD3E, TGFBR2, TNFRSF13C, SOCS5, IL7R, CD74, PRKCQ, ZAP70, IL2RG, CD4, INPP5D, CD226, CD5, SASH3, SYK	471	106	13528	4.60634	0.00169831	8.09374e-05	0.00126746
GOTERM_BP_FAT	GO:0051249~regulation of lymphocyte activation	20	3.53357	8.80551e-07	PTPRC, IL2RA, CD3E, TGFBR2, TNFRSF13C, CTLA4, SOCS5, IL7R, CD74, PRKCQ, ZAP70, CD4, IL2RG, IRF4, INPP5D, VSIG4, CD5, SASH3, LAG3, SYK	471	148	13528	3.88133	0.00206628	8.99271e-05	0.00154237
GOTERM_BP_FAT	GO:0051251~positive regulation of lymphocyte activation	16	2.82686	1.17226e-06	PTPRC, IL2RA, CD3E, TGFBR2, TNFRSF13C, SOCS5, IL7R, CD74, PRKCQ, ZAP70, IL2RG, CD4, INPP5D, CD5, SASH3, SYK	471	97	13528	4.73763	0.00274984	0.000105903	0.00205331
Annotation Cluster 7	Enrichment Score: 6,239732747867437	Wound healing
Category	Term	Count	%	PValue	Genes	List Total	Pop Hits	Pop Total	Fold Enrichment	Bonferroni	Benjamini	FDR
SP_PIR_KEYWORDS	hydroxylysine	11	1.94346	1.01511e-08	C1QA, COL4A2, COL6A3, COL3A1, COL1A2, COL6A2, COL6A1, COL12A1, COL2A1, COL5A2, COL5A1	560	31	19235	12.1881	4.78115e-06	3.9843e-07	1.44951e-05
SP_PIR_KEYWORDS	triple helix	11	1.94346	1.01511e-08	C1QA, COL4A2, COL6A3, COL3A1, COL1A2, COL6A2, COL6A1, COL12A1, COL2A1, COL5A2, COL5A1	560	31	19235	12.1881	4.78115e-06	3.9843e-07	1.44951e-05
SP_PIR_KEYWORDS	hydroxyproline	11	1.94346	6.81317e-08	C1QA, COL4A2, COL6A3, COL3A1, COL1A2, COL6A2, COL6A1, COL12A1, COL2A1, COL5A2, COL5A1	560	37	19235	10.2116	3.20895e-05	2.46846e-06	9.72879e-05
GOTERM_CC_FAT	GO:0005581~collagen	10	1.76678	2.26707e-06	COL4A2, COL6A3, COL3A1, COL1A2, COL6A1, COL12A1, COL2A1, LOX, COL5A2, COL5A1	448	35	12782	8.15179	0.000881504	8.01689e-05	0.00314925
SP_PIR_KEYWORDS	hydroxylation	12	2.12014	5.97468e-06	C1QA, COL4A2, COL6A3, ELN, COL3A1, COL1A2, COL6A2, COL6A1, COL12A1, COL2A1, COL5A2, COL5A1	560	71	19235	5.80533	0.00281012	0.000140694	0.00853114
INTERPRO	IPR008160:Collagen triple helix repeat	13	2.29682	1.12381e-05	COL4A2, COL3A1, COLEC12, COL2A1, COL5A2, COL5A1, C1QA, C1QTNF6, COL6A3, COL6A2, COL1A2, COL12A1, COL6A1	522	84	16659	4.93904	0.0108863	0.00545804	0.0176948
SP_PIR_KEYWORDS	collagen	13	2.29682	1.96347e-05	COL4A2, COL3A1, COLEC12, COL2A1, COL5A2, COL5A1, C1QA, C1QTNF6, COL6A3, COL6A2, COL1A2, COL12A1, COL6A1	560	95	19235	4.70028	0.0092054	0.00035563	0.0280335
Annotation Cluster 8	Enrichment Score: 6,137260341080446	Immune response
Category	Term	Count	%	PValue	Genes	List Total	Pop Hits	Pop Total	Fold Enrichment	Bonferroni	Benjamini	FDR
GOTERM_BP_FAT	GO:0045621~positive regulation of lymphocyte differentiation	11	1.94346	1.95765e-07	PTPRC, IL2RA, TGFBR2, ZAP70, IL2RG, SOCS5, INPP5D, IL7R, CD74, SASH3, SYK	471	35	13528	9.02687	0.000459746	3.06563e-05	0.000342902
GOTERM_BP_FAT	GO:0045582~positive regulation of T cell differentiation	10	1.76678	9.39596e-07	PTPRC, IL2RA, TGFBR2, ZAP70, IL2RG, SOCS5, IL7R, CD74, SASH3, SYK	471	32	13528	8.97558	0.00220468	9.19588e-05	0.00164579
GOTERM_BP_FAT	GO:0045580~regulation of T cell differentiation	12	2.12014	1.07258e-06	PTPRC, IL2RA, TGFBR2, ZAP70, CTLA4, IL2RG, IRF4, SOCS5, IL7R, CD74, SASH3, SYK	471	51	13528	6.75809	0.00251632	0.000100774	0.00187872
GOTERM_BP_FAT	GO:0045619~regulation of lymphocyte differentiation	13	2.29682	1.4317e-06	PTPRC, IL2RA, TGFBR2, CTLA4, SOCS5, IL7R, CD74, ZAP70, IL2RG, IRF4, INPP5D, SASH3, SYK	471	63	13528	5.92673	0.00335743	0.000124551	0.00250775
Annotation Cluster 9	Enrichment Score: 5,462527182529198	Immune response
Category	Term	Count	%	PValue	Genes	List Total	Pop Hits	Pop Total	Fold Enrichment	Bonferroni	Benjamini	FDR
GOTERM_BP_FAT	GO:0030097~hemopoiesis	25	4.41696	2.47148e-06	SFXN1, IL7R, ITGB1, CBFB, CD74, RPA1, DOCK2, ZAP70, CD4, SYK, PTPRC, CD3D, CD3E, HCLS1, TGFBR2, BRCA2, ITGA4, CD164, MYH9, KDR, DNASE2, ID2, PLCG2, TGFBR3, IRF4	471	236	13528	3.04257	0.0057887	0.00020017	0.00432896
GOTERM_BP_FAT	GO:0002520~immune system development	27	4.77032	3.93702e-06	SFXN1, IL7R, ITGB1, CBFB, CD74, RPA1, DOCK2, CXCR5, ZAP70, CD4, SYK, EXO1, PTPRC, CD3D, CD3E, HCLS1, TGFBR2, BRCA2, ITGA4, MYH9, CD164, KDR, DNASE2, ID2, PLCG2, TGFBR3, IRF4	471	276	13528	2.80975	0.00920545	0.000308222	0.00689587
GOTERM_BP_FAT	GO:0048534~hemopoietic or lymphoid organ development	26	4.59364	4.21011e-06	SFXN1, IL7R, ITGB1, CBFB, CD74, RPA1, DOCK2, CXCR5, ZAP70, CD4, SYK, PTPRC, CD3D, CD3E, HCLS1, TGFBR2, BRCA2, ITGA4, MYH9, CD164, KDR, DNASE2, ID2, PLCG2, TGFBR3, IRF4	471	260	13528	2.87219	0.00984083	0.000318968	0.00737419
Annotation Cluster 10	Enrichment Score: 5,001031069033943	Immune response
Category	Term	Count	%	PValue	Genes	List Total	Pop Hits	Pop Total	Fold Enrichment	Bonferroni	Benjamini	FDR
SP_PIR_KEYWORDS	SH2 domain	15	2.65018	4.11933e-06	ITK, PTPN6, GRAP, SOCS5, SH2D2A, STAT4, PLCG1, PLCG2, ZAP70, TXK, JAK3, INPP5D, GRAP2, SYK, LCP2	560	111	19235	4.64165	0.00193833	0.000102111	0.00588199
INTERPRO	IPR000980:SH2 motif	15	2.65018	9.36624e-06	ITK, PTPN6, GRAP, SOCS5, SH2D2A, STAT4, PLCG1, PLCG2, ZAP70, TXK, JAK3, INPP5D, GRAP2, SYK, LCP2	522	111	16659	4.31267	0.00908127	0.00908127	0.0147477
SMART	SM00252:SH2	15	2.65018	2.57345e-05	ITK, PTPN6, GRAP, SOCS5, SH2D2A, STAT4, PLCG1, PLCG2, ZAP70, TXK, JAK3, INPP5D, GRAP2, SYK, LCP2	314	111	9079	3.9073	0.00521055	0.00521055	0.0323293
Annotation Cluster 11	Enrichment Score: 4,688256215602401	Basal processes
Category	Term	Count	%	PValue	Genes	List Total	Pop Hits	Pop Total	Fold Enrichment	Bonferroni	Benjamini	FDR
SP_PIR_KEYWORDS	atp-binding	77	13.6042	8.99324e-09	RNASEL, STK38, ATP6AP1, ACTR2, MAP3K5, NLRC3, MASTL, TOP2A, SYK, KIF11, TNIK, AARS, KIF15, PIK3CD, PBK, MYH9, MCM3, UBE2C, GMPS, MCM5, CDK2, DAPK1, MCM6, PRKCB, PRKCQ, MAP4K4, MYO18B, RFC1, BAZ1B, EIF4A2, BMP2K, BUB1B, MAPK9, TXK, KIF4A, GCLC, ALDH18A1, STK10, DCK, ACSBG2, ADRBK2, MAPKAPK2, ABCA1, IARS, VRK1, DGKD, ZAP70, BUB1, DHX15, ABCD2, ACSL4, PAPSS1, KIF21B, CHD5, ERCC6L, CSF1R, ITK, MKI67,…	560	1326	19235	1.99458	4.23581e-06	3.85074e-07	1.28418e-05
UP_SEQ_FEATURE	nucleotide phosphate-binding region:ATP	62	10.9541	1.03629e-08	STK38, ACTR2, MAP3K5, NLRC3, MASTL, TOP2A, SYK, KIF11, TNIK, KIF15, PBK, MYH9, MCM3, GMPS, MCM5, CDK2, PRKCB, MCM6, DAPK1, PRKCQ, MAP4K4, MYO18B, RFC1, EIF4A2, BMP2K, BUB1B, MAPK9, TXK, KIF4A, STK10, DCK, ACSBG2, ADRBK2, MAPKAPK2, VRK1, ZAP70, ABCD2, DHX15, BUB1, PAPSS1, KIF21B, CHD5, ERCC6L, CSF1R, ITK, MKI67, MAP2K2, TGFBR2, EPRS, CENPE, AK7, ABCG4, SMC2, SMC4, KDR, PLK1, JAK3, ATP5A1, MERTK, P…	560	962	19113	2.19967	1.85391e-05	9.26958e-06	1.75852e-05
SP_PIR_KEYWORDS	nucleotide-binding	83	14.6643	2.35939e-06	RNASEL, STK38, ATP6AP1, ACTR2, MAP3K5, NLRC3, MASTL, TOP2A, RHOG, SYK, KIF11, TNIK, AARS, KIF15, PIK3CD, EEF2, PBK, MYH9, MCM3, UBE2C, GMPS, MCM5, CDK2, DAPK1, MCM6, PRKCB, PRKCQ, MAP4K4, MYO18B, BAZ1B, RFC1, EIF4A2, BMP2K, BUB1B, MAPK9, TXK, KIF4A, GCLC, ALDH18A1, STK10, DCK, ACSBG2, ADRBK2, MAPKAPK2, ABCA1, IARS, RAB44, VRK1, RAC2, DGKD, ZAP70, BUB1, DHX15, ABCD2, ACSL4, PAPSS1, KIF21B, CHD5, E…	560	1686	19235	1.69093	0.00111066	6.17356e-05	0.00336902
GOTERM_MF_FAT	GO:0032559~adenyl ribonucleotide binding	79	13.9576	2.36481e-05	RNASEL, STK38, ATP6AP1, ACTR2, MAP3K5, NLRC3, MASTL, TOP2A, SYK, KIF11, TNIK, AARS, KIF15, PIK3CD, TPX2, PBK, MYH9, MCM3, UBE2C, GMPS, MCM5, CDK2, DAPK1, MCM6, PRKCB, PRKCQ, MAP4K4, MYO18B, RFC1, BAZ1B, EIF4A2, BMP2K, BUB1B, MAPK9, TXK, ME1, KIF4A, GCLC, ALDH18A1, STK10, DCK, ACSBG2, ADRBK2, MAPKAPK2, ABCA1, IARS, VRK1, DGKD, ZAP70, BUB1, DHX15, ABCD2, ACSL4, PAPSS1, KIF21B, CHD5, ERCC6L, CSF1R, …	429	1497	12983	1.59707	0.0158825	0.00399449	0.0354974
GOTERM_MF_FAT	GO:0005524~ATP binding	78	13.7809	2.65256e-05	RNASEL, STK38, ATP6AP1, ACTR2, MAP3K5, NLRC3, MASTL, TOP2A, SYK, KIF11, TNIK, AARS, KIF15, PIK3CD, TPX2, PBK, MYH9, MCM3, UBE2C, GMPS, MCM5, CDK2, DAPK1, MCM6, PRKCB, PRKCQ, MAP4K4, MYO18B, RFC1, BAZ1B, EIF4A2, BMP2K, BUB1B, MAPK9, TXK, KIF4A, GCLC, ALDH18A1, STK10, DCK, ACSBG2, ADRBK2, MAPKAPK2, ABCA1, IARS, VRK1, DGKD, ZAP70, BUB1, DHX15, ABCD2, ACSL4, PAPSS1, KIF21B, CHD5, ERCC6L, CSF1R, ITK, …	429	1477	12983	1.5982	0.0177978	0.00358517	0.0398159
GOTERM_MF_FAT	GO:0001883~purine nucleoside binding	80	14.1343	0.000132395	RNASEL, STK38, ATP6AP1, ACTR2, MAP3K5, NLRC3, MASTL, TOP2A, SYK, KIF11, TNIK, AARS, KIF15, PIK3CD, TPX2, PBK, MYH9, MCM3, UBE2C, GMPS, MCM5, CDK2, DAPK1, MCM6, PRKCB, PRKCQ, MAP4K4, MYO18B, RFC1, BAZ1B, EIF4A2, BMP2K, BUB1B, MAPK9, TXK, ME1, KIF4A, GCLC, ALDH18A1, STK10, DCK, ACSBG2, ADRBK2, MAPKAPK2, ABCA1, IARS, VRK1, DGKD, ZAP70, BUB1, DHX15, ABCD2, TGM3, ACSL4, PAPSS1, KIF21B, CHD5, ERCC6L, C…	429	1601	12983	1.51223	0.0857371	0.0148285	0.198582
GOTERM_MF_FAT	GO:0030554~adenyl nucleotide binding	79	13.9576	0.000136958	RNASEL, STK38, ATP6AP1, ACTR2, MAP3K5, NLRC3, MASTL, TOP2A, SYK, KIF11, TNIK, AARS, KIF15, PIK3CD, TPX2, PBK, MYH9, MCM3, UBE2C, GMPS, MCM5, CDK2, DAPK1, MCM6, PRKCB, PRKCQ, MAP4K4, MYO18B, RFC1, BAZ1B, EIF4A2, BMP2K, BUB1B, MAPK9, TXK, ME1, KIF4A, GCLC, ALDH18A1, STK10, DCK, ACSBG2, ADRBK2, MAPKAPK2, ABCA1, IARS, VRK1, DGKD, ZAP70, BUB1, DHX15, ABCD2, ACSL4, PAPSS1, KIF21B, CHD5, ERCC6L, CSF1R, …	429	1577	12983	1.51605	0.0885579	0.0131594	0.205421
GOTERM_MF_FAT	GO:0032555~purine ribonucleotide binding	89	15.7244	0.000144108	RNASEL, STK38, ATP6AP1, ACTR2, MAP3K5, NLRC3, MASTL, DOCK10, TOP2A, DOCK11, RHOG, SYK, KIF11, TNIK, AARS, KIF15, PIK3CD, TPX2, EEF2, PBK, MYH9, MCM3, UBE2C, GMPS, CDK2, MCM5, DAPK1, MCM6, PRKCB, MAP4K4, PRKCQ, MYO18B, BAZ1B, RFC1, EIF4A2, BMP2K, BUB1B, MAPK9, TXK, ME1, KIF4A, GCLC, ALDH18A1, STK10, DCK, ACSBG2, ADRBK2, MAPKAPK2, ABCA1, IARS, RAB44, VRK1, RAC2, DGKD, ZAP70, BUB1, DHX15, ABCD2, TGM…	429	1836	12983	1.46702	0.0929597	0.012122	0.216134
GOTERM_MF_FAT	GO:0032553~ribonucleotide binding	89	15.7244	0.000144108	RNASEL, STK38, ATP6AP1, ACTR2, MAP3K5, NLRC3, MASTL, DOCK10, TOP2A, DOCK11, RHOG, SYK, KIF11, TNIK, AARS, KIF15, PIK3CD, TPX2, EEF2, PBK, MYH9, MCM3, UBE2C, GMPS, CDK2, MCM5, DAPK1, MCM6, PRKCB, MAP4K4, PRKCQ, MYO18B, BAZ1B, RFC1, EIF4A2, BMP2K, BUB1B, MAPK9, TXK, ME1, KIF4A, GCLC, ALDH18A1, STK10, DCK, ACSBG2, ADRBK2, MAPKAPK2, ABCA1, IARS, RAB44, VRK1, RAC2, DGKD, ZAP70, BUB1, DHX15, ABCD2, TGM…	429	1836	12983	1.46702	0.0929597	0.012122	0.216134
GOTERM_MF_FAT	GO:0001882~nucleoside binding	80	14.1343	0.000165178	RNASEL, STK38, ATP6AP1, ACTR2, MAP3K5, NLRC3, MASTL, TOP2A, SYK, KIF11, TNIK, AARS, KIF15, PIK3CD, TPX2, PBK, MYH9, MCM3, UBE2C, GMPS, MCM5, CDK2, DAPK1, MCM6, PRKCB, PRKCQ, MAP4K4, MYO18B, RFC1, BAZ1B, EIF4A2, BMP2K, BUB1B, MAPK9, TXK, ME1, KIF4A, GCLC, ALDH18A1, STK10, DCK, ACSBG2, ADRBK2, MAPKAPK2, ABCA1, IARS, VRK1, DGKD, ZAP70, BUB1, DHX15, ABCD2, TGM3, ACSL4, PAPSS1, KIF21B, CHD5, ERCC6L, C…	429	1612	12983	1.50191	0.105808	0.0123492	0.247698
GOTERM_MF_FAT	GO:0017076~purine nucleotide binding	89	15.7244	0.00061883	RNASEL, STK38, ATP6AP1, ACTR2, MAP3K5, NLRC3, MASTL, DOCK10, TOP2A, DOCK11, RHOG, SYK, KIF11, TNIK, AARS, KIF15, PIK3CD, TPX2, EEF2, PBK, MYH9, MCM3, UBE2C, GMPS, CDK2, MCM5, DAPK1, MCM6, PRKCB, MAP4K4, PRKCQ, MYO18B, BAZ1B, RFC1, EIF4A2, BMP2K, BUB1B, MAPK9, TXK, ME1, KIF4A, GCLC, ALDH18A1, STK10, DCK, ACSBG2, ADRBK2, MAPKAPK2, ABCA1, IARS, RAB44, VRK1, RAC2, DGKD, ZAP70, BUB1, DHX15, ABCD2, TGM…	429	1918	12983	1.4043	0.342347	0.0343204	0.925042
GOTERM_MF_FAT	GO:0000166~nucleotide binding	100	17.6678	0.0010373	RNASEL, STK38, ATP6AP1, RBM6, MAP3K5, NLRC3, SYK, TNIK, PIK3CD, AARS, EEF2, MYH9, SFRS1, SFRS2, MAP4K4, MYO18B, NNT, BAZ1B, RFC1, BMP2K, MAPK9, ME1, KIF4A, ME3, GCLC, STK10, ACSBG2, ADRBK2, MAPKAPK2, IGF2BP3, ABCA1, VRK1, RAC2, ZAP70, CSF1R, ERCC6L, ITK, MKI67, MAP2K2, TGFBR2, EPRS, DOCK8, AK7, ABCG4, KDR, DHFR, PLK1, ATP2A3, PIP4K2A, MERTK, ACTR2, MASTL, DOCK10, DOCK11, TOP2A, RHOG, CTBP1, KIF11…	429	2245	12983	1.34804	0.504713	0.0457611	1.54605
Annotation Cluster 12	Enrichment Score: 4,091576617675397	Immune response
Category	Term	Count	%	PValue	Genes	List Total	Pop Hits	Pop Total	Fold Enrichment	Bonferroni	Benjamini	FDR
GOTERM_BP_FAT	GO:0045058~T cell selection	8	1.41343	2.04834e-06	PTPRC, DOCK2, CD3D, CD3E, ZAP70, CD4, CD74, SYK	471	19	13528	12.0934	0.0048	0.000171827	0.00358782
GOTERM_BP_FAT	GO:0045059~positive thymic T cell selection	5	0.883392	4.63214e-05	PTPRC, DOCK2, CD3D, ZAP70, CD74	471	7	13528	20.5156	0.103101	0.00271659	0.0811057
GOTERM_BP_FAT	GO:0045061~thymic T cell selection	6	1.06007	5.06084e-05	PTPRC, DOCK2, CD3D, CD3E, ZAP70, CD74	471	13	13528	13.2562	0.112088	0.00276089	0.0886089
GOTERM_BP_FAT	GO:0045060~negative thymic T cell selection	5	0.883392	9.00977e-05	PTPRC, DOCK2, CD3E, ZAP70, CD74	471	8	13528	17.9512	0.190751	0.0045905	0.157698
GOTERM_BP_FAT	GO:0043368~positive T cell selection	5	0.883392	0.000157726	PTPRC, DOCK2, CD3D, ZAP70, CD74	471	9	13528	15.9566	0.309629	0.00696669	0.275913
GOTERM_BP_FAT	GO:0043383~negative T cell selection	5	0.883392	0.000157726	PTPRC, DOCK2, CD3E, ZAP70, CD74	471	9	13528	15.9566	0.309629	0.00696669	0.275913
GOTERM_BP_FAT	GO:0033077~T cell differentiation in the thymus	6	1.06007	0.00212343	PTPRC, DOCK2, CD3D, CD3E, ZAP70, CD74	471	27	13528	6.38264	0.993216	0.0557777	3.6549
Annotation Cluster 13	Enrichment Score: 3,9366120006247214	Vacuole, vesicle and lytic activity
Category	Term	Count	%	PValue	Genes	List Total	Pop Hits	Pop Total	Fold Enrichment	Bonferroni	Benjamini	FDR
SP_PIR_KEYWORDS	lysosome	18	3.18021	1.62618e-06	LIPA, LGMN, GUSB, IFI30, CTSS, CD164, CD74, DNASE2B, DNASE2, PLEKHF1, SLC29A3, FNBP1, LAMP3, LAPTM5, NAGA, CTSD, CTSC, CYBASC3	560	149	19235	4.14945	0.00076564	4.78697e-05	0.00232207
GOTERM_CC_FAT	GO:0005764~lysosome	19	3.35689	0.000444713	LIPA, LGMN, GUSB, IFI30, CTSS, CD164, CD74, DNASE2B, DNASE2, PLEKHF1, SLC29A3, FNBP1, LAMP3, LAPTM5, NAGA, CTSD, CTSC, CYBASC3, SRGN	448	211	12782	2.56916	0.158889	0.00906559	0.616003
GOTERM_CC_FAT	GO:0000323~lytic vacuole	19	3.35689	0.000444713	LIPA, LGMN, GUSB, IFI30, CTSS, CD164, CD74, DNASE2B, DNASE2, PLEKHF1, SLC29A3, FNBP1, LAMP3, LAPTM5, NAGA, CTSD, CTSC, CYBASC3, SRGN	448	211	12782	2.56916	0.158889	0.00906559	0.616003
GOTERM_CC_FAT	GO:0005773~vacuole	21	3.71025	0.000557472	LIPA, ATP6AP1, LGMN, GUSB, IFI30, CTSS, CD164, CD74, DNASE2B, DNASE2, PLEKHF1, SLC29A3, FNBP1, LAMP3, LAPTM5, NAGA, CTSD, CTSC, CYBASC3, ATP6V0D2, SRGN	448	252	12782	2.3776	0.195003	0.0102762	0.771632
Annotation Cluster 14	Enrichment Score: 3,7000634188519976	Basal processes
Category	Term	Count	%	PValue	Genes	List Total	Pop Hits	Pop Total	Fold Enrichment	Bonferroni	Benjamini	FDR
UP_SEQ_FEATURE	binding site:ATP	36	6.36042	1.10724e-05	STK38, STK10, ACSBG2, ADRBK2, MAPKAPK2, IARS, VRK1, MAP3K5, ZAP70, BUB1, MASTL, TOP2A, SYK, CSF1R, ITK, TNIK, MAP2K2, TGFBR2, EPRS, PBK, CDK2, PRKCB, DAPK1, KDR, MAP4K4, PRKCQ, PLK1, ATP2A3, BMP2K, BUB1B, MAPK9, TXK, JAK3, MERTK, PGK1, CIT	560	542	19113	2.26696	0.0196137	0.00493992	0.0187875
INTERPRO	IPR017441:Protein kinase, ATP binding site	31	5.47703	0.00010475	RNASEL, STK38, STK10, ADRBK2, MAPKAPK2, VRK1, MAP3K5, BUB1, ZAP70, MASTL, CSF1R, SYK, ITK, TNIK, MAP2K2, PBK, CDK2, DAPK1, KDR, PRKCB, MAP4K4, PRKCQ, PLK1, BMP2K, BUB1B, MAPK9, TXK, JAK3, RAB38, MERTK, CIT	522	455	16659	2.17435	0.096999	0.0251853	0.164819
UP_SEQ_FEATURE	domain:Protein kinase	30	5.30035	0.000134547	RNASEL, STK38, STK10, ADRBK2, MAPKAPK2, VRK1, MAP3K5, BUB1, ZAP70, MASTL, CSF1R, SYK, ITK, TNIK, MAP2K2, TGFBR2, PBK, CDK2, DAPK1, KDR, PRKCB, PRKCQ, MAP4K4, PLK1, BMP2K, BUB1B, MAPK9, TXK, CIT, MERTK	560	469	19113	2.18318	0.213939	0.0263923	0.228073
UP_SEQ_FEATURE	active site:Proton acceptor	37	6.5371	0.00024688	ME1, ME3, STK38, STK10, ADRBK2, MAPKAPK2, RDH8, VRK1, MAP3K5, BUB1, ZAP70, MASTL, SYK, CSF1R, ITK, TNIK, MAP2K2, TGFBR2, PBK, CDK2, PRKCB, DHRS7, DAPK1, KDR, QPCT, MAP4K4, PRKCQ, H6PD, SULT1B1, PLK1, BMP2K, BUB1B, MAPK9, TXK, JAK3, MERTK, CIT	560	658	19113	1.91918	0.357072	0.0334079	0.418115
INTERPRO	IPR000719:Protein kinase, core	30	5.30035	0.000507476	RNASEL, STK38, STK10, ADRBK2, MAPKAPK2, VRK1, MAP3K5, BUB1, ZAP70, MASTL, CSF1R, SYK, ITK, TNIK, MAP2K2, TGFBR2, PBK, CDK2, DAPK1, KDR, PRKCB, MAP4K4, PRKCQ, PLK1, BMP2K, MAPK9, TXK, JAK3, MERTK, CIT	522	476	16659	2.01137	0.390068	0.0482384	0.796122
GOTERM_MF_FAT	GO:0004672~protein kinase activity	34	6.00707	0.00322439	RNASEL, STK38, LGMN, STK10, ADRBK2, MAPKAPK2, VRK1, MAP3K5, BUB1, ZAP70, MASTL, SYK, CSF1R, ITK, TNIK, MAP2K2, TGFBR2, PBK, CDK2, DAPK1, KDR, PRKCB, MAP4K4, PRKCQ, BAZ1B, PLK1, BMP2K, BUB1B, MAPK9, TGFBR3, TXK, JAK3, MERTK, CIT	429	606	12983	1.69795	0.887684	0.0946047	4.73298
Annotation Cluster 15	Enrichment Score: 3,6832254333800623	Immune response
Category	Term	Count	%	PValue	Genes	List Total	Pop Hits	Pop Total	Fold Enrichment	Bonferroni	Benjamini	FDR
GOTERM_BP_FAT	GO:0002757~immune response-activating signal transduction	10	1.76678	6.64547e-05	PTPRC, MYD88, CD3E, PLCG2, CD247, ZAP70, SPG21, TLR6, SKAP1, SYK	471	52	13528	5.52344	0.144533	0.00346304	0.116338
GOTERM_BP_FAT	GO:0002253~activation of immune response	13	2.29682	9.66488e-05	PTPRC, CD3E, C3, CD247, TLR6, SKAP1, C1QA, MYD88, PLCG2, ZAP70, SPG21, VSIG4, SYK	471	94	13528	3.97217	0.20311	0.00481897	0.169155
GOTERM_BP_FAT	GO:0050851~antigen receptor-mediated signaling pathway	8	1.41343	0.000113846	PTPRC, CD3E, PLCG2, CD247, ZAP70, SPG21, SKAP1, SYK	471	33	13528	6.96288	0.234663	0.00544306	0.199225
GOTERM_BP_FAT	GO:0002764~immune response-regulating signal transduction	10	1.76678	0.000121001	PTPRC, MYD88, CD3E, PLCG2, CD247, ZAP70, SPG21, TLR6, SKAP1, SYK	471	56	13528	5.12891	0.24742	0.00566882	0.211733
GOTERM_BP_FAT	GO:0002429~immune response-activating cell surface receptor signaling pathway	8	1.41343	0.000342342	PTPRC, CD3E, PLCG2, CD247, ZAP70, SPG21, SKAP1, SYK	471	39	13528	5.89167	0.552598	0.0128888	0.597955
GOTERM_BP_FAT	GO:0002768~immune response-regulating cell surface receptor signaling pathway	8	1.41343	0.000548888	PTPRC, CD3E, PLCG2, CD247, ZAP70, SPG21, SKAP1, SYK	471	42	13528	5.47083	0.724644	0.0193511	0.957088
GOTERM_BP_FAT	GO:0050852~T cell receptor signaling pathway	6	1.06007	0.000992322	PTPRC, CD3E, PLCG2, CD247, ZAP70, SKAP1	471	23	13528	7.49266	0.90291	0.031442	1.72398
Annotation Cluster 16	Enrichment Score: 3,603352689697018	Immune response
Category	Term	Count	%	PValue	Genes	List Total	Pop Hits	Pop Total	Fold Enrichment	Bonferroni	Benjamini	FDR
GOTERM_BP_FAT	GO:0050670~regulation of lymphocyte proliferation	12	2.12014	0.000133576	PRKCQ, PTPRC, IL2RA, CD3E, ZAP70, TNFRSF13C, CTLA4, INPP5D, VSIG4, CD5, SASH3, SYK	471	83	13528	4.15256	0.269329	0.00613389	0.233715
GOTERM_BP_FAT	GO:0032944~regulation of mononuclear cell proliferation	12	2.12014	0.000148988	PRKCQ, PTPRC, IL2RA, CD3E, ZAP70, TNFRSF13C, CTLA4, INPP5D, VSIG4, CD5, SASH3, SYK	471	84	13528	4.10312	0.295311	0.00670814	0.260647
GOTERM_BP_FAT	GO:0070663~regulation of leukocyte proliferation	12	2.12014	0.000148988	PRKCQ, PTPRC, IL2RA, CD3E, ZAP70, TNFRSF13C, CTLA4, INPP5D, VSIG4, CD5, SASH3, SYK	471	84	13528	4.10312	0.295311	0.00670814	0.260647
GOTERM_BP_FAT	GO:0042129~regulation of T cell proliferation	9	1.59011	0.00130184	PRKCQ, PTPRC, IL2RA, CD3E, ZAP70, TNFRSF13C, CTLA4, VSIG4, SYK	471	62	13528	4.1693	0.953113	0.0384714	2.25596
Annotation Cluster 17	Enrichment Score: 3,5635059624156122	Basal processes
Category	Term	Count	%	PValue	Genes	List Total	Pop Hits	Pop Total	Fold Enrichment	Bonferroni	Benjamini	FDR
INTERPRO	IPR002219:Protein kinase C, phorbol ester/diacylglycerol binding	9	1.59011	0.000146405	HMHA1, PRKCQ, RASSF5, GMIP, DGKD, RASGRP1, DGKZ, CIT, RACGAP1	522	50	16659	5.74448	0.132907	0.0281188	0.23029
INTERPRO	IPR002219:Protein kinase C-like, phorbol ester/diacylglycerol binding	10	1.76678	0.000227413	HMHA1, PRKCQ, RASSF5, GMIP, DGKD, RASGRP1, DGKZ, CIT, RACGAP1, PRKCB	522	67	16659	4.76325	0.198705	0.0362477	0.3575
GOTERM_MF_FAT	GO:0019992~diacylglycerol binding	10	1.76678	0.000371321	HMHA1, PRKCQ, RASSF5, GMIP, DGKD, RASGRP1, DGKZ, CIT, RACGAP1, PRKCB	429	68	12983	4.4505	0.222313	0.0225981	0.556022
SMART	SM00109:C1	10	1.76678	0.000450668	HMHA1, PRKCQ, RASSF5, GMIP, DGKD, RASGRP1, DGKZ, CIT, RACGAP1, PRKCB	314	67	9079	4.31552	0.0874443	0.0300416	0.564769
Annotation Cluster 18	Enrichment Score: 3,469052857120506	Immune response
Category	Term	Count	%	PValue	Genes	List Total	Pop Hits	Pop Total	Fold Enrichment	Bonferroni	Benjamini	FDR
INTERPRO	IPR011993:Pleckstrin homology-type	25	4.41696	3.08822e-05	TLN1, CYTH1, ADRBK2, MYLIP, ARHGAP15, SKAP1, DGKD, PLEKHO1, TBC1D4, MSN, DOCK10, RASA3, DOCK11, FGD3, ITK, TBC1D2B, EPB41, ELMO1, PLEKHF1, DOK2, PLCG1, DEF6, PLCG2, CIT, PLEKHA2	522	303	16659	2.63315	0.0296318	0.00997647	0.048618
INTERPRO	IPR001849:Pleckstrin homology	21	3.71025	0.000470199	C9ORF100, ITK, TBC1D2B, CYTH1, ADRBK2, ARHGAP15, SKAP1, ELMO1, PLEKHF1, DOK2, PLCG1, DEF6, DGKD, PLCG2, PLEKHO1, DOCK10, RASA3, CIT, DOCK11, PLEKHA2, FGD3	522	277	16659	2.41946	0.367504	0.0496244	0.737845
UP_SEQ_FEATURE	domain:PH	18	3.18021	0.000644935	C9ORF100, ITK, TBC1D2B, CYTH1, ADRBK2, ARHGAP15, SKAP1, ELMO1, PLEKHF1, DOK2, DGKD, DEF6, PLCG2, PLEKHO1, DOCK10, RASA3, CIT, DOCK11	560	237	19113	2.59218	0.684678	0.0791333	1.08879
SMART	SM00233:PH	21	3.71025	0.00141998	C9ORF100, ITK, TBC1D2B, CYTH1, ADRBK2, ARHGAP15, SKAP1, ELMO1, PLEKHF1, DOK2, PLCG1, DEF6, DGKD, PLCG2, PLEKHO1, DOCK10, RASA3, CIT, DOCK11, PLEKHA2, FGD3	314	277	9079	2.19204	0.250584	0.0560596	1.76956
Annotation Cluster 19	Enrichment Score: 3,370822532990016	Wound healing
Category	Term	Count	%	PValue	Genes	List Total	Pop Hits	Pop Total	Fold Enrichment	Bonferroni	Benjamini	FDR
UP_SEQ_FEATURE	domain:Fibrillar collagen NC1	5	0.883392	0.000202791	COL3A1, COL1A2, COL2A1, COL5A2, COL5A1	560	11	19113	15.5138	0.304295	0.0356326	0.343566
INTERPRO	IPR000885:Fibrillar collagen, C-terminal	5	0.883392	0.00026194	COL3A1, COL1A2, COL2A1, COL5A2, COL5A1	522	11	16659	14.5063	0.22521	0.0357955	0.411672
SMART	SM00038:COLFI	5	0.883392	0.000377389	COL3A1, COL1A2, COL2A1, COL5A2, COL5A1	314	11	9079	13.1427	0.0737623	0.0375875	0.473137
PIR_SUPERFAMILY	PIRSF002255:collagen alpha 1(I) chain	4	0.706714	0.000407522	COL3A1, COL1A2, COL2A1, COL5A2	261	5	7396	22.6697	0.1187	0.1187	0.545911
GOTERM_CC_FAT	GO:0005583~fibrillar collagen	5	0.883392	0.000584078	COL3A1, COL1A2, COL2A1, COL5A2, COL5A1	448	12	12782	11.888	0.203297	0.0102774	0.808321
UP_SEQ_FEATURE	propeptide:C-terminal propeptide	4	0.706714	0.00124854	COL3A1, COL1A2, COL5A2, COL5A1	560	8	19113	17.0652	0.893012	0.123197	2.0977
Annotation Cluster 20	Enrichment Score: 3,3356712427769466	Immune response
Category	Term	Count	%	PValue	Genes	List Total	Pop Hits	Pop Total	Fold Enrichment	Bonferroni	Benjamini	FDR
SP_PIR_KEYWORDS	sh3 domain	18	3.18021	0.000144462	SH3GL3, ITK, GRAP, MPP1, HCLS1, SAMSN1, SKAP1, NEBL, SH3BP4, DOCK2, FNBP1, PLCG1, PLCG2, SH3KBP1, UBASH3A, TXK, GRAP2, SASH3	560	210	19235	2.94413	0.0657829	0.00219264	0.206085
INTERPRO	IPR001452:Src homology-3 domain	18	3.18021	0.000396109	SH3GL3, ITK, GRAP, MPP1, HCLS1, SAMSN1, SKAP1, NEBL, SH3BP4, DOCK2, FNBP1, PLCG1, PLCG2, SH3KBP1, UBASH3A, TXK, GRAP2, SASH3	522	213	16659	2.69694	0.320153	0.047091	0.621921
UP_SEQ_FEATURE	domain:SH3	15	2.65018	0.000728586	SH3GL3, ITK, MPP1, HCLS1, SAMSN1, SKAP1, NEBL, SH3BP4, DOCK2, FNBP1, PLCG1, PLCG2, TXK, UBASH3A, SASH3	560	177	19113	2.8924	0.728533	0.0832567	1.2292
SMART	SM00326:SH3	18	3.18021	0.0010896	SH3GL3, ITK, GRAP, MPP1, HCLS1, SAMSN1, SKAP1, NEBL, SH3BP4, DOCK2, FNBP1, PLCG1, PLCG2, SH3KBP1, UBASH3A, TXK, GRAP2, SASH3	314	213	9079	2.44344	0.198531	0.0538245	1.36043
Annotation Cluster 21	Enrichment Score: 3,1927366860708055	Cellular proliferation
Category	Term	Count	%	PValue	Genes	List Total	Pop Hits	Pop Total	Fold Enrichment	Bonferroni	Benjamini	FDR
SP_PIR_KEYWORDS	dna condensation	6	1.06007	1.36155e-05	NCAPH, NCAPG2, NCAPH2, SMC2, NCAPD2, SMC4	560	12	19235	17.1741	0.00639242	0.00026717	0.0194403
GOTERM_BP_FAT	GO:0030261~chromosome condensation	7	1.23675	0.000171773	NCAPH, NCAPG2, NCAPH2, TOP2A, SMC2, NCAPD2, SMC4	471	25	13528	8.04212	0.332042	0.00731006	0.300452
GOTERM_BP_FAT	GO:0006323~DNA packaging	8	1.41343	0.112928	NCAPH, H2AFV, NCAPG2, NCAPH2, TOP2A, SMC2, NCAPD2, SMC4	471	117	13528	1.96389	1	0.76041	87.7412
Annotation Cluster 22	Enrichment Score: 2,832589274200717	Immune response
Category	Term	Count	%	PValue	Genes	List Total	Pop Hits	Pop Total	Fold Enrichment	Bonferroni	Benjamini	FDR
GOTERM_MF_FAT	GO:0005539~glycosaminoglycan binding	14	2.4735	0.000727931	PTPRC, SELP, MAMDC2, ATP6AP1, TGFBR2, CCDC80, FSTL1, COL5A1, LRPAP1, PRELP, STAB1, COMP, TGFBR3, THBS2	429	140	12983	3.02634	0.389202	0.0372122	1.0873
GOTERM_MF_FAT	GO:0001871~pattern binding	14	2.4735	0.00175191	PTPRC, SELP, MAMDC2, ATP6AP1, TGFBR2, CCDC80, FSTL1, COL5A1, LRPAP1, PRELP, STAB1, COMP, TGFBR3, THBS2	429	154	12983	2.75122	0.69489	0.0638214	2.59813
GOTERM_MF_FAT	GO:0030247~polysaccharide binding	14	2.4735	0.00175191	PTPRC, SELP, MAMDC2, ATP6AP1, TGFBR2, CCDC80, FSTL1, COL5A1, LRPAP1, PRELP, STAB1, COMP, TGFBR3, THBS2	429	154	12983	2.75122	0.69489	0.0638214	2.59813
GOTERM_MF_FAT	GO:0008201~heparin binding	11	1.94346	0.00209184	SELP, PTPRC, ATP6AP1, COMP, CCDC80, TGFBR3, FSTL1, THBS2, COL5A1, PRELP, LRPAP1	429	103	12983	3.23201	0.75772	0.0718981	3.09491
Annotation Cluster 23	Enrichment Score: 2,6420090158356513	Wound healing
Category	Term	Count	%	PValue	Genes	List Total	Pop Hits	Pop Total	Fold Enrichment	Bonferroni	Benjamini	FDR
UP_SEQ_FEATURE	domain:VWFC	6	1.06007	0.000131285	NOV, COL3A1, FSTL1, COL2A1, COL5A2, THBS2	560	18	19113	11.3768	0.209338	0.0329982	0.222549
INTERPRO	IPR001007:von Willebrand factor, type C	6	1.06007	0.00782736	NOV, COL3A1, FSTL1, COL2A1, COL5A2, THBS2	522	40	16659	4.78707	0.999526	0.421145	11.639
SMART	SM00214:VWC	6	1.06007	0.0115383	NOV, COL3A1, FSTL1, COL2A1, COL5A2, THBS2	314	40	9079	4.3371	0.905191	0.285774	13.5683
Annotation Cluster 24	Enrichment Score: 2,561385915706894	Immune response
Category	Term	Count	%	PValue	Genes	List Total	Pop Hits	Pop Total	Fold Enrichment	Bonferroni	Benjamini	FDR
GOTERM_BP_FAT	GO:0042102~positive regulation of T cell proliferation	7	1.23675	0.00209741	PRKCQ, PTPRC, IL2RA, CD3E, ZAP70, TNFRSF13C, SYK	471	39	13528	5.15521	0.992788	0.0557354	3.61089
GOTERM_BP_FAT	GO:0050671~positive regulation of lymphocyte proliferation	8	1.41343	0.00280236	PRKCQ, PTPRC, IL2RA, CD3E, ZAP70, TNFRSF13C, SASH3, SYK	471	55	13528	4.17773	0.998629	0.0713909	4.79666
GOTERM_BP_FAT	GO:0032946~positive regulation of mononuclear cell proliferation	8	1.41343	0.00310902	PRKCQ, PTPRC, IL2RA, CD3E, ZAP70, TNFRSF13C, SASH3, SYK	471	56	13528	4.10312	0.999334	0.0764267	5.30818
GOTERM_BP_FAT	GO:0070665~positive regulation of leukocyte proliferation	8	1.41343	0.00310902	PRKCQ, PTPRC, IL2RA, CD3E, ZAP70, TNFRSF13C, SASH3, SYK	471	56	13528	4.10312	0.999334	0.0764267	5.30818
Annotation Cluster 25	Enrichment Score: 2,4114678255691087	Basal processes
Category	Term	Count	%	PValue	Genes	List Total	Pop Hits	Pop Total	Fold Enrichment	Bonferroni	Benjamini	FDR
GOTERM_BP_FAT	GO:0016310~phosphorylation	45	7.95053	0.00166651	RNASEL, STK38, STK10, ATP6AP1, PRDX4, ADRBK2, MAPKAPK2, ATP5G3, CD74, VRK1, MAP3K5, STAT4, ZAP70, BUB1, MASTL, ATP6V0D2, SYK, CSF1R, ITK, PTPRC, CTBP1, ADAM10, TNIK, MAP2K2, TGFBR2, PIK3CD, PBK, CDK2, PRKCB, KDR, DAPK1, MAP4K4, PRKCQ, BAZ1B, PLK1, BMP2K, TGFBR3, MAPK9, TXK, JAK3, ATP5A1, MERTK, PGK1, CIT, PIP4K2A	471	800	13528	1.61561	0.980117	0.047218	2.87924
GOTERM_BP_FAT	GO:0006468~protein amino acid phosphorylation	39	6.89046	0.00182465	RNASEL, STK38, STK10, PRDX4, ADRBK2, MAPKAPK2, CD74, VRK1, MAP3K5, STAT4, ZAP70, BUB1, MASTL, SYK, CSF1R, ITK, PTPRC, CTBP1, ADAM10, TNIK, MAP2K2, TGFBR2, PIK3CD, PBK, CDK2, PRKCB, DAPK1, KDR, MAP4K4, PRKCQ, BAZ1B, PLK1, BMP2K, TGFBR3, MAPK9, TXK, JAK3, MERTK, CIT	471	667	13528	1.67939	0.986295	0.0497893	3.14835
GOTERM_BP_FAT	GO:0006796~phosphate metabolic process	49	8.65724	0.00862126	RNASEL, STK38, ATP6AP1, PRDX4, MAP3K5, MASTL, ATP6V0D2, SYK, CTBP1, ADAM10, TNIK, PIK3CD, PBK, CDK2, PRKCB, DAPK1, PRKCQ, MAP4K4, BAZ1B, BMP2K, MAPK9, TXK, STK10, DUSP10, ADRBK2, MAPKAPK2, ATP5G3, CD74, STAT4, VRK1, BUB1, ZAP70, INPP5D, CSF1R, PTPN7, PTPRC, ITK, PTPN6, MAP2K2, TGFBR2, KDR, PLK1, TGFBR3, JAK3, ATP5A1, PIP4K2A, PGK1, CIT, MERTK	471	973	13528	1.44643	1	0.174593	14.0724
GOTERM_BP_FAT	GO:0006793~phosphorus metabolic process	49	8.65724	0.00862126	RNASEL, STK38, ATP6AP1, PRDX4, MAP3K5, MASTL, ATP6V0D2, SYK, CTBP1, ADAM10, TNIK, PIK3CD, PBK, CDK2, PRKCB, DAPK1, PRKCQ, MAP4K4, BAZ1B, BMP2K, MAPK9, TXK, STK10, DUSP10, ADRBK2, MAPKAPK2, ATP5G3, CD74, STAT4, VRK1, BUB1, ZAP70, INPP5D, CSF1R, PTPN7, PTPRC, ITK, PTPN6, MAP2K2, TGFBR2, KDR, PLK1, TGFBR3, JAK3, ATP5A1, PIP4K2A, PGK1, CIT, MERTK	471	973	13528	1.44643	1	0.174593	14.0724
Annotation Cluster 26	Enrichment Score: 2,4020374164996463	Vacuole, vesicle and lytic activity
Category	Term	Count	%	PValue	Genes	List Total	Pop Hits	Pop Total	Fold Enrichment	Bonferroni	Benjamini	FDR
GOTERM_CC_FAT	GO:0016023~cytoplasmic membrane-bounded vesicle	33	5.83039	0.00336726	PRF1, CLTA, ABCA1, ITGB1, ANXA6, DGKD, SPG21, FIGF, THBS2, SEC24D, SRGN, ARHGDIB, SELP, BSG, ADAM10, ANP32E, CTLA4, BRCA2, ACTN1, CASC5, SPARC, RACGAP1, C2ORF40, SH3BP4, SCFD1, FNBP1, F5, TFRC, PPIB, RAB37, SDCBP, CTSD, RAB38	448	550	12782	1.71188	0.730739	0.0427932	4.57743
GOTERM_CC_FAT	GO:0031410~cytoplasmic vesicle	37	6.5371	0.0035175	PRF1, CLTA, ABCA1, TLR6, ITGB1, ANXA6, DGKD, SPG21, FIGF, MYOF, THBS2, SEC24D, SRGN, ARHGDIB, SELP, BSG, ADAM10, ZDHHC8, ANP32E, CTLA4, BRCA2, ACTN1, CASC5, SPARC, RACGAP1, C2ORF40, SH3BP4, SCFD1, FNBP1, TFRC, F5, PPIB, RAB37, SH3KBP1, SDCBP, CTSD, RAB38	448	642	12782	1.64432	0.746076	0.0432535	4.77706
GOTERM_CC_FAT	GO:0031982~vesicle	38	6.71378	0.00387211	PRF1, CLTA, ABCA1, TLR6, ITGB1, ANXA6, DGKD, SPG21, FIGF, MYOF, THBS2, SEC24D, SRGN, ARHGDIB, SELP, BSG, ADAM10, ZDHHC8, ANP32E, CTLA4, CASC5, BRCA2, ACTN1, SPARC, RACGAP1, LRPAP1, C2ORF40, SH3BP4, SCFD1, FNBP1, TFRC, F5, PPIB, RAB37, SH3KBP1, SDCBP, CTSD, RAB38	448	670	12782	1.61819	0.778907	0.0460668	5.2467
GOTERM_CC_FAT	GO:0031988~membrane-bounded vesicle	33	5.83039	0.00537517	PRF1, CLTA, ABCA1, ITGB1, ANXA6, DGKD, SPG21, FIGF, THBS2, SEC24D, SRGN, ARHGDIB, SELP, BSG, ADAM10, ANP32E, CTLA4, BRCA2, ACTN1, CASC5, SPARC, RACGAP1, C2ORF40, SH3BP4, SCFD1, FNBP1, F5, TFRC, PPIB, RAB37, SDCBP, CTSD, RAB38	448	568	12782	1.65763	0.877124	0.0615566	7.21361
Annotation Cluster 27	Enrichment Score: 2,2957082267182094	Cellular proliferation
Category	Term	Count	%	PValue	Genes	List Total	Pop Hits	Pop Total	Fold Enrichment	Bonferroni	Benjamini	FDR
GOTERM_BP_FAT	GO:0030071~regulation of mitotic metaphase/anaphase transition	6	1.06007	0.00079918	MAD2L1, DLGAP5, BUB1, CENPF, CENPE, ESPL1	471	22	13528	7.83324	0.847108	0.0264722	1.39065
GOTERM_BP_FAT	GO:0051783~regulation of nuclear division	7	1.23675	0.0127384	MAD2L1, DLGAP5, BUB1, CENPF, CENPE, IGF2, ESPL1	471	56	13528	3.59023	1	0.225246	20.1132
GOTERM_BP_FAT	GO:0007088~regulation of mitosis	7	1.23675	0.0127384	MAD2L1, DLGAP5, BUB1, CENPF, CENPE, IGF2, ESPL1	471	56	13528	3.59023	1	0.225246	20.1132
Annotation Cluster 28	Enrichment Score: 2,2488435343844366	Wound healing
Category	Term	Count	%	PValue	Genes	List Total	Pop Hits	Pop Total	Fold Enrichment	Bonferroni	Benjamini	FDR
UP_SEQ_FEATURE	domain:VWFA 3	4	0.706714	0.000797643	COL6A3, COL6A2, COL6A1, COL12A1	560	7	19113	19.5031	0.760105	0.0853575	1.34496
OMIM_DISEASE	Ullrich congenital muscular dystrophy	3	0.530035	0.00359196	COL6A3, COL6A2, COL6A1	130	3	3671	28.2385	0.622873	0.622873	4.62367
OMIM_DISEASE	Bethlem myopathy	3	0.530035	0.00359196	COL6A3, COL6A2, COL6A1	130	3	3671	28.2385	0.622873	0.622873	4.62367
PIR_SUPERFAMILY	PIRSF002259:collagen VI	3	0.530035	0.00360776	COL6A3, COL6A2, COL6A1	261	3	7396	28.3372	0.67386	0.428913	4.738
UP_SEQ_FEATURE	domain:VWFA 1	4	0.706714	0.0104887	COL6A3, COL6A2, COL6A1, COL12A1	560	16	19113	8.53259	1	0.478196	16.3833
UP_SEQ_FEATURE	domain:VWFA 2	4	0.706714	0.0124638	COL6A3, COL6A2, COL6A1, COL12A1	560	17	19113	8.03067	1	0.515094	19.1707
GOTERM_CC_FAT	GO:0030934~anchoring collagen	3	0.530035	0.0373264	COL6A3, COL6A1, COL12A1	448	9	12782	9.51042	1	0.247666	41.0477
Annotation Cluster 29	Enrichment Score: 2,2197107150324915	Immune response
Category	Term	Count	%	PValue	Genes	List Total	Pop Hits	Pop Total	Fold Enrichment	Bonferroni	Benjamini	FDR
UP_SEQ_FEATURE	domain:DHR-2	4	0.706714	0.00344516	DOCK2, DOCK8, DOCK10, DOCK11	560	11	19113	12.411	0.997917	0.244698	5.68812
UP_SEQ_FEATURE	domain:DHR-1	4	0.706714	0.00344516	DOCK2, DOCK8, DOCK10, DOCK11	560	11	19113	12.411	0.997917	0.244698	5.68812
INTERPRO	IPR010703:Dedicator of cytokinesis	3	0.530035	0.0184692	DOCK8, DOCK10, DOCK11	522	7	16659	13.6773	1	0.63532	25.4386
Annotation Cluster 30	Enrichment Score: 2,1411735935672733	Immune response
Category	Term	Count	%	PValue	Genes	List Total	Pop Hits	Pop Total	Fold Enrichment	Bonferroni	Benjamini	FDR
GOTERM_BP_FAT	GO:0002695~negative regulation of leukocyte activation	8	1.41343	0.00344068	IL2RA, HMOX1, CTLA4, SOCS5, INPP5D, VSIG4, CD74, LAG3	471	57	13528	4.03114	0.999695	0.0825237	5.85847
GOTERM_BP_FAT	GO:0050866~negative regulation of cell activation	8	1.41343	0.00504313	IL2RA, HMOX1, CTLA4, SOCS5, INPP5D, VSIG4, CD74, LAG3	471	61	13528	3.7668	0.999993	0.113046	8.4751
GOTERM_BP_FAT	GO:0051250~negative regulation of lymphocyte activation	7	1.23675	0.0107353	IL2RA, CTLA4, SOCS5, INPP5D, VSIG4, CD74, LAG3	471	54	13528	3.72321	1	0.197855	17.226
GOTERM_BP_FAT	GO:0050868~negative regulation of T cell activation	6	1.06007	0.0146267	IL2RA, CTLA4, SOCS5, VSIG4, CD74, LAG3	471	42	13528	4.10312	1	0.241866	22.7478
Annotation Cluster 31	Enrichment Score: 2,097368229930603	Immune response
Category	Term	Count	%	PValue	Genes	List Total	Pop Hits	Pop Total	Fold Enrichment	Bonferroni	Benjamini	FDR
UP_SEQ_FEATURE	repeat:LRR 12	10	1.76678	0.00136926	IGSF10, ASPN, OMD, NLRC3, LRRC32, COL6A3, CENPE, TLR6, CPN2, PRELP	560	91	19113	3.75059	0.913817	0.127316	2.29831
UP_SEQ_FEATURE	repeat:LRR 11	10	1.76678	0.00301895	IGSF10, ASPN, OMD, NLRC3, LRRC32, COL6A3, CENPE, TLR6, CPN2, PRELP	560	102	19113	3.34611	0.995524	0.227076	5.00131
UP_SEQ_FEATURE	repeat:LRR 10	10	1.76678	0.00742688	IGSF10, ASPN, OMD, NLRC3, LRRC32, COL6A3, CENPE, TLR6, CPN2, PRELP	560	117	19113	2.91712	0.999998	0.401264	11.8826
UP_SEQ_FEATURE	repeat:LRR 7	12	2.12014	0.0152369	IGSF10, ASPN, OGN, OMD, NLRC3, LRRC32, COL6A3, CENPE, TLR6, MXRA5, CPN2, PRELP	560	177	19113	2.31392	1	0.564989	22.9373
UP_SEQ_FEATURE	repeat:LRR 9	10	1.76678	0.0178169	IGSF10, ASPN, OMD, NLRC3, LRRC32, COL6A3, CENPE, TLR6, CPN2, PRELP	560	135	19113	2.52817	1	0.601045	26.2925
UP_SEQ_FEATURE	repeat:LRR 8	10	1.76678	0.0312547	IGSF10, ASPN, OMD, NLRC3, LRRC32, COL6A3, CENPE, TLR6, CPN2, PRELP	560	149	19113	2.29063	1	0.709147	41.6573
Annotation Cluster 32	Enrichment Score: 1,8790422424009474	Cellular proliferation
Category	Term	Count	%	PValue	Genes	List Total	Pop Hits	Pop Total	Fold Enrichment	Bonferroni	Benjamini	FDR
SP_PIR_KEYWORDS	serine/threonine-protein kinase	22	3.88693	0.00403411	TNIK, STK38, MAP2K2, STK10, TGFBR2, ADRBK2, MAPKAPK2, PBK, CDK2, DAPK1, PRKCB, PRKCQ, MAP4K4, VRK1, MAP3K5, PLK1, BMP2K, BUB1, BUB1B, MAPK9, MASTL, CIT	560	381	19235	1.98336	0.851015	0.0423478	5.60869
INTERPRO	IPR008271:Serine/threonine protein kinase, active site	21	3.71025	0.00816076	TNIK, STK38, MAP2K2, STK10, ADRBK2, MAPKAPK2, PBK, CDK2, DAPK1, PRKCB, PRKCQ, MAP4K4, VRK1, MAP3K5, PLK1, BMP2K, BUB1, BUB1B, MAPK9, MASTL, CIT	522	354	16659	1.89319	0.999658	0.412618	12.1054
GOTERM_MF_FAT	GO:0004674~protein serine/threonine kinase activity	24	4.24028	0.015597	TNIK, STK38, MAP2K2, STK10, LGMN, TGFBR2, ADRBK2, MAPKAPK2, PBK, CDK2, DAPK1, PRKCB, MAP4K4, PRKCQ, VRK1, MAP3K5, PLK1, BMP2K, BUB1, BUB1B, MAPK9, TGFBR3, MASTL, CIT	429	430	12983	1.68912	0.999976	0.316197	21.0224
INTERPRO	IPR017442:Serine/threonine protein kinase-related	18	3.18021	0.0593351	TNIK, STK38, MAP2K2, STK10, ADRBK2, MAPKAPK2, PBK, CDK2, DAPK1, PRKCB, PRKCQ, MAP4K4, MAP3K5, PLK1, BMP2K, MAPK9, MASTL, CIT	522	359	16659	1.60013	1	0.83559	61.8329
Annotation Cluster 33	Enrichment Score: 1,7892687277722217	Wound healing
Category	Term	Count	%	PValue	Genes	List Total	Pop Hits	Pop Total	Fold Enrichment	Bonferroni	Benjamini	FDR
GOTERM_CC_FAT	GO:0031091~platelet alpha granule	7	1.23675	0.013112	SELP, F5, ACTN1, SPARC, FIGF, THBS2, SRGN	448	56	12782	3.56641	0.994109	0.123352	16.7523
GOTERM_CC_FAT	GO:0031093~platelet alpha granule lumen	6	1.06007	0.0135945	F5, ACTN1, SPARC, FIGF, THBS2, SRGN	448	41	12782	4.1753	0.995129	0.124634	17.3159
GOTERM_CC_FAT	GO:0060205~cytoplasmic membrane-bounded vesicle lumen	6	1.06007	0.0180981	F5, ACTN1, SPARC, FIGF, THBS2, SRGN	448	44	12782	3.89062	0.999179	0.152297	22.4085
GOTERM_CC_FAT	GO:0031983~vesicle lumen	6	1.06007	0.0215903	F5, ACTN1, SPARC, FIGF, THBS2, SRGN	448	46	12782	3.72147	0.999795	0.171949	26.1553
Annotation Cluster 34	Enrichment Score: 1,7597097179516366	Immune response
Category	Term	Count	%	PValue	Genes	List Total	Pop Hits	Pop Total	Fold Enrichment	Bonferroni	Benjamini	FDR
INTERPRO	IPR003110:Phosphorylated immunoreceptor signaling ITAM	4	0.706714	0.0015144	CD3D, CD3E, CD247, CD79B	522	8	16659	15.9569	0.771482	0.12558	2.35822
SMART	SM00077:ITAM	4	0.706714	0.00199764	CD3D, CD3E, CD247, CD79B	314	8	9079	14.457	0.333641	0.0654165	2.48115
GOTERM_CC_FAT	GO:0042105~alpha-beta T cell receptor complex	3	0.530035	0.0069865	CD3D, CD3E, CD247	448	4	12782	21.3984	0.934603	0.0749638	9.28008
BIOCARTA	h_tcapoptosisPathway:HIV Induced T Cell Apoptosis	4	0.706714	0.0254534	CD3D, CD3E, CD247, CD4	110	9	1437	5.80606	0.987187	0.419964	26.9652
UP_SEQ_FEATURE	domain:ITAM	3	0.530035	0.0268229	CD3D, CD3E, CD79B	560	9	19113	11.3768	1	0.694675	36.9589
BIOCARTA	h_tcrmolecule:T Cell Receptor and CD3 Complex	3	0.530035	0.03092	CD3D, CD3E, CD247	110	4	1437	9.79773	0.995048	0.411864	31.8046
BIOCARTA	h_il17Pathway:IL 17 Signaling Pathway	4	0.706714	0.0989772	CD3D, CD3E, CD247, CD4	110	15	1437	3.48364	1	0.690954	71.9241
BIOCARTA	h_IL12Pathway:IL12 and Stat4 Dependent Signaling Pathway in Th1 Development	4	0.706714	0.189356	STAT4, CD3D, CD3E, CD247	110	20	1437	2.61273	1	0.860679	92.258
Annotation Cluster 35	Enrichment Score: 1,7090415610534504	Cellular proliferation
Category	Term	Count	%	PValue	Genes	List Total	Pop Hits	Pop Total	Fold Enrichment	Bonferroni	Benjamini	FDR
GOTERM_BP_FAT	GO:0045841~negative regulation of mitotic metaphase/anaphase transition	4	0.706714	0.0055821	MAD2L1, BUB1, CENPF, CENPE	471	11	13528	10.4443	0.999998	0.120949	9.33966
GOTERM_BP_FAT	GO:0007094~mitotic cell cycle spindle assembly checkpoint	4	0.706714	0.0055821	MAD2L1, BUB1, CENPF, CENPE	471	11	13528	10.4443	0.999998	0.120949	9.33966
GOTERM_BP_FAT	GO:0031577~spindle checkpoint	4	0.706714	0.00725276	MAD2L1, BUB1, CENPF, CENPE	471	12	13528	9.57396	1	0.152961	11.9709
GOTERM_BP_FAT	GO:0045839~negative regulation of mitosis	4	0.706714	0.00725276	MAD2L1, BUB1, CENPF, CENPE	471	12	13528	9.57396	1	0.152961	11.9709
GOTERM_BP_FAT	GO:0051784~negative regulation of nuclear division	4	0.706714	0.00725276	MAD2L1, BUB1, CENPF, CENPE	471	12	13528	9.57396	1	0.152961	11.9709
GOTERM_BP_FAT	GO:0010948~negative regulation of cell cycle process	5	0.883392	0.0101922	MAD2L1, BUB1, CENPF, CENPE, ESPL1	471	25	13528	5.74437	1	0.193345	16.4264
GOTERM_BP_FAT	GO:0010639~negative regulation of organelle organization	5	0.883392	0.318206	MAD2L1, BUB1, CENPF, CENPE, ESPL1	471	82	13528	1.75133	1	0.948162	99.878
GOTERM_BP_FAT	GO:0051129~negative regulation of cellular component organization	6	1.06007	0.551554	MAD2L1, BUB1, TGFBR3, CENPF, CENPE, ESPL1	471	142	13528	1.2136	1	0.988362	99.9999
Annotation Cluster 36	Enrichment Score: 1,6697515509068817	Cellular proliferation
Category	Term	Count	%	PValue	Genes	List Total	Pop Hits	Pop Total	Fold Enrichment	Bonferroni	Benjamini	FDR
GOTERM_BP_FAT	GO:0051327~M phase of meiotic cell cycle	9	1.59011	0.0206326	RPA1, EXO1, MKI67, FANCD2, PLK1, BRCA2, ESPL1, UBR2, MYH9	471	98	13528	2.63772	1	0.30239	30.5929
GOTERM_BP_FAT	GO:0007126~meiosis	9	1.59011	0.0206326	RPA1, EXO1, MKI67, FANCD2, PLK1, BRCA2, ESPL1, UBR2, MYH9	471	98	13528	2.63772	1	0.30239	30.5929
GOTERM_BP_FAT	GO:0051321~meiotic cell cycle	9	1.59011	0.0229953	RPA1, EXO1, MKI67, FANCD2, PLK1, BRCA2, ESPL1, UBR2, MYH9	471	100	13528	2.58497	1	0.321293	33.4682
Annotation Cluster 37	Enrichment Score: 1,6332253699961685	Wound healing
Category	Term	Count	%	PValue	Genes	List Total	Pop Hits	Pop Total	Fold Enrichment	Bonferroni	Benjamini	FDR
GOTERM_BP_FAT	GO:0032963~collagen metabolic process	5	0.883392	0.0152039	PRSS2, COL3A1, MMP7, ADAMTS2, COL5A1	471	28	13528	5.12891	1	0.248453	23.5365
GOTERM_BP_FAT	GO:0044259~multicellular organismal macromolecule metabolic process	5	0.883392	0.0215406	PRSS2, COL3A1, MMP7, ADAMTS2, COL5A1	471	31	13528	4.63256	1	0.309725	31.7115
GOTERM_BP_FAT	GO:0044236~multicellular organismal metabolic process	5	0.883392	0.038469	PRSS2, COL3A1, MMP7, ADAMTS2, COL5A1	471	37	13528	3.88133	1	0.452434	49.6981
Annotation Cluster 38	Enrichment Score: 1,6157676607844662	Immune response
Category	Term	Count	%	PValue	Genes	List Total	Pop Hits	Pop Total	Fold Enrichment	Bonferroni	Benjamini	FDR
INTERPRO	IPR003531:Short hematopoietin receptor, family 1, conserved site	4	0.706714	0.00221902	IL9R, IL21R, IL2RG, IL7R	522	9	16659	14.1839	0.885104	0.164989	3.43763
UP_SEQ_FEATURE	short sequence motif:Box 1 motif	4	0.706714	0.0319166	IL9R, IL21R, IL2RG, IL7R	560	24	19113	5.68839	1	0.709071	42.3301
UP_SEQ_FEATURE	short sequence motif:WSXWS motif	4	0.706714	0.0518047	IL9R, IL21R, IL2RG, IL7R	560	29	19113	4.70764	1	0.828355	59.4519
UP_SEQ_FEATURE	domain:Fibronectin type-III	5	0.883392	0.0938387	IL9R, COL6A3, IL21R, IL2RG, IL7R	560	59	19113	2.8924	1	0.941767	81.2152
Annotation Cluster 39	Enrichment Score: 1,6006995688283605	Immune response
Category	Term	Count	%	PValue	Genes	List Total	Pop Hits	Pop Total	Fold Enrichment	Bonferroni	Benjamini	FDR
UP_SEQ_FEATURE	repeat:LRR 6	14	2.4735	0.00906936	ASPN, LRRC32, RANGAP1, CENPE, LRRC17, TLR6, CPN2, MXRA5, PRELP, IGSF10, OGN, OMD, NLRC3, COL6A3	560	210	19113	2.27536	1	0.441282	14.3245
UP_SEQ_FEATURE	repeat:LRR 7	12	2.12014	0.0152369	IGSF10, ASPN, OGN, OMD, NLRC3, LRRC32, COL6A3, CENPE, TLR6, MXRA5, CPN2, PRELP	560	177	19113	2.31392	1	0.564989	22.9373
UP_SEQ_FEATURE	repeat:LRR 4	15	2.65018	0.0167339	ASPN, LRRC32, ANP32E, RANGAP1, CENPE, LRRC17, TLR6, CPN2, MXRA5, PRELP, IGSF10, OGN, OMD, NLRC3, COL6A3	560	252	19113	2.03157	1	0.588501	24.9012
UP_SEQ_FEATURE	repeat:LRR 5	14	2.4735	0.0187765	ASPN, LRRC32, RANGAP1, CENPE, LRRC17, TLR6, CPN2, MXRA5, PRELP, IGSF10, OGN, OMD, NLRC3, COL6A3	560	231	19113	2.06851	1	0.610136	27.5051
UP_SEQ_FEATURE	repeat:LRR 3	16	2.82686	0.0306179	ASPN, LRRC32, ANP32E, RANGAP1, CENPE, LRRC17, TLR6, CPN2, MXRA5, PRELP, IGSF10, OGN, OMD, NLRC3, COL6A3, SPG11	560	299	19113	1.82637	1	0.70953	41.0031
UP_SEQ_FEATURE	repeat:LRR 1	16	2.82686	0.0479114	ASPN, LRRC32, ANP32E, RANGAP1, CENPE, LRRC17, TLR6, CPN2, MXRA5, PRELP, IGSF10, OGN, OMD, NLRC3, COL6A3, SPG11	560	318	19113	1.71725	1	0.821337	56.5321
UP_SEQ_FEATURE	repeat:LRR 2	16	2.82686	0.0490386	ASPN, LRRC32, ANP32E, RANGAP1, CENPE, LRRC17, TLR6, CPN2, MXRA5, PRELP, IGSF10, OGN, OMD, NLRC3, COL6A3, SPG11	560	319	19113	1.71187	1	0.822696	57.3971
SP_PIR_KEYWORDS	leucine-rich repeat	16	2.82686	0.0500919	ASPN, LRRC32, ANP32E, RANGAP1, CENPE, LRRC17, TLR6, CPN2, MXRA5, PRELP, IGSF10, OGN, OMD, NLRC3, COL6A3, SPG11	560	322	19235	1.70674	1	0.278981	51.9928
Annotation Cluster 40	Enrichment Score: 1,5617366312064924	Cellular proliferation
Category	Term	Count	%	PValue	Genes	List Total	Pop Hits	Pop Total	Fold Enrichment	Bonferroni	Benjamini	FDR
UP_SEQ_FEATURE	domain:MCM	3	0.530035	0.0212694	MCM3, MCM5, MCM6	560	8	19113	12.7989	1	0.646369	30.568
INTERPRO	IPR018525:DNA-dependent ATPase MCM, conserved site	3	0.530035	0.0241208	MCM3, MCM5, MCM6	522	8	16659	11.9677	1	0.6955	31.9194
INTERPRO	IPR001208:DNA-dependent ATPase MCM	3	0.530035	0.0303785	MCM3, MCM5, MCM6	522	9	16659	10.6379	1	0.729209	38.4781
SMART	SM00350:MCM	3	0.530035	0.0363361	MCM3, MCM5, MCM6	314	9	9079	9.638	0.999454	0.465344	37.1894
Annotation Cluster 41	Enrichment Score: 1,557573866597091	Immune response
Category	Term	Count	%	PValue	Genes	List Total	Pop Hits	Pop Total	Fold Enrichment	Bonferroni	Benjamini	FDR
GOTERM_BP_FAT	GO:0002699~positive regulation of immune effector process	6	1.06007	0.0176528	PTPRC, C3, CD226, SASH3, LAG3, SYK	471	44	13528	3.91662	1	0.276978	26.7995
GOTERM_BP_FAT	GO:0002708~positive regulation of lymphocyte mediated immunity	5	0.883392	0.0292799	PTPRC, C3, CD226, SASH3, LAG3	471	34	13528	4.2238	1	0.382093	40.5792
GOTERM_BP_FAT	GO:0002705~positive regulation of leukocyte mediated immunity	5	0.883392	0.0292799	PTPRC, C3, CD226, SASH3, LAG3	471	34	13528	4.2238	1	0.382093	40.5792
GOTERM_BP_FAT	GO:0002706~regulation of lymphocyte mediated immunity	6	1.06007	0.0388824	PTPRC, C3, IL7R, CD226, SASH3, LAG3	471	54	13528	3.19132	1	0.453882	50.0756
Annotation Cluster 42	Enrichment Score: 1,533297348593	Cellular proliferation
Category	Term	Count	%	PValue	Genes	List Total	Pop Hits	Pop Total	Fold Enrichment	Bonferroni	Benjamini	FDR
UP_SEQ_FEATURE	domain:AGC-kinase C-terminal	6	1.06007	0.0220151	PRKCQ, STK38, ADRBK2, MASTL, CIT, PRKCB	560	55	19113	3.72331	1	0.64937	31.4601
INTERPRO	IPR000961:AGC-kinase, C-terminal	6	1.06007	0.0283259	PRKCQ, STK38, ADRBK2, MASTL, CIT, PRKCB	522	55	16659	3.4815	1	0.736249	36.395
SMART	SM00133:S_TK_X	6	1.06007	0.0402906	PRKCQ, STK38, ADRBK2, MASTL, CIT, PRKCB	314	55	9079	3.15426	0.999763	0.473855	40.3522
Annotation Cluster 43	Enrichment Score: 1,509470845388822	Immune response
Category	Term	Count	%	PValue	Genes	List Total	Pop Hits	Pop Total	Fold Enrichment	Bonferroni	Benjamini	FDR
INTERPRO	IPR001368:TNFR/CD27/30/40/95 cysteine-rich region	5	0.883392	0.0188759	TNFRSF9, TNFRSF1B, TNFRSF25, TNFRSF13C, TNFRSF18	522	33	16659	4.83542	1	0.623519	25.9236
SMART	SM00208:TNFR	5	0.883392	0.0258054	TNFRSF9, TNFRSF1B, TNFRSF25, TNFRSF13C, TNFRSF18	314	33	9079	4.38091	0.995045	0.382749	27.9989
GOTERM_MF_FAT	GO:0005031~tumor necrosis factor receptor activity	3	0.530035	0.0266117	TNFRSF1B, TNFRSF25, TNFRSF18	429	8	12983	11.3488	1	0.406501	33.2982
UP_SEQ_FEATURE	repeat:TNFR-Cys 3	4	0.706714	0.0285307	TNFRSF9, TNFRSF1B, TNFRSF25, TNFRSF18	560	23	19113	5.93571	1	0.708567	38.8101
GOTERM_MF_FAT	GO:0043120~tumor necrosis factor binding	3	0.530035	0.0334789	TNFRSF1B, TNFRSF25, TNFRSF18	429	9	12983	10.0878	1	0.438045	40.0243
UP_SEQ_FEATURE	repeat:TNFR-Cys 2	4	0.706714	0.0355027	TNFRSF9, TNFRSF1B, TNFRSF25, TNFRSF18	560	25	19113	5.46086	1	0.740052	45.85
UP_SEQ_FEATURE	repeat:TNFR-Cys 1	4	0.706714	0.0355027	TNFRSF9, TNFRSF1B, TNFRSF25, TNFRSF18	560	25	19113	5.46086	1	0.740052	45.85
UP_SEQ_FEATURE	repeat:TNFR-Cys 4	3	0.530035	0.0538191	TNFRSF9, TNFRSF1B, TNFRSF25	560	13	19113	7.87624	1	0.834611	60.8891
Annotation Cluster 44	Enrichment Score: 1,4900640876014686	Vacuole, vesicle and lytic activity
Category	Term	Count	%	PValue	Genes	List Total	Pop Hits	Pop Total	Fold Enrichment	Bonferroni	Benjamini	FDR
SP_PIR_KEYWORDS	Endonuclease	8	1.41343	0.00250003	DNASE2, EXO1, RNASEL, GEN1, EME1, PELO, CPSF3, DNASE2B	560	64	19235	4.29353	0.69241	0.0283463	3.51124
SP_PIR_KEYWORDS	nuclease	8	1.41343	0.0349783	DNASE2, EXO1, RNASEL, GEN1, EME1, PELO, CPSF3, DNASE2B	560	106	19235	2.59232	1	0.22143	39.8551
GOTERM_MF_FAT	GO:0004519~endonuclease activity	8	1.41343	0.0470935	DNASE2, EXO1, RNASEL, GEN1, EME1, PELO, CPSF3, DNASE2B	429	100	12983	2.42107	1	0.523942	51.5294
GOTERM_MF_FAT	GO:0004518~nuclease activity	8	1.41343	0.266096	DNASE2, EXO1, RNASEL, GEN1, EME1, PELO, CPSF3, DNASE2B	429	158	12983	1.53232	1	0.914914	99.0388
Annotation Cluster 45	Enrichment Score: 1,3937723364985173	Cellular proliferation
Category	Term	Count	%	PValue	Genes	List Total	Pop Hits	Pop Total	Fold Enrichment	Bonferroni	Benjamini	FDR
UP_SEQ_FEATURE	domain:Kinesin-motor	6	1.06007	0.00809134	KIF4A, KIF11, KIF15, CENPE, KIF21B, KIF20A	560	43	19113	4.76238	1	0.416264	12.8782
INTERPRO	IPR001752:Kinesin, motor region	6	1.06007	0.00961749	KIF4A, KIF11, KIF15, CENPE, KIF21B, KIF20A	522	42	16659	4.55911	0.999918	0.444729	14.1163
INTERPRO	IPR019821:Kinesin, motor region, conserved site	6	1.06007	0.00961749	KIF4A, KIF11, KIF15, CENPE, KIF21B, KIF20A	522	42	16659	4.55911	0.999918	0.444729	14.1163
SMART	SM00129:KISc	6	1.06007	0.014109	KIF4A, KIF11, KIF15, CENPE, KIF21B, KIF20A	314	42	9079	4.13057	0.944118	0.302718	16.3505
SP_PIR_KEYWORDS	motor protein	8	1.41343	0.090538	MYO18B, KIF4A, KIF11, KIF15, CENPE, MYH9, KIF21B, KIF20A	560	132	19235	2.08171	1	0.405333	74.209
GOTERM_MF_FAT	GO:0003777~microtubule motor activity	6	1.06007	0.11003	KIF4A, KIF11, KIF15, CENPE, KIF21B, KIF20A	429	77	12983	2.35819	1	0.725747	82.6233
GOTERM_MF_FAT	GO:0003774~motor activity	8	1.41343	0.188797	MYO18B, KIF4A, KIF11, KIF15, CENPE, MYH9, KIF21B, KIF20A	429	142	12983	1.70498	1	0.864002	95.6774
GOTERM_BP_FAT	GO:0007018~microtubule-based movement	6	1.06007	0.356325	KIF4A, KIF11, KIF15, CENPE, KIF21B, KIF20A	471	113	13528	1.52505	1	0.958995	99.9555
Annotation Cluster 46	Enrichment Score: 1,370353630945217	Immune response
Category	Term	Count	%	PValue	Genes	List Total	Pop Hits	Pop Total	Fold Enrichment	Bonferroni	Benjamini	FDR
SP_PIR_KEYWORDS	tyrosine-protein kinase	10	1.76678	0.00508307	ITK, BAZ1B, MAP2K2, ZAP70, TXK, JAK3, MERTK, KDR, CSF1R, SYK	560	111	19235	3.09443	0.909303	0.050841	7.01837
INTERPRO	IPR008266:Tyrosine protein kinase, active site	8	1.41343	0.0323645	ITK, ZAP70, TXK, JAK3, MERTK, KDR, CSF1R, SYK	522	97	16659	2.63207	1	0.722456	40.4326
INTERPRO	IPR001245:Tyrosine protein kinase	8	1.41343	0.0770293	ITK, ZAP70, TXK, JAK3, MERTK, KDR, CSF1R, SYK	522	118	16659	2.16365	1	0.86492	71.6974
GOTERM_MF_FAT	GO:0004713~protein tyrosine kinase activity	10	1.76678	0.0983871	ITK, BAZ1B, MAP2K2, ZAP70, TXK, JAK3, MERTK, KDR, CSF1R, SYK	429	166	12983	1.8231	1	0.707743	78.8793
SMART	SM00219:TyrKc	8	1.41343	0.112835	ITK, ZAP70, TXK, JAK3, MERTK, KDR, CSF1R, SYK	314	118	9079	1.96027	1	0.652397	77.7822
Annotation Cluster 47	Enrichment Score: 1,3668412831096068	Cellular proliferation
Category	Term	Count	%	PValue	Genes	List Total	Pop Hits	Pop Total	Fold Enrichment	Bonferroni	Benjamini	FDR
GOTERM_BP_FAT	GO:0045842~positive regulation of mitotic metaphase/anaphase transition	3	0.530035	0.00353038	DLGAP5, CENPE, ESPL1	471	3	13528	28.7219	0.999753	0.0837333	6.0068
GOTERM_BP_FAT	GO:0051785~positive regulation of nuclear division	4	0.706714	0.0544144	DLGAP5, CENPE, IGF2, ESPL1	471	25	13528	4.5955	1	0.546944	62.4703
GOTERM_BP_FAT	GO:0045840~positive regulation of mitosis	4	0.706714	0.0544144	DLGAP5, CENPE, IGF2, ESPL1	471	25	13528	4.5955	1	0.546944	62.4703
GOTERM_BP_FAT	GO:0010638~positive regulation of organelle organization	5	0.883392	0.326126	PRKCQ, DLGAP5, CENPE, IGF2, ESPL1	471	83	13528	1.73023	1	0.950242	99.9006
Annotation Cluster 48	Enrichment Score: 1,3018798865027312	Basal processes
Category	Term	Count	%	PValue	Genes	List Total	Pop Hits	Pop Total	Fold Enrichment	Bonferroni	Benjamini	FDR
GOTERM_BP_FAT	GO:0001894~tissue homeostasis	7	1.23675	0.0217944	RPA1, LIPA, HNF1A, RAC2, COL2A1, KDR, CD7	471	63	13528	3.19132	1	0.31091	32.0211
GOTERM_BP_FAT	GO:0048871~multicellular organismal homeostasis	7	1.23675	0.0750945	RPA1, LIPA, HNF1A, RAC2, COL2A1, KDR, CD7	471	85	13528	2.36533	1	0.638948	74.5223
GOTERM_BP_FAT	GO:0060249~anatomical structure homeostasis	8	1.41343	0.0759288	RPA1, LIPA, HNF1A, RFC1, RAC2, COL2A1, KDR, CD7	471	106	13528	2.16769	1	0.641137	74.9219
Annotation Cluster 49	Enrichment Score: 1,2974149596390239	Cellular proliferation
Category	Term	Count	%	PValue	Genes	List Total	Pop Hits	Pop Total	Fold Enrichment	Bonferroni	Benjamini	FDR
INTERPRO	IPR002290:Serine/threonine protein kinase	15	2.65018	0.0337003	TNIK, STK38, MAP2K2, STK10, ADRBK2, MAPKAPK2, CDK2, DAPK1, PRKCB, PRKCQ, MAP4K4, MAP3K5, PLK1, MAPK9, CIT	522	259	16659	1.84829	1	0.723136	41.7144
INTERPRO	IPR017442:Serine/threonine protein kinase-related	18	3.18021	0.0593351	TNIK, STK38, MAP2K2, STK10, ADRBK2, MAPKAPK2, PBK, CDK2, DAPK1, PRKCB, PRKCQ, MAP4K4, MAP3K5, PLK1, BMP2K, MAPK9, MASTL, CIT	522	359	16659	1.60013	1	0.83559	61.8329
SMART	SM00220:S_TKc	15	2.65018	0.0640929	TNIK, STK38, MAP2K2, STK10, ADRBK2, MAPKAPK2, CDK2, DAPK1, PRKCB, PRKCQ, MAP4K4, MAP3K5, PLK1, MAPK9, CIT	314	259	9079	1.67456	0.999999	0.617286	56.4936
Annotation Cluster 50	Enrichment Score: 1,2480335118479324	Cellular proliferation
Category	Term	Count	%	PValue	Genes	List Total	Pop Hits	Pop Total	Fold Enrichment	Bonferroni	Benjamini	FDR
INTERPRO	IPR017984:Chromo domain subgroup	3	0.530035	0.0241208	CBX4, CBX3, CBX7	522	8	16659	11.9677	1	0.6955	31.9194
INTERPRO	IPR000953:Chromo domain	4	0.706714	0.0773047	CBX4, CBX3, CBX7, CHD5	522	32	16659	3.98922	1	0.859016	71.8301
SMART	SM00298:CHROMO	4	0.706714	0.0966721	CBX4, CBX3, CBX7, CHD5	314	32	9079	3.61425	1	0.625741	72.1247
Annotation Cluster 51	Enrichment Score: 1,2455264120849383	Wound healing
Category	Term	Count	%	PValue	Genes	List Total	Pop Hits	Pop Total	Fold Enrichment	Bonferroni	Benjamini	FDR
SP_PIR_KEYWORDS	egf-like domain	13	2.29682	0.0367489	PRF1, SELP, TNC, ATRN, NID1, FBLN1, STAB1, FBLN2, COMP, MEP1A, THBS2, LRP5, VLDLR	560	230	19235	1.94142	1	0.228436	41.4118
INTERPRO	IPR013032:EGF-like region, conserved site	16	2.82686	0.042852	SELP, PRF1, TNC, ATRN, ITGB2, NID1, ITGB1, LAMA4, FBLN1, STAB1, FBLN2, COMP, MEP1A, THBS2, LRP5, VLDLR	522	293	16659	1.74273	1	0.794014	49.8254
INTERPRO	IPR006210:EGF-like	12	2.12014	0.051667	SELP, FBLN1, STAB1, FBLN2, TNC, COMP, ATRN, MEP1A, NID1, THBS2, VLDLR, LRP5	522	201	16659	1.9053	1	0.831654	56.6278
INTERPRO	IPR000742:EGF-like, type 3	11	1.94346	0.0840965	SELP, FBLN1, STAB1, FBLN2, TNC, COMP, ATRN, MEP1A, NID1, THBS2, VLDLR	522	194	16659	1.80954	1	0.863274	74.9238
SMART	SM00181:EGF	12	2.12014	0.0865289	SELP, FBLN1, STAB1, FBLN2, TNC, COMP, ATRN, MEP1A, NID1, THBS2, VLDLR, LRP5	314	201	9079	1.72621	1	0.63965	67.9263
Annotation Cluster 52	Enrichment Score: 1,2370560541471833	Immune response
Category	Term	Count	%	PValue	Genes	List Total	Pop Hits	Pop Total	Fold Enrichment	Bonferroni	Benjamini	FDR
UP_SEQ_FEATURE	domain:Rho-GAP	6	1.06007	0.0413569	HMHA1, PRR5, GMIP, ARHGAP11A, ARHGAP15, RACGAP1	560	65	19113	3.15049	1	0.78606	51.165
INTERPRO	IPR000198:RhoGAP	6	1.06007	0.0582988	HMHA1, PRR5, GMIP, ARHGAP11A, ARHGAP15, RACGAP1	522	67	16659	2.85795	1	0.848516	61.1654
SMART	SM00324:RhoGAP	6	1.06007	0.0806537	HMHA1, PRR5, GMIP, ARHGAP11A, ARHGAP15, RACGAP1	314	67	9079	2.58931	1	0.655934	65.2358
Annotation Cluster 53	Enrichment Score: 1,1854203636628542	Immune response
Category	Term	Count	%	PValue	Genes	List Total	Pop Hits	Pop Total	Fold Enrichment	Bonferroni	Benjamini	FDR
GOTERM_BP_FAT	GO:0016064~immunoglobulin mediated immune response	6	1.06007	0.0388824	C1QA, EXO1, MYD88, C3, INPP5D, CD74	471	54	13528	3.19132	1	0.453882	50.0756
GOTERM_BP_FAT	GO:0019724~B cell mediated immunity	6	1.06007	0.0444295	C1QA, EXO1, MYD88, C3, INPP5D, CD74	471	56	13528	3.07734	1	0.493365	54.8891
GOTERM_BP_FAT	GO:0002460~adaptive immune response based on somatic recombination of immune receptors built from immunoglobulin superfamily domains	7	1.23675	0.0510212	C1QA, EXO1, MYD88, C3, INPP5D, TLR6, CD74	471	77	13528	2.61108	1	0.527675	60.0401
GOTERM_BP_FAT	GO:0002250~adaptive immune response	7	1.23675	0.0510212	C1QA, EXO1, MYD88, C3, INPP5D, TLR6, CD74	471	77	13528	2.61108	1	0.527675	60.0401
GOTERM_BP_FAT	GO:0002449~lymphocyte mediated immunity	6	1.06007	0.0958188	C1QA, EXO1, MYD88, C3, INPP5D, CD74	471	70	13528	2.46187	1	0.712141	82.8695
GOTERM_BP_FAT	GO:0002443~leukocyte mediated immunity	6	1.06007	0.179102	C1QA, EXO1, MYD88, C3, INPP5D, CD74	471	86	13528	2.00385	1	0.870264	96.8473
Annotation Cluster 54	Enrichment Score: 1,145121286380116	Cellular proliferation
Category	Term	Count	%	PValue	Genes	List Total	Pop Hits	Pop Total	Fold Enrichment	Bonferroni	Benjamini	FDR
INTERPRO	IPR002286:P2 purinoceptor	4	0.706714	0.0301119	P2RY8, GPR174, GPR18, GPR171	522	22	16659	5.80251	1	0.741697	38.2112
GOTERM_MF_FAT	GO:0001608~nucleotide receptor activity, G-protein coupled	4	0.706714	0.0690711	P2RY8, GPR174, GPR18, GPR171	429	29	12983	4.17426	1	0.606163	65.8541
GOTERM_MF_FAT	GO:0045028~purinergic nucleotide receptor activity, G-protein coupled	4	0.706714	0.0690711	P2RY8, GPR174, GPR18, GPR171	429	29	12983	4.17426	1	0.606163	65.8541
GOTERM_MF_FAT	GO:0001614~purinergic nucleotide receptor activity	4	0.706714	0.114428	P2RY8, GPR174, GPR18, GPR171	429	36	12983	3.3626	1	0.73471	83.8688
GOTERM_MF_FAT	GO:0016502~nucleotide receptor activity	4	0.706714	0.114428	P2RY8, GPR174, GPR18, GPR171	429	36	12983	3.3626	1	0.73471	83.8688
Annotation Cluster 55	Enrichment Score: 1,133823209887159	Cellular proliferation
Category	Term	Count	%	PValue	Genes	List Total	Pop Hits	Pop Total	Fold Enrichment	Bonferroni	Benjamini	FDR
INTERPRO	IPR001180:Citron-like	3	0.530035	0.0693145	MAP4K4, TNIK, CIT	522	14	16659	6.83867	1	0.856799	67.7336
UP_SEQ_FEATURE	domain:CNH	3	0.530035	0.0697398	MAP4K4, TNIK, CIT	560	15	19113	6.82607	1	0.89245	70.675
SMART	SM00036:CNH	3	0.530035	0.0820778	MAP4K4, TNIK, CIT	314	14	9079	6.19586	1	0.640368	65.9063
Annotation Cluster 56	Enrichment Score: 1,0972059345726588	Basal-General terms
Category	Term	Count	%	PValue	Genes	List Total	Pop Hits	Pop Total	Fold Enrichment	Bonferroni	Benjamini	FDR
GOTERM_CC_FAT	GO:0043233~organelle lumen	77	13.6042	0.0533931	E2F1, MEF2C, MRPS35, CLSPN, RNASEL, HNF1A, STK38, E2F5, MIPEP, OGDH, CDT1, CCNE2, CDC45, CERKL, HMOX1, P4HA3, GIT2, MSN, MYB, TOP2A, CTBP1, RBBP4, TPX2, ADNP, ACTN1, SFRS1, MCM3, UBE2C, CDK2, MCM5, LRPAP1, MCM6, SFRS2, RFC1, F5, RCC2, H6PD, FANCD2, TXNDC5, RPS15, SH3KBP1, CPSF3, FKBP10, KPNA2, ME1, UTP3, CKS1B, KIF4A, ME3, LMNB1, MRPS14, ATF1, RPA1, VRK1, STAT4, KDELC2, CD4, FIGF, THBS2, SRGN, MK…	448	1820	12782	1.20709	1	0.303564	53.3381
GOTERM_CC_FAT	GO:0031974~membrane-enclosed lumen	77	13.6042	0.0738829	E2F1, MEF2C, MRPS35, CLSPN, RNASEL, HNF1A, STK38, E2F5, MIPEP, OGDH, CDT1, CCNE2, CDC45, CERKL, HMOX1, P4HA3, GIT2, MSN, MYB, TOP2A, CTBP1, RBBP4, TPX2, ADNP, ACTN1, SFRS1, MCM3, UBE2C, CDK2, MCM5, LRPAP1, MCM6, SFRS2, RFC1, F5, RCC2, H6PD, FANCD2, TXNDC5, RPS15, SH3KBP1, CPSF3, FKBP10, KPNA2, ME1, UTP3, CKS1B, KIF4A, ME3, LMNB1, MRPS14, ATF1, RPA1, VRK1, STAT4, KDELC2, CD4, FIGF, THBS2, SRGN, MK…	448	1856	12782	1.18368	1	0.368304	65.5697
GOTERM_CC_FAT	GO:0070013~intracellular organelle lumen	72	12.7208	0.129525	E2F1, MEF2C, CLSPN, MRPS35, RNASEL, HNF1A, STK38, E2F5, MIPEP, OGDH, CDT1, CCNE2, CDC45, CERKL, HMOX1, P4HA3, GIT2, MSN, MYB, TOP2A, CTBP1, RBBP4, TPX2, ADNP, ACTN1, SFRS1, MCM3, UBE2C, CDK2, MCM5, LRPAP1, MCM6, SFRS2, RFC1, RCC2, H6PD, FANCD2, TXNDC5, RPS15, SH3KBP1, FKBP10, CPSF3, KPNA2, ME1, UTP3, CKS1B, KIF4A, ME3, LMNB1, MRPS14, ATF1, RPA1, VRK1, STAT4, KDELC2, CD4, MKI67, PAK1IP1, EME1, BRC…	448	1779	12782	1.15472	1	0.532337	85.4411
Annotation Cluster 57	Enrichment Score: 1,0652296566684871	Immune response
Category	Term	Count	%	PValue	Genes	List Total	Pop Hits	Pop Total	Fold Enrichment	Bonferroni	Benjamini	FDR
UP_SEQ_FEATURE	repeat:LDL-receptor class B 2	3	0.530035	0.0616023	NID1, VLDLR, LRP5	560	14	19113	7.31365	1	0.864063	66.0043
UP_SEQ_FEATURE	repeat:LDL-receptor class B 3	3	0.530035	0.0616023	NID1, VLDLR, LRP5	560	14	19113	7.31365	1	0.864063	66.0043
UP_SEQ_FEATURE	repeat:LDL-receptor class B 4	3	0.530035	0.0616023	NID1, VLDLR, LRP5	560	14	19113	7.31365	1	0.864063	66.0043
UP_SEQ_FEATURE	repeat:LDL-receptor class B 1	3	0.530035	0.0616023	NID1, VLDLR, LRP5	560	14	19113	7.31365	1	0.864063	66.0043
INTERPRO	IPR000033:Low-density lipoprotein receptor, YWTD repeat	3	0.530035	0.0783701	NID1, VLDLR, LRP5	522	15	16659	6.38276	1	0.85612	72.338
SMART	SM00135:LY	3	0.530035	0.0926177	NID1, VLDLR, LRP5	314	15	9079	5.7828	1	0.645984	70.5113
INTERPRO	IPR011042:Six-bladed beta-propeller, TolB-like	3	0.530035	0.334318	NID1, VLDLR, LRP5	522	38	16659	2.51951	1	0.993377	99.8352
Annotation Cluster 58	Enrichment Score: 1,045401948190475	Wound healing
Category	Term	Count	%	PValue	Genes	List Total	Pop Hits	Pop Total	Fold Enrichment	Bonferroni	Benjamini	FDR
GOTERM_BP_FAT	GO:0043588~skin development	6	1.06007	0.00295043	COL3A1, AARS, COL1A2, COL5A2, ADAMTS2, COL5A1	471	29	13528	5.94246	0.999033	0.0742213	5.04397
GOTERM_BP_FAT	GO:0008544~epidermis development	8	1.41343	0.457998	COL3A1, AARS, COL1A2, TGM3, MADCAM1, COL5A2, ADAMTS2, COL5A1	471	184	13528	1.24878	1	0.977317	99.9978
GOTERM_BP_FAT	GO:0007398~ectoderm development	8	1.41343	0.54081	COL3A1, AARS, COL1A2, TGM3, MADCAM1, COL5A2, ADAMTS2, COL5A1	471	199	13528	1.15465	1	0.987263	99.9999
Annotation Cluster 59	Enrichment Score: 1,044372349218423	Vacuole, vesicle and lytic activity
Category	Term	Count	%	PValue	Genes	List Total	Pop Hits	Pop Total	Fold Enrichment	Bonferroni	Benjamini	FDR
INTERPRO	IPR006025:Peptidase M, neutral zinc metallopeptidases, zinc-binding site	8	1.41343	0.0308243	ADAMTS7, ADAM10, TRHDE, MMP23B, MMP7, MEP1A, MIPEP, ADAMTS2	522	96	16659	2.65948	1	0.719348	38.922
GOTERM_MF_FAT	GO:0004222~metalloendopeptidase activity	8	1.41343	0.0560247	ADAMTS7, ADAM10, MMP23B, FAP, MMP7, MEP1A, MIPEP, ADAMTS2	429	104	12983	2.32795	1	0.571959	57.9196
SP_PIR_KEYWORDS	metalloprotease	8	1.41343	0.15116	ADAMTS7, ADAM10, TRHDE, MMP23B, MMP7, MEP1A, MIPEP, ADAMTS2	560	151	19235	1.81977	1	0.53432	90.369
GOTERM_MF_FAT	GO:0008237~metallopeptidase activity	10	1.76678	0.151215	ADAMTS7, AEBP1, ADAM10, TRHDE, MMP23B, FAP, MMP7, MEP1A, MIPEP, ADAMTS2	429	183	12983	1.65374	1	0.809217	91.4684
UP_SEQ_FEATURE	metal ion-binding site:Zinc; catalytic	7	1.23675	0.151996	ADAMTS7, ADAM10, TRHDE, MMP23B, MEP1A, MIPEP, ADAMTS2	560	123	19113	1.94238	1	0.98337	93.9052
Annotation Cluster 60	Enrichment Score: 1,0345125952935497	Basal-General terms
Category	Term	Count	%	PValue	Genes	List Total	Pop Hits	Pop Total	Fold Enrichment	Bonferroni	Benjamini	FDR
UP_SEQ_FEATURE	domain:CH 1	4	0.706714	0.0432675	PARVG, ACTN1, ASPM, LCP1	560	27	19113	5.05635	1	0.79456	52.7906
UP_SEQ_FEATURE	domain:CH 2	4	0.706714	0.0432675	PARVG, ACTN1, ASPM, LCP1	560	27	19113	5.05635	1	0.79456	52.7906
INTERPRO	IPR001715:Calponin-like actin-binding	5	0.883392	0.175618	PARVG, IQGAP2, ACTN1, ASPM, LCP1	522	70	16659	2.27956	1	0.9565	95.2213
SMART	SM00033:CH	5	0.883392	0.221339	PARVG, IQGAP2, ACTN1, ASPM, LCP1	314	70	9079	2.06529	1	0.836967	95.6863
Annotation Cluster 61	Enrichment Score: 1,030577782073942	Basal-General terms
Category	Term	Count	%	PValue	Genes	List Total	Pop Hits	Pop Total	Fold Enrichment	Bonferroni	Benjamini	FDR
UP_SEQ_FEATURE	domain:FERM	5	0.883392	0.0512451	TLN1, EPB41, JAK3, MSN, MYLIP	560	48	19113	3.55525	1	0.830628	59.0439
INTERPRO	IPR000299:FERM domain	5	0.883392	0.0586866	TLN1, EPB41, JAK3, MSN, MYLIP	522	47	16659	3.39508	1	0.841315	61.4164
INTERPRO	IPR018979:FERM, N-terminal	4	0.706714	0.0661917	TLN1, EPB41, MSN, MYLIP	522	30	16659	4.25517	1	0.851299	65.9859
INTERPRO	IPR019749:Band 4,1 domain	5	0.883392	0.0705393	TLN1, EPB41, JAK3, MSN, MYLIP	522	50	16659	3.19138	1	0.854218	68.3958
INTERPRO	IPR019747:FERM conserved site	5	0.883392	0.0705393	TLN1, EPB41, JAK3, MSN, MYLIP	522	50	16659	3.19138	1	0.854218	68.3958
SMART	SM00295:B41	5	0.883392	0.0927855	TLN1, EPB41, JAK3, MSN, MYLIP	314	50	9079	2.8914	1	0.627817	70.5798
INTERPRO	IPR000798:Ezrin/radixin/moesin ERM	3	0.530035	0.107483	EPB41, MSN, MYLIP	522	18	16659	5.31897	1	0.905245	83.3132
INTERPRO	IPR014352:FERM/acyl-CoA-binding protein, 3-helical bundle	4	0.706714	0.150617	TLN1, EPB41, MSN, MYLIP	522	43	16659	2.96872	1	0.935519	92.3507
INTERPRO	IPR019748:FERM central domain	4	0.706714	0.1813	TLN1, EPB41, MSN, MYLIP	522	47	16659	2.71607	1	0.956827	95.7145
INTERPRO	IPR019750:Band 4,1 subgroup	3	0.530035	0.183346	EPB41, MSN, MYLIP	522	25	16659	3.82966	1	0.954151	95.88
Annotation Cluster 62	Enrichment Score: 1,009054359537773	Immune response
Category	Term	Count	%	PValue	Genes	List Total	Pop Hits	Pop Total	Fold Enrichment	Bonferroni	Benjamini	FDR
GOTERM_CC_FAT	GO:0005925~focal adhesion	9	1.59011	0.026396	PARVG, PTPRC, TLN1, AIF1L, SH3KBP1, SDCBP, ACTN1, ZYX, ITGB1	448	102	12782	2.51746	0.99997	0.194902	31.0373
GOTERM_CC_FAT	GO:0005924~cell-substrate adherens junction	9	1.59011	0.0322353	PARVG, PTPRC, TLN1, AIF1L, SH3KBP1, SDCBP, ACTN1, ZYX, ITGB1	448	106	12782	2.42246	0.999997	0.229044	36.5661
GOTERM_CC_FAT	GO:0030055~cell-substrate junction	9	1.59011	0.0425547	PARVG, PTPRC, TLN1, AIF1L, SH3KBP1, SDCBP, ACTN1, ZYX, ITGB1	448	112	12782	2.29269	1	0.268944	45.343
GOTERM_CC_FAT	GO:0005912~adherens junction	10	1.76678	0.0939666	PARVG, PTPRC, TLN1, AIF1L, SH3KBP1, SDCBP, ACTN1, ZYX, MYH9, ITGB1	448	155	12782	1.84073	1	0.431357	74.6095
GOTERM_CC_FAT	GO:0070161~anchoring junction	10	1.76678	0.149198	PARVG, PTPRC, TLN1, AIF1L, SH3KBP1, SDCBP, ACTN1, ZYX, MYH9, ITGB1	448	172	12782	1.65879	1	0.577262	89.4023
GOTERM_CC_FAT	GO:0016323~basolateral plasma membrane	11	1.94346	0.17451	PARVG, TRPC1, PTPRC, TLN1, AIF1L, SH3KBP1, SDCBP, ACTN1, ZYX, MSN, ITGB1	448	203	12782	1.54603	1	0.615739	93.0337
GOTERM_CC_FAT	GO:0030054~cell junction	12	2.12014	0.975536	PARVG, PTPRC, TLN1, SLC38A6, AIF1L, SH3KBP1, SDCBP, ACTN1, ZYX, MYH9, ITGB1, LCP1	448	518	12782	0.660956	1	0.999934	100
Annotation Cluster 63	Enrichment Score: 0,9815451295155226	Immune response
Category	Term	Count	%	PValue	Genes	List Total	Pop Hits	Pop Total	Fold Enrichment	Bonferroni	Benjamini	FDR
GOTERM_BP_FAT	GO:0002891~positive regulation of immunoglobulin mediated immune response	3	0.530035	0.0538349	PTPRC, C3, CD226	471	11	13528	7.83324	1	0.545162	62.0654
GOTERM_BP_FAT	GO:0002714~positive regulation of B cell mediated immunity	3	0.530035	0.0538349	PTPRC, C3, CD226	471	11	13528	7.83324	1	0.545162	62.0654
GOTERM_BP_FAT	GO:0002712~regulation of B cell mediated immunity	3	0.530035	0.20223	PTPRC, C3, CD226	471	24	13528	3.59023	1	0.889436	98.0889
GOTERM_BP_FAT	GO:0002889~regulation of immunoglobulin mediated immune response	3	0.530035	0.20223	PTPRC, C3, CD226	471	24	13528	3.59023	1	0.889436	98.0889
Annotation Cluster 64	Enrichment Score: 0,9715333666346649	Immune response
Category	Term	Count	%	PValue	Genes	List Total	Pop Hits	Pop Total	Fold Enrichment	Bonferroni	Benjamini	FDR
GOTERM_BP_FAT	GO:0001910~regulation of leukocyte mediated cytotoxicity	4	0.706714	0.0544144	PTPRC, IL7R, CD226, LAG3	471	25	13528	4.5955	1	0.546944	62.4703
GOTERM_BP_FAT	GO:0031341~regulation of cell killing	4	0.706714	0.0718795	PTPRC, IL7R, CD226, LAG3	471	28	13528	4.10312	1	0.626331	72.9257
GOTERM_BP_FAT	GO:0001912~positive regulation of leukocyte mediated cytotoxicity	3	0.530035	0.164324	PTPRC, CD226, LAG3	471	21	13528	4.10312	1	0.852912	95.6907
GOTERM_BP_FAT	GO:0031343~positive regulation of cell killing	3	0.530035	0.20223	PTPRC, CD226, LAG3	471	24	13528	3.59023	1	0.889436	98.0889
Annotation Cluster 65	Enrichment Score: 0,9618148429388695	Basal-General terms
Category	Term	Count	%	PValue	Genes	List Total	Pop Hits	Pop Total	Fold Enrichment	Bonferroni	Benjamini	FDR
UP_SEQ_FEATURE	domain:DAGKc	3	0.530035	0.0697398	CERKL, DGKD, DGKZ	560	15	19113	6.82607	1	0.89245	70.675
INTERPRO	IPR001206:Diacylglycerol kinase, catalytic region	3	0.530035	0.0783701	CERKL, DGKD, DGKZ	522	15	16659	6.38276	1	0.85612	72.338
GOTERM_MF_FAT	GO:0004143~diacylglycerol kinase activity	3	0.530035	0.0858149	CERKL, DGKD, DGKZ	429	15	12983	6.05268	1	0.66859	73.9985
SMART	SM00046:DAGKc	3	0.530035	0.0926177	CERKL, DGKD, DGKZ	314	15	9079	5.7828	1	0.645984	70.5113
GOTERM_BP_FAT	GO:0007205~activation of protein kinase C activity by G-protein coupled receptor protein signaling pathway	3	0.530035	0.357304	CERKL, DGKD, DGKZ	471	36	13528	2.39349	1	0.959043	99.9566
Annotation Cluster 66	Enrichment Score: 0,9264296461008312	Cellular proliferation
Category	Term	Count	%	PValue	Genes	List Total	Pop Hits	Pop Total	Fold Enrichment	Bonferroni	Benjamini	FDR
GOTERM_BP_FAT	GO:0051297~centrosome organization	4	0.706714	0.0984981	SASS6, KIF11, BRCA2, HAUS8	471	32	13528	3.59023	1	0.720642	83.7372
GOTERM_BP_FAT	GO:0031023~microtubule organizing center organization	4	0.706714	0.120674	SASS6, KIF11, BRCA2, HAUS8	471	35	13528	3.2825	1	0.779179	89.4869
GOTERM_BP_FAT	GO:0007098~centrosome cycle	3	0.530035	0.139852	SASS6, KIF11, BRCA2	471	19	13528	4.53503	1	0.817562	92.8554
Annotation Cluster 67	Enrichment Score: 0,9094315987224092	Immune response
Category	Term	Count	%	PValue	Genes	List Total	Pop Hits	Pop Total	Fold Enrichment	Bonferroni	Benjamini	FDR
GOTERM_BP_FAT	GO:0050672~negative regulation of lymphocyte proliferation	4	0.706714	0.0984981	IL2RA, CTLA4, INPP5D, VSIG4	471	32	13528	3.59023	1	0.720642	83.7372
GOTERM_BP_FAT	GO:0032945~negative regulation of mononuclear cell proliferation	4	0.706714	0.0984981	IL2RA, CTLA4, INPP5D, VSIG4	471	32	13528	3.59023	1	0.720642	83.7372
GOTERM_BP_FAT	GO:0070664~negative regulation of leukocyte proliferation	4	0.706714	0.0984981	IL2RA, CTLA4, INPP5D, VSIG4	471	32	13528	3.59023	1	0.720642	83.7372
GOTERM_BP_FAT	GO:0042130~negative regulation of T cell proliferation	3	0.530035	0.240985	IL2RA, CTLA4, VSIG4	471	27	13528	3.19132	1	0.916391	99.2012
Annotation Cluster 68	Enrichment Score: 0,8409045163909142	Immune response
Category	Term	Count	%	PValue	Genes	List Total	Pop Hits	Pop Total	Fold Enrichment	Bonferroni	Benjamini	FDR
INTERPRO	IPR003599:Immunoglobulin subtype	17	3.00353	0.0560364	BSG, TIMD4, MXRA5, KDR, IGSF10, IGSF6, MMP23B, MADCAM1, CD4, CD79B, MERTK, VSIG4, TREM2, LAG3, CD7, CD200R1, CSF1R	522	330	16659	1.64404	1	0.846227	59.6699
SMART	SM00409:IG	17	3.00353	0.106312	BSG, TIMD4, MXRA5, KDR, IGSF10, IGSF6, MMP23B, MADCAM1, CD4, CD79B, MERTK, VSIG4, TREM2, LAG3, CD7, CD200R1, CSF1R	314	330	9079	1.48951	1	0.64553	75.6402
INTERPRO	IPR007110:Immunoglobulin-like	17	3.00353	0.503772	BSG, TIMD4, MXRA5, KDR, IGSF10, IGSF6, MMP23B, MADCAM1, CD4, CD79B, MERTK, VSIG4, CD226, LAG3, CD7, CD200R1, CSF1R	522	501	16659	1.0829	1	0.99935	99.9984
Annotation Cluster 69	Enrichment Score: 0,821632987351207	Basal-General terms
Category	Term	Count	%	PValue	Genes	List Total	Pop Hits	Pop Total	Fold Enrichment	Bonferroni	Benjamini	FDR
UP_SEQ_FEATURE	domain:PI-PLC X-box	3	0.530035	0.0960112	PLCG1, PLCG2, PLCXD1	560	18	19113	5.68839	1	0.943092	81.965
INTERPRO	IPR000909:Phospholipase C, phosphatidylinositol-specific , X region	3	0.530035	0.11774	PLCG1, PLCG2, PLCXD1	522	19	16659	5.03902	1	0.917093	86.0901
SMART	SM00148:PLCXc	3	0.530035	0.138066	PLCG1, PLCG2, PLCXD1	314	19	9079	4.56537	1	0.70074	84.5382
INTERPRO	IPR017946:PLC-like phosphodiesterase, TIM beta/alpha-barrel domain	3	0.530035	0.183346	PLCG1, PLCG2, PLCXD1	522	25	16659	3.82966	1	0.954151	95.88
GOTERM_MF_FAT	GO:0004629~phospholipase C activity	3	0.530035	0.272414	PLCG1, PLCG2, PLCXD1	429	31	12983	2.92872	1	0.915814	99.1558
Annotation Cluster 70	Enrichment Score: 0,8073841016944147	Wound healing
Category	Term	Count	%	PValue	Genes	List Total	Pop Hits	Pop Total	Fold Enrichment	Bonferroni	Benjamini	FDR
UP_SEQ_FEATURE	domain:TSP N-terminal	3	0.530035	0.144575	COL12A1, THBS2, COL5A1	560	23	19113	4.45179	1	0.980449	92.9341
INTERPRO	IPR003129:Laminin G, thrombospondin-type, N-terminal	3	0.530035	0.149808	COL12A1, THBS2, COL5A1	522	22	16659	4.35188	1	0.93754	92.2352
SMART	SM00210:TSPN	3	0.530035	0.17467	COL12A1, THBS2, COL5A1	314	22	9079	3.94282	1	0.776615	91.0367
Annotation Cluster 71	Enrichment Score: 0,7756986630462478	Basal-General terms
Category	Term	Count	%	PValue	Genes	List Total	Pop Hits	Pop Total	Fold Enrichment	Bonferroni	Benjamini	FDR
UP_SEQ_FEATURE	metal ion-binding site:Calcium 2; via carbonyl oxygen	4	0.706714	0.105023	ATP2A3, MMP7, COLEC12, PRKCB	560	39	19113	3.50055	1	0.952825	84.7848
UP_SEQ_FEATURE	metal ion-binding site:Calcium 1	4	0.706714	0.144022	ATP2A3, MMP7, COLEC12, PRKCB	560	45	19113	3.03381	1	0.98121	92.8561
UP_SEQ_FEATURE	metal ion-binding site:Calcium 2	4	0.706714	0.217166	ATP2A3, MMP7, COLEC12, PRKCB	560	55	19113	2.48221	1	0.994218	98.4309
UP_SEQ_FEATURE	metal ion-binding site:Calcium 1; via carbonyl oxygen	3	0.530035	0.24027	MMP7, COLEC12, PRKCB	560	32	19113	3.19972	1	0.996251	99.0562
Annotation Cluster 72	Enrichment Score: 0,7612152838730019	Wound healing
Category	Term	Count	%	PValue	Genes	List Total	Pop Hits	Pop Total	Fold Enrichment	Bonferroni	Benjamini	FDR
INTERPRO	IPR008957:Fibronectin, type III-like fold	11	1.94346	0.0638794	IFNAR2, PTPRC, IL9R, TNC, COL6A3, IL21R, COL12A1, IL2RG, MERTK, IL7R, IFNAR1	522	184	16659	1.90789	1	0.849082	64.6351
INTERPRO	IPR003961:Fibronectin, type III	9	1.59011	0.244908	PTPRC, TNC, COL6A3, IL21R, COL12A1, IL2RG, MERTK, IL7R, IFNAR1	522	190	16659	1.51171	1	0.983156	98.8008
SMART	SM00060:FN3	9	1.59011	0.332652	PTPRC, TNC, COL6A3, IL21R, COL12A1, IL2RG, MERTK, IL7R, IFNAR1	314	190	9079	1.36961	1	0.916919	99.379
Annotation Cluster 73	Enrichment Score: 0,743038501581291	Basal-General terms
Category	Term	Count	%	PValue	Genes	List Total	Pop Hits	Pop Total	Fold Enrichment	Bonferroni	Benjamini	FDR
GOTERM_BP_FAT	GO:0045184~establishment of protein localization	33	5.83039	0.16711	RAB3GAP2, CLTA, ATP6AP1, UNC50, ABCA1, MIPEP, CD74, RAB44, CSE1L, NUP210, SEC24D, JAKMIP1, KDELR2, GDI2, RRBP1, NASP, CENPF, CENPE, IPO8, MYH9, PRKCB, SCFD1, RAB37, PTTG1IP, PCNA, SDCBP, SYTL3, RAB38, KPNA2, VPS26A, SSR2, KIF20A, LCP2	471	769	13528	1.23254	1	0.856805	95.9355
GOTERM_BP_FAT	GO:0008104~protein localization	37	6.5371	0.175713	RAB3GAP2, TLN1, CLTA, HNF1A, ATP6AP1, UNC50, MIPEP, ABCA1, CD74, RAB44, CSE1L, NUP210, SEC24D, SRGN, JAKMIP1, KDELR2, GDI2, RRBP1, NASP, CENPF, CENPE, NDC80, IPO8, MYH9, PRKCB, SCFD1, RAB37, PCNA, PTTG1IP, SDCBP, SYTL3, RAB38, KPNA2, VPS26A, SSR2, LCP2, KIF20A	471	882	13528	1.20489	1	0.868191	96.6114
GOTERM_BP_FAT	GO:0015031~protein transport	32	5.65371	0.200945	RAB3GAP2, CLTA, ATP6AP1, UNC50, ABCA1, MIPEP, CD74, RAB44, CSE1L, NUP210, SEC24D, JAKMIP1, KDELR2, GDI2, RRBP1, NASP, CENPF, IPO8, MYH9, PRKCB, SCFD1, RAB37, PTTG1IP, PCNA, SDCBP, SYTL3, RAB38, KPNA2, VPS26A, SSR2, KIF20A, LCP2	471	762	13528	1.20617	1	0.888706	98.0342
Annotation Cluster 74	Enrichment Score: 0,7157765417321611	Cellular proliferation
Category	Term	Count	%	PValue	Genes	List Total	Pop Hits	Pop Total	Fold Enrichment	Bonferroni	Benjamini	FDR
GOTERM_BP_FAT	GO:0016265~death	32	5.65371	0.129948	E2F1, MEF2C, PRF1, TNFRSF25, ATP6AP1, ITGB2, TNFRSF1B, MAP3K5, CSE1L, HMOX1, TNFRSF18, SPG21, C11ORF82, INPP5D, TOP2A, SRGN, FGD3, PTPN6, IL2RA, LYZ, IGF2, ESPL1, ELMO1, DAPK1, DNASE2, PLEKHF1, RASSF5, NAIF1, SH3KBP1, BUB1B, CTSD, SPG11	471	724	13528	1.26947	1	0.800267	91.2689
GOTERM_BP_FAT	GO:0008219~cell death	32	5.65371	0.130016	E2F1, MEF2C, PRF1, TNFRSF25, ATP6AP1, ITGB2, TNFRSF1B, MAP3K5, CSE1L, HMOX1, TNFRSF18, SPG21, C11ORF82, INPP5D, TOP2A, SRGN, FGD3, PTPN6, IL2RA, LYZ, IGF2, ESPL1, ELMO1, DAPK1, DNASE2, PLEKHF1, RASSF5, NAIF1, SH3KBP1, BUB1B, CTSD, SPG11	471	719	13528	1.2783	1	0.798864	91.2808
GOTERM_BP_FAT	GO:0006915~apoptosis	25	4.41696	0.271624	E2F1, MEF2C, PRF1, TNFRSF25, ITGB2, TNFRSF1B, MAP3K5, CSE1L, TNFRSF18, C11ORF82, INPP5D, TOP2A, FGD3, SRGN, PTPN6, IL2RA, ESPL1, DAPK1, ELMO1, DNASE2, PLEKHF1, RASSF5, SH3KBP1, NAIF1, BUB1B	471	602	13528	1.19277	1	0.92864	99.6118
GOTERM_BP_FAT	GO:0012501~programmed cell death	25	4.41696	0.298647	E2F1, MEF2C, PRF1, TNFRSF25, ITGB2, TNFRSF1B, MAP3K5, CSE1L, TNFRSF18, C11ORF82, INPP5D, TOP2A, FGD3, SRGN, PTPN6, IL2RA, ESPL1, DAPK1, ELMO1, DNASE2, PLEKHF1, RASSF5, SH3KBP1, NAIF1, BUB1B	471	611	13528	1.1752	1	0.943495	99.7998
Annotation Cluster 75	Enrichment Score: 0,714538110402835	Immune response
Category	Term	Count	%	PValue	Genes	List Total	Pop Hits	Pop Total	Fold Enrichment	Bonferroni	Benjamini	FDR
SP_PIR_KEYWORDS	LIM domain	5	0.883392	0.151554	FHL1, LIMD2, LIMD1, ZYX, NEBL	560	71	19235	2.41889	1	0.531822	90.4326
INTERPRO	IPR001781:Zinc finger, LIM-type	5	0.883392	0.194534	FHL1, LIMD2, LIMD1, ZYX, NEBL	522	73	16659	2.18588	1	0.960902	96.6844
SMART	SM00132:LIM	5	0.883392	0.243681	FHL1, LIMD2, LIMD1, ZYX, NEBL	314	73	9079	1.98041	1	0.858441	97.0078
Annotation Cluster 76	Enrichment Score: 0,7002472438331928	Cellular proliferation
Category	Term	Count	%	PValue	Genes	List Total	Pop Hits	Pop Total	Fold Enrichment	Bonferroni	Benjamini	FDR
GOTERM_BP_FAT	GO:0051100~negative regulation of binding	5	0.883392	0.148425	TNFSF4, HDAC2, ID2, HMOX1, LRPAP1	471	59	13528	2.43406	1	0.834235	94.0051
GOTERM_BP_FAT	GO:0043433~negative regulation of transcription factor activity	4	0.706714	0.205004	TNFSF4, HDAC2, ID2, HMOX1	471	45	13528	2.55305	1	0.891141	98.202
GOTERM_BP_FAT	GO:0043392~negative regulation of DNA binding	4	0.706714	0.260609	TNFSF4, HDAC2, ID2, HMOX1	471	51	13528	2.2527	1	0.926279	99.4951
Annotation Cluster 77	Enrichment Score: 0,695550817086156	Immune response
Category	Term	Count	%	PValue	Genes	List Total	Pop Hits	Pop Total	Fold Enrichment	Bonferroni	Benjamini	FDR
GOTERM_BP_FAT	GO:0046651~lymphocyte proliferation	4	0.706714	0.178338	PTPRC, DOCK2, TNFSF4, IL7R	471	42	13528	2.73542	1	0.870181	96.7955
GOTERM_BP_FAT	GO:0032943~mononuclear cell proliferation	4	0.706714	0.196011	PTPRC, DOCK2, TNFSF4, IL7R	471	44	13528	2.61108	1	0.884948	97.8105
GOTERM_BP_FAT	GO:0070661~leukocyte proliferation	4	0.706714	0.196011	PTPRC, DOCK2, TNFSF4, IL7R	471	44	13528	2.61108	1	0.884948	97.8105
GOTERM_BP_FAT	GO:0042098~T cell proliferation	3	0.530035	0.240985	PTPRC, DOCK2, TNFSF4	471	27	13528	3.19132	1	0.916391	99.2012
Annotation Cluster 78	Enrichment Score: 0,6906066506545494	Cellular proliferation
Category	Term	Count	%	PValue	Genes	List Total	Pop Hits	Pop Total	Fold Enrichment	Bonferroni	Benjamini	FDR
KEGG_PATHWAY	hsa03430:Mismatch repair	4	0.706714	0.0831043	RPA1, EXO1, RFC1, PCNA	231	23	5085	3.82835	0.999996	0.477133	64.1651
GOTERM_BP_FAT	GO:0006297~nucleotide-excision repair, DNA gap filling	3	0.530035	0.116287	RPA1, RFC1, PCNA	471	17	13528	5.06857	1	0.769295	88.5294
GOTERM_BP_FAT	GO:0006289~nucleotide-excision repair	4	0.706714	0.298681	RPA1, RFC1, PCNA, BRCA2	471	55	13528	2.08886	1	0.942957	99.8
KEGG_PATHWAY	hsa03420:Nucleotide excision repair	3	0.530035	0.598702	RPA1, RFC1, PCNA	231	44	5085	1.50089	1	0.932869	99.998
Annotation Cluster 79	Enrichment Score: 0,6865944279497461	Basal-General terms
Category	Term	Count	%	PValue	Genes	List Total	Pop Hits	Pop Total	Fold Enrichment	Bonferroni	Benjamini	FDR
GOTERM_BP_FAT	GO:0051605~protein maturation by peptide bond cleavage	6	1.06007	0.179102	C1QA, C3, SPCS3, VSIG4, ADAMTS2, SRGN	471	86	13528	2.00385	1	0.870264	96.8473
GOTERM_BP_FAT	GO:0016485~protein processing	7	1.23675	0.194357	C1QA, C3, SPCS3, MIPEP, VSIG4, ADAMTS2, SRGN	471	112	13528	1.79512	1	0.883641	97.7302
GOTERM_BP_FAT	GO:0051604~protein maturation	7	1.23675	0.250331	C1QA, C3, SPCS3, MIPEP, VSIG4, ADAMTS2, SRGN	471	122	13528	1.64798	1	0.922977	99.357
Annotation Cluster 80	Enrichment Score: 0,6770061259701072	Immune response
Category	Term	Count	%	PValue	Genes	List Total	Pop Hits	Pop Total	Fold Enrichment	Bonferroni	Benjamini	FDR
UP_SEQ_FEATURE	repeat:LRR 16	4	0.706714	0.144022	NLRC3, LRRC32, COL6A3, CENPE	560	45	19113	3.03381	1	0.98121	92.8561
UP_SEQ_FEATURE	repeat:LRR 15	4	0.706714	0.18694	NLRC3, LRRC32, COL6A3, CENPE	560	51	19113	2.67689	1	0.989057	97.0157
UP_SEQ_FEATURE	repeat:LRR 14	4	0.706714	0.2562	NLRC3, LRRC32, COL6A3, CENPE	560	60	19113	2.27536	1	0.997393	99.3413
UP_SEQ_FEATURE	repeat:LRR 17	3	0.530035	0.283965	NLRC3, LRRC32, CENPE	560	36	19113	2.8442	1	0.998266	99.6546
Annotation Cluster 81	Enrichment Score: 0,6676416364436777	Basal-General terms
Category	Term	Count	%	PValue	Genes	List Total	Pop Hits	Pop Total	Fold Enrichment	Bonferroni	Benjamini	FDR
INTERPRO	IPR018029:C2 membrane targeting protein	7	1.23675	0.115016	PRF1, PLCG1, PLCG2, SYTL3, RASA3, MYOF, PRKCB	522	106	16659	2.10751	1	0.916203	85.3981
INTERPRO	IPR000008:C2 calcium-dependent membrane targeting	7	1.23675	0.258346	PRF1, PLCG1, PLCG2, SYTL3, RASA3, MYOF, PRKCB	522	137	16659	1.63063	1	0.983428	99.0961
SMART	SM00239:C2	7	1.23675	0.334284	PRF1, PLCG1, PLCG2, SYTL3, RASA3, MYOF, PRKCB	314	137	9079	1.47736	1	0.911909	99.3978
Annotation Cluster 82	Enrichment Score: 0,6635431596760589	Basal-General terms
Category	Term	Count	%	PValue	Genes	List Total	Pop Hits	Pop Total	Fold Enrichment	Bonferroni	Benjamini	FDR
GOTERM_BP_FAT	GO:0009749~response to glucose stimulus	4	0.706714	0.205004	PRKCQ, HNF1A, TGFBR2, COL6A2	471	45	13528	2.55305	1	0.891141	98.202
GOTERM_BP_FAT	GO:0009746~response to hexose stimulus	4	0.706714	0.223257	PRKCQ, HNF1A, TGFBR2, COL6A2	471	47	13528	2.44441	1	0.906879	98.803
GOTERM_BP_FAT	GO:0034284~response to monosaccharide stimulus	4	0.706714	0.223257	PRKCQ, HNF1A, TGFBR2, COL6A2	471	47	13528	2.44441	1	0.906879	98.803
Annotation Cluster 83	Enrichment Score: 0,6589400310015828	Wound healing
Category	Term	Count	%	PValue	Genes	List Total	Pop Hits	Pop Total	Fold Enrichment	Bonferroni	Benjamini	FDR
INTERPRO	IPR013091:EGF calcium-binding	6	1.06007	0.0746413	FBLN1, FBLN2, COMP, NID1, THBS2, VLDLR	522	72	16659	2.65948	1	0.863077	70.522
UP_SEQ_FEATURE	domain:EGF-like 3; calcium-binding	4	0.706714	0.0930937	FBLN1, FBLN2, COMP, NID1	560	37	19113	3.68977	1	0.943063	80.9514
INTERPRO	IPR018097:EGF-like calcium-binding, conserved site	6	1.06007	0.181926	FBLN1, FBLN2, COMP, NID1, VLDLR, LRP5	522	96	16659	1.99461	1	0.955152	95.7658
INTERPRO	IPR001881:EGF-like calcium-binding	5	0.883392	0.353263	FBLN1, FBLN2, COMP, NID1, VLDLR	522	96	16659	1.66218	1	0.994703	99.8954
SMART	SM00179:EGF_CA	5	0.883392	0.423301	FBLN1, FBLN2, COMP, NID1, VLDLR	314	96	9079	1.50594	1	0.943022	99.9008
INTERPRO	IPR000152:EGF-type aspartate/asparagine hydroxylation conserved site	4	0.706714	0.588598	FBLN1, FBLN2, NID1, VLDLR	522	97	16659	1.31603	1	0.999825	99.9999
Annotation Cluster 84	Enrichment Score: 0,6395341506604205	Immune response
Category	Term	Count	%	PValue	Genes	List Total	Pop Hits	Pop Total	Fold Enrichment	Bonferroni	Benjamini	FDR
GOTERM_BP_FAT	GO:0016477~cell migration	14	2.4735	0.164171	SELP, ITGB2, ITGA4, MYH9, ITGB1, COL5A1, KDR, DOCK2, CCR4, SDCBP, TGFBR3, MSN, SYK, LRP5	471	276	13528	1.45691	1	0.853906	95.6767
GOTERM_BP_FAT	GO:0051674~localization of cell	14	2.4735	0.271051	SELP, ITGB2, ITGA4, MYH9, ITGB1, COL5A1, KDR, DOCK2, CCR4, SDCBP, TGFBR3, MSN, SYK, LRP5	471	307	13528	1.30979	1	0.92951	99.6065
GOTERM_BP_FAT	GO:0048870~cell motility	14	2.4735	0.271051	SELP, ITGB2, ITGA4, MYH9, ITGB1, COL5A1, KDR, DOCK2, CCR4, SDCBP, TGFBR3, MSN, SYK, LRP5	471	307	13528	1.30979	1	0.92951	99.6065
Annotation Cluster 85	Enrichment Score: 0,6339086202914622	Cellular proliferation
Category	Term	Count	%	PValue	Genes	List Total	Pop Hits	Pop Total	Fold Enrichment	Bonferroni	Benjamini	FDR
GOTERM_BP_FAT	GO:0030307~positive regulation of cell growth	4	0.706714	0.178338	IL9R, ADAM10, PRSS2, IGF2	471	42	13528	2.73542	1	0.870181	96.7955
GOTERM_BP_FAT	GO:0045793~positive regulation of cell size	4	0.706714	0.232501	IL9R, ADAM10, PRSS2, IGF2	471	48	13528	2.39349	1	0.910118	99.0294
GOTERM_BP_FAT	GO:0045927~positive regulation of growth	5	0.883392	0.302417	IL9R, ADAM10, PRSS2, TGFBR2, IGF2	471	80	13528	1.79512	1	0.943167	99.8179
Annotation Cluster 86	Enrichment Score: 0,6258012351421954	Cellular proliferation
Category	Term	Count	%	PValue	Genes	List Total	Pop Hits	Pop Total	Fold Enrichment	Bonferroni	Benjamini	FDR
GOTERM_BP_FAT	GO:0051092~positive regulation of NF-kappaB transcription factor activity	4	0.706714	0.169674	PRKCQ, MYD88, NLRC3, TGFBR3	471	41	13528	2.80213	1	0.860182	96.1492
GOTERM_BP_FAT	GO:0043388~positive regulation of DNA binding	5	0.883392	0.225496	PRKCQ, MYD88, NLRC3, TGFBR3, IRF4	471	70	13528	2.05156	1	0.906754	98.862
GOTERM_BP_FAT	GO:0051091~positive regulation of transcription factor activity	4	0.706714	0.34661	PRKCQ, MYD88, NLRC3, TGFBR3	471	60	13528	1.91479	1	0.957726	99.9421
Annotation Cluster 87	Enrichment Score: 0,6058965851517363	Wound healing
Category	Term	Count	%	PValue	Genes	List Total	Pop Hits	Pop Total	Fold Enrichment	Bonferroni	Benjamini	FDR
GOTERM_BP_FAT	GO:0042246~tissue regeneration	4	0.706714	0.0984981	IGSF10, PRKCQ, MTPN, NINJ1	471	32	13528	3.59023	1	0.720642	83.7372
GOTERM_BP_FAT	GO:0048589~developmental growth	5	0.883392	0.357893	IGSF10, PRKCQ, MTPN, BRCA2, NINJ1	471	87	13528	1.65068	1	0.958913	99.9573
GOTERM_BP_FAT	GO:0031099~regeneration	4	0.706714	0.431647	IGSF10, PRKCQ, MTPN, NINJ1	471	69	13528	1.66504	1	0.97443	99.995
Annotation Cluster 88	Enrichment Score: 0,5991399155103102	Immune response
Category	Term	Count	%	PValue	Genes	List Total	Pop Hits	Pop Total	Fold Enrichment	Bonferroni	Benjamini	FDR
GOTERM_BP_FAT	GO:0019058~viral infectious cycle	4	0.706714	0.18712	CTBP1, PPIA, DEK, CD4	471	43	13528	2.6718	1	0.878361	97.3453
GOTERM_BP_FAT	GO:0016032~viral reproduction	5	0.883392	0.23297	CTBP1, PPIA, DEK, CD4, GFI1	471	71	13528	2.02267	1	0.909779	99.0398
GOTERM_BP_FAT	GO:0022415~viral reproductive process	4	0.706714	0.365729	CTBP1, PPIA, DEK, CD4	471	62	13528	1.85302	1	0.960866	99.9656
Annotation Cluster 89	Enrichment Score: 0,5982793267940999	Basal-General terms
Category	Term	Count	%	PValue	Genes	List Total	Pop Hits	Pop Total	Fold Enrichment	Bonferroni	Benjamini	FDR
GOTERM_BP_FAT	GO:0045860~positive regulation of protein kinase activity	13	2.29682	0.088949	PTPRC, TGFBR2, CENPE, IGF2, TLR6, CD74, MAP3K5, CERKL, DGKD, DGKZ, CD4, SYK, VLDLR	471	223	13528	1.67437	1	0.691636	80.4409
GOTERM_BP_FAT	GO:0033674~positive regulation of kinase activity	13	2.29682	0.108044	PTPRC, TGFBR2, CENPE, IGF2, TLR6, CD74, MAP3K5, CERKL, DGKD, DGKZ, CD4, SYK, VLDLR	471	231	13528	1.61638	1	0.745973	86.5038
GOTERM_BP_FAT	GO:0051347~positive regulation of transferase activity	13	2.29682	0.131784	PTPRC, TGFBR2, CENPE, IGF2, TLR6, CD74, MAP3K5, CERKL, DGKD, DGKZ, CD4, SYK, VLDLR	471	240	13528	1.55577	1	0.801955	91.586
GOTERM_BP_FAT	GO:0045859~regulation of protein kinase activity	16	2.82686	0.220943	PTPRC, CKS1B, TGFBR2, CENPE, IGF2, TLR6, CD74, CCNE2, MAP3K5, CERKL, CDKN2C, DGKD, DGKZ, CD4, SYK, VLDLR	471	345	13528	1.33203	1	0.905138	98.739
GOTERM_BP_FAT	GO:0043549~regulation of kinase activity	16	2.82686	0.254214	PTPRC, CKS1B, TGFBR2, CENPE, IGF2, TLR6, CD74, CCNE2, MAP3K5, CERKL, CDKN2C, DGKD, DGKZ, CD4, SYK, VLDLR	471	357	13528	1.28725	1	0.924266	99.4129
GOTERM_BP_FAT	GO:0051338~regulation of transferase activity	16	2.82686	0.31355	PTPRC, CKS1B, TGFBR2, CENPE, IGF2, TLR6, CD74, CCNE2, MAP3K5, CERKL, CDKN2C, DGKD, DGKZ, CD4, SYK, VLDLR	471	372	13528	1.23535	1	0.946924	99.8626
GOTERM_BP_FAT	GO:0042325~regulation of phosphorylation	19	3.35689	0.355874	PTPRC, CKS1B, CD3E, HCLS1, TGFBR2, IGF2, CENPE, ITGB2, TLR6, CD74, CCNE2, MAP3K5, CERKL, CDKN2C, DGKD, DGKZ, CD4, SYK, VLDLR	471	466	13528	1.17106	1	0.959997	99.9549
GOTERM_BP_FAT	GO:0019220~regulation of phosphate metabolic process	19	3.35689	0.424488	PTPRC, CKS1B, CD3E, HCLS1, TGFBR2, IGF2, CENPE, ITGB2, TLR6, CD74, CCNE2, MAP3K5, CERKL, CDKN2C, DGKD, DGKZ, CD4, SYK, VLDLR	471	485	13528	1.12519	1	0.973355	99.9937
GOTERM_BP_FAT	GO:0051174~regulation of phosphorus metabolic process	19	3.35689	0.424488	PTPRC, CKS1B, CD3E, HCLS1, TGFBR2, IGF2, CENPE, ITGB2, TLR6, CD74, CCNE2, MAP3K5, CERKL, CDKN2C, DGKD, DGKZ, CD4, SYK, VLDLR	471	485	13528	1.12519	1	0.973355	99.9937
GOTERM_BP_FAT	GO:0043085~positive regulation of catalytic activity	17	3.00353	0.727425	PTPRC, TGFBR2, IGF2, CDC20, CENPE, TLR6, UBE2C, CD74, MAP3K5, CERKL, PLK1, DGKD, S1PR4, DGKZ, CD4, SYK, VLDLR	471	520	13528	0.938984	1	0.997957	100
Annotation Cluster 90	Enrichment Score: 0,5929048182523933	Wound healing
Category	Term	Count	%	PValue	Genes	List Total	Pop Hits	Pop Total	Fold Enrichment	Bonferroni	Benjamini	FDR
UP_SEQ_FEATURE	domain:Laminin EGF-like 1	3	0.530035	0.175684	LAMA4, STAB1, ATRN	560	26	19113	3.93812	1	0.9881	96.2315
UP_SEQ_FEATURE	domain:Laminin EGF-like 2	3	0.530035	0.186278	LAMA4, STAB1, ATRN	560	27	19113	3.79226	1	0.989462	96.9742
SP_PIR_KEYWORDS	laminin egf-like domain	3	0.530035	0.216464	LAMA4, STAB1, ATRN	560	30	19235	3.43482	1	0.641508	96.9294
INTERPRO	IPR002049:EGF-like, laminin	3	0.530035	0.36857	LAMA4, STAB1, ATRN	522	41	16659	2.33516	1	0.995462	99.9283
SMART	SM00180:EGF_Lam	3	0.530035	0.4156	LAMA4, STAB1, ATRN	314	41	9079	2.11566	1	0.943279	99.8828
Annotation Cluster 91	Enrichment Score: 0,5800679992083762	Cellular proliferation
Category	Term	Count	%	PValue	Genes	List Total	Pop Hits	Pop Total	Fold Enrichment	Bonferroni	Benjamini	FDR
GOTERM_BP_FAT	GO:0009165~nucleotide biosynthetic process	10	1.76678	0.199417	ME1, DHFR, ATP2A3, ATP6AP1, RRM2, ATP5A1, PAPSS1, GMPS, ATP6V0D2, ATP5G3	471	186	13528	1.54419	1	0.887634	97.9673
GOTERM_BP_FAT	GO:0034404~nucleobase, nucleoside and nucleotide biosynthetic process	10	1.76678	0.229301	ME1, DHFR, ATP2A3, ATP6AP1, RRM2, ATP5A1, PAPSS1, GMPS, ATP6V0D2, ATP5G3	471	193	13528	1.48818	1	0.907505	98.9561
GOTERM_BP_FAT	GO:0034654~nucleobase, nucleoside, nucleotide and nucleic acid biosynthetic process	10	1.76678	0.229301	ME1, DHFR, ATP2A3, ATP6AP1, RRM2, ATP5A1, PAPSS1, GMPS, ATP6V0D2, ATP5G3	471	193	13528	1.48818	1	0.907505	98.9561
GOTERM_BP_FAT	GO:0044271~nitrogen compound biosynthetic process	13	2.29682	0.456199	BCAT1, ME1, HNF1A, ALDH18A1, ATP6AP1, ATP5G3, GMPS, DHFR, ATP2A3, RRM2, ATP5A1, PAPSS1, ATP6V0D2	471	325	13528	1.14887	1	0.977076	99.9977
Annotation Cluster 92	Enrichment Score: 0,5737631768977137	Basal-General terms
Category	Term	Count	%	PValue	Genes	List Total	Pop Hits	Pop Total	Fold Enrichment	Bonferroni	Benjamini	FDR
UP_SEQ_FEATURE	domain:EF-hand 1	9	1.59011	0.165304	EFHD2, RASGRP1, NUCB2, AIF1L, ACTN1, FSTL1, FKBP10, RCN1, LCP1	560	182	19113	1.68776	1	0.984975	95.34
UP_SEQ_FEATURE	domain:EF-hand 2	8	1.41343	0.2843	EFHD2, RASGRP1, NUCB2, ACTN1, FSTL1, FKBP10, RCN1, LCP1	560	182	19113	1.50024	1	0.998162	99.6573
INTERPRO	IPR002048:Calcium-binding EF-hand	7	1.23675	0.290462	EFHD2, NUCB2, ACTN1, FSTL1, FKBP10, RCN1, LCP1	522	143	16659	1.56221	1	0.989728	99.5498
SMART	SM00054:EFh	7	1.23675	0.371362	EFHD2, NUCB2, ACTN1, FSTL1, FKBP10, RCN1, LCP1	314	143	9079	1.41537	1	0.92702	99.7069
Annotation Cluster 93	Enrichment Score: 0,545747521392753	Immune response
Category	Term	Count	%	PValue	Genes	List Total	Pop Hits	Pop Total	Fold Enrichment	Bonferroni	Benjamini	FDR
GOTERM_BP_FAT	GO:0006935~chemotaxis	9	1.59011	0.193493	CCR8, DOCK2, RAC2, CXCL14, CCR4, CCL19, ITGB2, CMTM3, SYK	471	160	13528	1.61561	1	0.883459	97.6871
GOTERM_BP_FAT	GO:0042330~taxis	9	1.59011	0.193493	CCR8, DOCK2, RAC2, CXCL14, CCR4, CCL19, ITGB2, CMTM3, SYK	471	160	13528	1.61561	1	0.883459	97.6871
GOTERM_BP_FAT	GO:0007626~locomotory behavior	10	1.76678	0.615784	CCR8, DOCK2, RAC2, CXCL14, CCR4, CCL19, ITGB2, SEPP1, CMTM3, SYK	471	274	13528	1.04824	1	0.993513	100
Annotation Cluster 94	Enrichment Score: 0,539397051876049	Basal-General terms
Category	Term	Count	%	PValue	Genes	List Total	Pop Hits	Pop Total	Fold Enrichment	Bonferroni	Benjamini	FDR
GOTERM_BP_FAT	GO:0019320~hexose catabolic process	5	0.883392	0.218086	GPI, H6PD, FUT7, PGK1, OGDH	471	69	13528	2.08129	1	0.902719	98.6555
GOTERM_BP_FAT	GO:0046365~monosaccharide catabolic process	5	0.883392	0.23297	GPI, H6PD, FUT7, PGK1, OGDH	471	71	13528	2.02267	1	0.909779	99.0398
GOTERM_BP_FAT	GO:0046164~alcohol catabolic process	5	0.883392	0.310301	GPI, H6PD, FUT7, PGK1, OGDH	471	81	13528	1.77295	1	0.945462	99.8507
GOTERM_BP_FAT	GO:0006007~glucose catabolic process	4	0.706714	0.327438	GPI, H6PD, PGK1, OGDH	471	58	13528	1.98082	1	0.950494	99.9039
GOTERM_BP_FAT	GO:0016052~carbohydrate catabolic process	6	1.06007	0.328664	GPI, H6PD, FUT7, GUSB, PGK1, OGDH	471	109	13528	1.58102	1	0.950698	99.907
GOTERM_BP_FAT	GO:0044275~cellular carbohydrate catabolic process	5	0.883392	0.341999	GPI, H6PD, FUT7, PGK1, OGDH	471	85	13528	1.68952	1	0.956331	99.9345
Annotation Cluster 95	Enrichment Score: 0,5323922902704673	Cellular proliferation
Category	Term	Count	%	PValue	Genes	List Total	Pop Hits	Pop Total	Fold Enrichment	Bonferroni	Benjamini	FDR
GOTERM_BP_FAT	GO:0043069~negative regulation of programmed cell death	16	2.82686	0.267802	MEF2C, GCLC, AARS, ADNP, CBX4, IGF2, COL2A1, CD74, DAPK1, MYD88, HMOX1, COMP, TXNDC5, PLCG2, TNFRSF18, TPT1	471	359	13528	1.28008	1	0.929552	99.5746
GOTERM_BP_FAT	GO:0060548~negative regulation of cell death	16	2.82686	0.271052	MEF2C, GCLC, AARS, ADNP, CBX4, IGF2, COL2A1, CD74, DAPK1, MYD88, HMOX1, COMP, TXNDC5, PLCG2, TNFRSF18, TPT1	471	360	13528	1.27653	1	0.928843	99.6065
GOTERM_BP_FAT	GO:0043066~negative regulation of apoptosis	15	2.65018	0.348302	MEF2C, GCLC, AARS, ADNP, CBX4, IGF2, COL2A1, CD74, DAPK1, MYD88, HMOX1, TXNDC5, COMP, TNFRSF18, TPT1	471	354	13528	1.21703	1	0.958114	99.9447
Annotation Cluster 96	Enrichment Score: 0,512128155943693	Basal-General terms
Category	Term	Count	%	PValue	Genes	List Total	Pop Hits	Pop Total	Fold Enrichment	Bonferroni	Benjamini	FDR
GOTERM_BP_FAT	GO:0050731~positive regulation of peptidyl-tyrosine phosphorylation	5	0.883392	0.0796173	CD3E, HCLS1, IGF2, CD4, SYK	471	47	13528	3.05552	1	0.657267	76.6186
GOTERM_BP_FAT	GO:0001934~positive regulation of protein amino acid phosphorylation	5	0.883392	0.373781	CD3E, HCLS1, IGF2, CD4, SYK	471	89	13528	1.61359	1	0.961707	99.9725
GOTERM_BP_FAT	GO:0042327~positive regulation of phosphorylation	5	0.883392	0.436779	CD3E, HCLS1, IGF2, CD4, SYK	471	97	13528	1.48051	1	0.974637	99.9957
GOTERM_BP_FAT	GO:0010562~positive regulation of phosphorus metabolic process	5	0.883392	0.459977	CD3E, HCLS1, IGF2, CD4, SYK	471	100	13528	1.43609	1	0.977377	99.9979
GOTERM_BP_FAT	GO:0045937~positive regulation of phosphate metabolic process	5	0.883392	0.459977	CD3E, HCLS1, IGF2, CD4, SYK	471	100	13528	1.43609	1	0.977377	99.9979
Annotation Cluster 97	Enrichment Score: 0,5101200307506085	Vacuole, vesicle and lytic activity
Category	Term	Count	%	PValue	Genes	List Total	Pop Hits	Pop Total	Fold Enrichment	Bonferroni	Benjamini	FDR
GOTERM_CC_FAT	GO:0005765~lysosomal membrane	3	0.530035	0.243286	SLC29A3, LAMP3, LAPTM5	448	27	12782	3.17014	1	0.73352	97.9194
GOTERM_CC_FAT	GO:0005774~vacuolar membrane	4	0.706714	0.311781	SLC29A3, LAMP3, LAPTM5, ATP6V0D2	448	56	12782	2.03795	1	0.801108	99.4431
GOTERM_CC_FAT	GO:0044437~vacuolar part	4	0.706714	0.388752	SLC29A3, LAMP3, LAPTM5, ATP6V0D2	448	64	12782	1.7832	1	0.863938	99.8928
Annotation Cluster 98	Enrichment Score: 0,5076804446095858	Immune response
Category	Term	Count	%	PValue	Genes	List Total	Pop Hits	Pop Total	Fold Enrichment	Bonferroni	Benjamini	FDR
UP_SEQ_FEATURE	domain:Ig-like C2-type 3	6	1.06007	0.28595	IGSF10, CD4, MXRA5, LAG3, KDR, CSF1R	560	122	19113	1.67854	1	0.99812	99.6705
UP_SEQ_FEATURE	domain:Ig-like C2-type 1	8	1.41343	0.321496	IGSF10, CD4, MERTK, CD226, MXRA5, LAG3, KDR, CSF1R	560	190	19113	1.43707	1	0.998962	99.8615
UP_SEQ_FEATURE	domain:Ig-like C2-type 2	8	1.41343	0.326207	IGSF10, CD4, MERTK, CD226, MXRA5, LAG3, KDR, CSF1R	560	191	19113	1.42954	1	0.999017	99.8769
Annotation Cluster 99	Enrichment Score: 0,5036718621681125	Immune response
Category	Term	Count	%	PValue	Genes	List Total	Pop Hits	Pop Total	Fold Enrichment	Bonferroni	Benjamini	FDR
UP_SEQ_FEATURE	domain:LIM zinc-binding 3	3	0.530035	0.165192	FHL1, LIMD1, ZYX	560	25	19113	4.09564	1	0.985738	95.3294
UP_SEQ_FEATURE	domain:LIM zinc-binding 1	3	0.530035	0.432014	FHL1, LIMD1, ZYX	560	50	19113	2.04782	1	0.999849	99.9932
UP_SEQ_FEATURE	domain:LIM zinc-binding 2	3	0.530035	0.432014	FHL1, LIMD1, ZYX	560	50	19113	2.04782	1	0.999849	99.9932
Annotation Cluster 100	Enrichment Score: 0,5020764072084059	Immune response
Category	Term	Count	%	PValue	Genes	List Total	Pop Hits	Pop Total	Fold Enrichment	Bonferroni	Benjamini	FDR
UP_SEQ_FEATURE	domain:Ig-like C2-type 7	3	0.530035	0.134484	IGSF10, MXRA5, KDR	560	22	19113	4.65414	1	0.977624	91.3782
UP_SEQ_FEATURE	domain:Ig-like C2-type 5	4	0.706714	0.217166	IGSF10, MXRA5, KDR, CSF1R	560	55	19113	2.48221	1	0.994218	98.4309
UP_SEQ_FEATURE	domain:Ig-like C2-type 6	3	0.530035	0.294872	IGSF10, MXRA5, KDR	560	37	19113	2.76733	1	0.998409	99.7338
UP_SEQ_FEATURE	domain:Ig-like C2-type 4	4	0.706714	0.384366	IGSF10, MXRA5, KDR, CSF1R	560	76	19113	1.79633	1	0.999598	99.9734
INTERPRO	IPR013098:Immunoglobulin I-set	3	0.530035	0.932773	IGSF10, MXRA5, KDR	522	138	16659	0.693778	1	1	100
Annotation Cluster 101	Enrichment Score: 0,5001549482412023	Basal-General terms
Category	Term	Count	%	PValue	Genes	List Total	Pop Hits	Pop Total	Fold Enrichment	Bonferroni	Benjamini	FDR
GOTERM_BP_FAT	GO:0050709~negative regulation of protein secretion	3	0.530035	0.104925	TNFSF4, IGF2, SRGN	471	16	13528	5.38535	1	0.738723	85.6528
GOTERM_BP_FAT	GO:0050707~regulation of cytokine secretion	3	0.530035	0.280035	TNFSF4, IGF2, SRGN	471	30	13528	2.87219	1	0.934591	99.6833
GOTERM_BP_FAT	GO:0051048~negative regulation of secretion	4	0.706714	0.298681	TNFSF4, HMOX1, IGF2, SRGN	471	55	13528	2.08886	1	0.942957	99.8
GOTERM_BP_FAT	GO:0050708~regulation of protein secretion	4	0.706714	0.327438	PRKCQ, TNFSF4, IGF2, SRGN	471	58	13528	1.98082	1	0.950494	99.9039
GOTERM_BP_FAT	GO:0051224~negative regulation of protein transport	3	0.530035	0.407172	TNFSF4, IGF2, SRGN	471	40	13528	2.15414	1	0.969775	99.9895
GOTERM_BP_FAT	GO:0051051~negative regulation of transport	4	0.706714	0.852831	TNFSF4, HMOX1, IGF2, SRGN	471	135	13528	0.851018	1	0.999778	100
Annotation Cluster 102	Enrichment Score: 0,47729343080364606	Immune response
Category	Term	Count	%	PValue	Genes	List Total	Pop Hits	Pop Total	Fold Enrichment	Bonferroni	Benjamini	FDR
INTERPRO	IPR016186:C-type lectin-like	6	1.06007	0.176636	SELP, STAB1, ATRN, MRC2, COLEC12, PLA2R1	522	95	16659	2.01561	1	0.955101	95.3134
INTERPRO	IPR001304:C-type lectin	5	0.883392	0.254514	SELP, ATRN, MRC2, COLEC12, PLA2R1	522	82	16659	1.94596	1	0.983208	99.0197
INTERPRO	IPR018378:C-type lectin, conserved site	5	0.883392	0.254514	SELP, ATRN, MRC2, COLEC12, PLA2R1	522	82	16659	1.94596	1	0.983208	99.0197
SMART	SM00034:CLECT	5	0.883392	0.313145	SELP, ATRN, MRC2, COLEC12, PLA2R1	314	82	9079	1.76305	1	0.914547	99.1082
SP_PIR_KEYWORDS	Lectin	6	1.06007	0.492838	SELP, BSG, ATRN, MRC2, COLEC12, PLA2R1	560	159	19235	1.29616	1	0.884748	99.9938
GOTERM_MF_FAT	GO:0005529~sugar binding	6	1.06007	0.774978	SELP, BSG, ATRN, MRC2, COLEC12, PLA2R1	429	195	12983	0.931182	1	0.999466	100
Annotation Cluster 103	Enrichment Score: 0,4756955036500414	Basal-General terms
Category	Term	Count	%	PValue	Genes	List Total	Pop Hits	Pop Total	Fold Enrichment	Bonferroni	Benjamini	FDR
SP_PIR_KEYWORDS	Rotamase	3	0.530035	0.292312	PPIB, PPIA, FKBP10	560	37	19235	2.78499	1	0.731068	99.2825
GOTERM_MF_FAT	GO:0003755~peptidyl-prolyl cis-trans isomerase activity	3	0.530035	0.345905	PPIB, PPIA, FKBP10	429	37	12983	2.45379	1	0.948324	99.8293
GOTERM_MF_FAT	GO:0016859~cis-trans isomerase activity	3	0.530035	0.369922	PPIB, PPIA, FKBP10	429	39	12983	2.32795	1	0.956157	99.9027
Annotation Cluster 104	Enrichment Score: 0,47382172305301673	Basal-General terms
Category	Term	Count	%	PValue	Genes	List Total	Pop Hits	Pop Total	Fold Enrichment	Bonferroni	Benjamini	FDR
GOTERM_BP_FAT	GO:0010605~negative regulation of macromolecule metabolic process	31	5.47703	0.204467	UTP3, E2F1, MEF2C, HNF1A, GCLC, SPI1, CBX4, CBX3, IGF2BP3, CDT1, CDC45, TNRC6C, GFI1, INPP5D, LAG3, ZNF281, PTPRC, CTBP1, TNFSF4, KLF12, CENPF, BRCA2, IGF2, CDC20, UBE2C, HDAC2, MAD2L1, ID2, BUB1B, HIVEP1, RBM15	471	734	13528	1.21305	1	0.891426	98.1806
GOTERM_BP_FAT	GO:0031327~negative regulation of cellular biosynthetic process	24	4.24028	0.236186	E2F1, MEF2C, ZNF281, CTBP1, TNFSF4, HNF1A, GCLC, KLF12, CBX4, SPI1, CENPF, BRCA2, CBX3, IGF2, IGF2BP3, CDT1, CDC45, HDAC2, ID2, HIVEP1, GFI1, INPP5D, RBM15, LAG3	471	561	13528	1.22874	1	0.912333	99.1079
GOTERM_BP_FAT	GO:0009890~negative regulation of biosynthetic process	24	4.24028	0.260544	E2F1, MEF2C, ZNF281, CTBP1, TNFSF4, HNF1A, GCLC, KLF12, CBX4, SPI1, CENPF, BRCA2, CBX3, IGF2, IGF2BP3, CDT1, CDC45, HDAC2, ID2, HIVEP1, GFI1, INPP5D, RBM15, LAG3	471	573	13528	1.20301	1	0.926929	99.4943
GOTERM_BP_FAT	GO:0010558~negative regulation of macromolecule biosynthetic process	23	4.0636	0.270654	E2F1, MEF2C, ZNF281, CTBP1, TNFSF4, HNF1A, GCLC, KLF12, CBX4, SPI1, CENPF, BRCA2, CBX3, IGF2BP3, CDT1, CDC45, HDAC2, ID2, HIVEP1, GFI1, INPP5D, RBM15, LAG3	471	547	13528	1.20768	1	0.929856	99.6027
GOTERM_BP_FAT	GO:0045934~negative regulation of nucleobase, nucleoside, nucleotide and nucleic acid metabolic process	20	3.53357	0.417759	E2F1, MEF2C, ZNF281, CTBP1, TNFSF4, HNF1A, GCLC, KLF12, CBX4, SPI1, CENPF, BRCA2, CBX3, CDT1, CDC45, HDAC2, ID2, HIVEP1, GFI1, RBM15	471	512	13528	1.12195	1	0.972093	99.9923
GOTERM_BP_FAT	GO:0051172~negative regulation of nitrogen compound metabolic process	20	3.53357	0.438567	E2F1, MEF2C, ZNF281, CTBP1, TNFSF4, HNF1A, GCLC, KLF12, CBX4, SPI1, CENPF, BRCA2, CBX3, CDT1, CDC45, HDAC2, ID2, HIVEP1, GFI1, RBM15	471	519	13528	1.10682	1	0.974897	99.9959
GOTERM_BP_FAT	GO:0010629~negative regulation of gene expression	19	3.35689	0.488643	E2F1, UTP3, MEF2C, ZNF281, CTBP1, TNFSF4, HNF1A, GCLC, KLF12, SPI1, CBX4, CENPF, CBX3, HDAC2, TNRC6C, ID2, HIVEP1, GFI1, RBM15	471	504	13528	1.08277	1	0.981096	99.9992
GOTERM_BP_FAT	GO:0016481~negative regulation of transcription	17	3.00353	0.53125	E2F1, ZNF281, MEF2C, CTBP1, HNF1A, TNFSF4, GCLC, KLF12, SPI1, CBX4, CENPF, CBX3, HDAC2, ID2, HIVEP1, GFI1, RBM15	471	459	13528	1.06377	1	0.986277	99.9998
Annotation Cluster 105	Enrichment Score: 0,47173229034175684	Cellular proliferation
Category	Term	Count	%	PValue	Genes	List Total	Pop Hits	Pop Total	Fold Enrichment	Bonferroni	Benjamini	FDR
GOTERM_BP_FAT	GO:0043067~regulation of programmed cell death	32	5.65371	0.320258	MEF2C, GCLC, TNFRSF25, CBX4, COL2A1, CD74, MAP3K5, MYD88, CDKN2C, HMOX1, COMP, TPT1, TNFRSF18, INPP5D, TOP2A, CD5, FGD3, PTPRC, IL2RA, CD3E, AARS, ADNP, BRCA2, ACTN1, IGF2, DAPK1, PLEKHF1, TNFRSF9, TXNDC5, PLCG2, NAIF1, MAPK9	471	812	13528	1.1319	1	0.948359	99.8843
GOTERM_BP_FAT	GO:0010941~regulation of cell death	32	5.65371	0.32299	MEF2C, GCLC, TNFRSF25, CBX4, COL2A1, CD74, MAP3K5, MYD88, CDKN2C, HMOX1, COMP, TPT1, TNFRSF18, INPP5D, TOP2A, CD5, FGD3, PTPRC, IL2RA, CD3E, AARS, ADNP, BRCA2, ACTN1, IGF2, DAPK1, PLEKHF1, TNFRSF9, TXNDC5, PLCG2, NAIF1, MAPK9	471	815	13528	1.12773	1	0.948948	99.8922
GOTERM_BP_FAT	GO:0042981~regulation of apoptosis	31	5.47703	0.371633	MEF2C, GCLC, TNFRSF25, CBX4, COL2A1, CD74, MAP3K5, MYD88, CDKN2C, HMOX1, COMP, TPT1, TNFRSF18, INPP5D, TOP2A, CD5, FGD3, PTPRC, IL2RA, CD3E, AARS, ADNP, BRCA2, ACTN1, IGF2, DAPK1, PLEKHF1, TNFRSF9, TXNDC5, NAIF1, MAPK9	471	804	13528	1.10744	1	0.961907	99.9708
Annotation Cluster 106	Enrichment Score: 0,470009950128516	Wound healing
Category	Term	Count	%	PValue	Genes	List Total	Pop Hits	Pop Total	Fold Enrichment	Bonferroni	Benjamini	FDR
UP_SEQ_FEATURE	domain:TSP type-1 3	3	0.530035	0.283965	ADAMTS7, THBS2, ADAMTS2	560	36	19113	2.8442	1	0.998266	99.6546
UP_SEQ_FEATURE	domain:TSP type-1 2	3	0.530035	0.370129	ADAMTS7, THBS2, ADAMTS2	560	44	19113	2.32707	1	0.999457	99.9608
UP_SEQ_FEATURE	domain:TSP type-1 1	3	0.530035	0.370129	ADAMTS7, THBS2, ADAMTS2	560	44	19113	2.32707	1	0.999457	99.9608
Annotation Cluster 107	Enrichment Score: 0,46417427205599454	Immune response
Category	Term	Count	%	PValue	Genes	List Total	Pop Hits	Pop Total	Fold Enrichment	Bonferroni	Benjamini	FDR
GOTERM_BP_FAT	GO:0050921~positive regulation of chemotaxis	3	0.530035	0.267015	ADAM10, CCR4, KDR	471	29	13528	2.97123	1	0.930264	99.5665
GOTERM_BP_FAT	GO:0050920~regulation of chemotaxis	3	0.530035	0.293037	ADAM10, CCR4, KDR	471	31	13528	2.77954	1	0.940892	99.7698
GOTERM_BP_FAT	GO:0048520~positive regulation of behavior	3	0.530035	0.331794	ADAM10, CCR4, KDR	471	34	13528	2.53428	1	0.951941	99.9143
GOTERM_BP_FAT	GO:0032103~positive regulation of response to external stimulus	4	0.706714	0.384753	ADAM10, C3, CCR4, KDR	471	64	13528	1.79512	1	0.964429	99.9798
GOTERM_BP_FAT	GO:0050795~regulation of behavior	3	0.530035	0.478211	ADAM10, CCR4, KDR	471	46	13528	1.87317	1	0.979515	99.9989
Annotation Cluster 108	Enrichment Score: 0,4623148903460395	Immune response
Category	Term	Count	%	PValue	Genes	List Total	Pop Hits	Pop Total	Fold Enrichment	Bonferroni	Benjamini	FDR
UP_SEQ_FEATURE	domain:Peptidase M12B	3	0.530035	0.327415	ADAMTS7, ADAM10, ADAMTS2	560	40	19113	2.55978	1	0.998981	99.8806
UP_SEQ_FEATURE	domain:Disintegrin	3	0.530035	0.338179	ADAMTS7, ADAM10, ADAMTS2	560	41	19113	2.49734	1	0.999175	99.9092
INTERPRO	IPR001590:Peptidase M12B, ADAM/reprolysin	3	0.530035	0.345804	ADAMTS7, ADAM10, ADAMTS2	522	39	16659	2.45491	1	0.994295	99.8747
INTERPRO	IPR002870:Peptidase M12B, propeptide	3	0.530035	0.345804	ADAMTS7, ADAM10, ADAMTS2	522	39	16659	2.45491	1	0.994295	99.8747
INTERPRO	IPR018358:Disintegrin, conserved site	3	0.530035	0.36857	ADAMTS7, ADAM10, ADAMTS2	522	41	16659	2.33516	1	0.995462	99.9283
Annotation Cluster 109	Enrichment Score: 0,45857254969800665	Immune response
Category	Term	Count	%	PValue	Genes	List Total	Pop Hits	Pop Total	Fold Enrichment	Bonferroni	Benjamini	FDR
GOTERM_BP_FAT	GO:0010811~positive regulation of cell-substrate adhesion	3	0.530035	0.253993	FBLN2, CCDC80, NID1	471	28	13528	3.07734	1	0.925531	99.4099
GOTERM_BP_FAT	GO:0045785~positive regulation of cell adhesion	4	0.706714	0.34661	FBLN2, PRSS2, CCDC80, NID1	471	60	13528	1.91479	1	0.957726	99.9421
GOTERM_BP_FAT	GO:0010810~regulation of cell-substrate adhesion	3	0.530035	0.478211	FBLN2, CCDC80, NID1	471	46	13528	1.87317	1	0.979515	99.9989
Annotation Cluster 110	Enrichment Score: 0,45644843050904776	Vacuole, vesicle and lytic activity
Category	Term	Count	%	PValue	Genes	List Total	Pop Hits	Pop Total	Fold Enrichment	Bonferroni	Benjamini	FDR
SP_PIR_KEYWORDS	Protease	19	3.35689	0.172091	PREP, ADAM10, TRHDE, LGMN, MMP7, ESPL1, CTSS, MIPEP, ADAMTS7, MMP23B, HTRA1, PRSS2, FAP, SPCS3, MEP1A, OTUD7A, CTSD, CTSC, ADAMTS2	560	484	19235	1.34838	1	0.56792	93.2572
GOTERM_MF_FAT	GO:0004175~endopeptidase activity	15	2.65018	0.360433	PREP, ADAM10, LGMN, MMP7, CTSS, MIPEP, ADAMTS7, MMP23B, HTRA1, FAP, PRSS2, MEP1A, CTSD, CTSC, ADAMTS2	429	375	12983	1.21054	1	0.952948	99.8782
GOTERM_MF_FAT	GO:0008233~peptidase activity	21	3.71025	0.442252	PREP, AEBP1, ADAM10, TRHDE, LGMN, MMP7, ESPL1, CTSS, MIPEP, QPCT, ADAMTS7, MMP23B, HTRA1, PRSS2, FAP, SPCS3, MEP1A, OTUD7A, CTSD, CTSC, ADAMTS2	429	574	12983	1.1072	1	0.977643	99.9844
GOTERM_MF_FAT	GO:0070011~peptidase activity, acting on L-amino acid peptides	19	3.35689	0.544445	PREP, AEBP1, ADAM10, TRHDE, LGMN, MMP7, ESPL1, CTSS, MIPEP, ADAMTS7, MMP23B, HTRA1, PRSS2, FAP, MEP1A, OTUD7A, CTSD, CTSC, ADAMTS2	429	549	12983	1.04737	1	0.991732	99.9993
Annotation Cluster 111	Enrichment Score: 0,4481828785608393	Immune response
Category	Term	Count	%	PValue	Genes	List Total	Pop Hits	Pop Total	Fold Enrichment	Bonferroni	Benjamini	FDR
UP_SEQ_FEATURE	domain:Death	3	0.530035	0.273042	MYD88, TNFRSF25, DAPK1	560	35	19113	2.92546	1	0.997833	99.5534
INTERPRO	IPR000488:Death	3	0.530035	0.287879	MYD88, TNFRSF25, DAPK1	522	34	16659	2.81592	1	0.989875	99.5233
SMART	SM00005:DEATH	3	0.530035	0.328455	MYD88, TNFRSF25, DAPK1	314	34	9079	2.55124	1	0.920015	99.3281
INTERPRO	IPR011029:DEATH-like	3	0.530035	0.624242	MYD88, TNFRSF25, DAPK1	522	67	16659	1.42898	1	0.999904	100
Annotation Cluster 112	Enrichment Score: 0,4438790599069667	Immune response
Category	Term	Count	%	PValue	Genes	List Total	Pop Hits	Pop Total	Fold Enrichment	Bonferroni	Benjamini	FDR
GOTERM_BP_FAT	GO:0040012~regulation of locomotion	9	1.59011	0.351056	SELP, PRR5, LAMA4, ADAM10, CCR4, HMOX1, TGFBR3, IGF2, KDR	471	192	13528	1.34634	1	0.958585	99.9486
GOTERM_BP_FAT	GO:0051270~regulation of cell motion	9	1.59011	0.356321	SELP, PRR5, LAMA4, ADAM10, HMOX1, TGFBR3, ACTN1, IGF2, KDR	471	193	13528	1.33936	1	0.959397	99.9555
GOTERM_BP_FAT	GO:0030334~regulation of cell migration	8	1.41343	0.372516	SELP, PRR5, LAMA4, ADAM10, HMOX1, TGFBR3, IGF2, KDR	471	169	13528	1.35962	1	0.961539	99.9715
Annotation Cluster 113	Enrichment Score: 0,4318297978364445	Basal-General terms
Category	Term	Count	%	PValue	Genes	List Total	Pop Hits	Pop Total	Fold Enrichment	Bonferroni	Benjamini	FDR
GOTERM_BP_FAT	GO:0055066~di-, tri-valent inorganic cation homeostasis	13	2.29682	0.12758	PTPRC, TRPC1, CCL19, KDR, PRKCB, CCR8, TFRC, CCR4, S1PR4, HMOX1, PLCG2, TPT1, CP	471	239	13528	1.56228	1	0.797098	90.8431
GOTERM_BP_FAT	GO:0055074~calcium ion homeostasis	10	1.76678	0.207783	CCR8, TRPC1, PTPRC, CCR4, S1PR4, PLCG2, TPT1, CCL19, PRKCB, KDR	471	188	13528	1.52776	1	0.89379	98.309
GOTERM_BP_FAT	GO:0030005~cellular di-, tri-valent inorganic cation homeostasis	11	1.94346	0.263672	CCR8, TRPC1, PTPRC, TFRC, CCR4, S1PR4, PLCG2, TPT1, CCL19, CP, PRKCB	471	227	13528	1.39181	1	0.928183	99.5305
GOTERM_BP_FAT	GO:0055065~metal ion homeostasis	10	1.76678	0.28386	CCR8, TRPC1, PTPRC, CCR4, S1PR4, PLCG2, TPT1, CCL19, PRKCB, KDR	471	205	13528	1.40107	1	0.936807	99.7115
GOTERM_BP_FAT	GO:0055080~cation homeostasis	13	2.29682	0.293144	PTPRC, TRPC1, CCL19, KDR, PRKCB, CCR8, TFRC, CCR4, S1PR4, HMOX1, PLCG2, TPT1, CP	471	286	13528	1.30554	1	0.940385	99.7705
GOTERM_BP_FAT	GO:0006874~cellular calcium ion homeostasis	9	1.59011	0.304241	CCR8, TRPC1, PTPRC, CCR4, S1PR4, PLCG2, TPT1, CCL19, PRKCB	471	183	13528	1.41255	1	0.943794	99.826
GOTERM_BP_FAT	GO:0006875~cellular metal ion homeostasis	9	1.59011	0.372165	CCR8, TRPC1, PTPRC, CCR4, S1PR4, PLCG2, TPT1, CCL19, PRKCB	471	196	13528	1.31886	1	0.961761	99.9712
GOTERM_BP_FAT	GO:0030003~cellular cation homeostasis	11	1.94346	0.388645	CCR8, TRPC1, PTPRC, TFRC, CCR4, S1PR4, PLCG2, TPT1, CCL19, CP, PRKCB	471	254	13528	1.24386	1	0.965608	99.9819
GOTERM_BP_FAT	GO:0019725~cellular homeostasis	16	2.82686	0.656961	C17ORF37, TRPC1, PTPRC, GCLC, SLC12A4, PRDX4, CCL19, PRKCB, CCR8, TFRC, CCR4, S1PR4, TXNDC5, PLCG2, TPT1, CP	471	466	13528	0.986159	1	0.995609	100
GOTERM_BP_FAT	GO:0050801~ion homeostasis	14	2.4735	0.668851	PTPRC, TRPC1, GCLC, CCL19, KDR, PRKCB, CCR8, TFRC, CCR4, S1PR4, HMOX1, PLCG2, TPT1, CP	471	409	13528	0.983145	1	0.996008	100
GOTERM_BP_FAT	GO:0006873~cellular ion homeostasis	12	2.12014	0.755941	CCR8, TRPC1, PTPRC, GCLC, TFRC, CCR4, S1PR4, PLCG2, TPT1, CCL19, CP, PRKCB	471	374	13528	0.921557	1	0.998584	100
GOTERM_BP_FAT	GO:0055082~cellular chemical homeostasis	12	2.12014	0.773636	CCR8, TRPC1, PTPRC, GCLC, TFRC, CCR4, S1PR4, PLCG2, TPT1, CCL19, CP, PRKCB	471	380	13528	0.907006	1	0.998904	100
Annotation Cluster 114	Enrichment Score: 0,42349568885805133	Cellular proliferation
Category	Term	Count	%	PValue	Genes	List Total	Pop Hits	Pop Total	Fold Enrichment	Bonferroni	Benjamini	FDR
INTERPRO	IPR011510:Sterile alpha motif homology 2	4	0.706714	0.135962	DGKD, SAMSN1, SASH3, LCP2	522	41	16659	3.11354	1	0.931823	89.9861
UP_SEQ_FEATURE	domain:SAM	4	0.706714	0.423799	DGKD, SAMSN1, SASH3, LCP2	560	81	19113	1.68545	1	0.999838	99.9913
INTERPRO	IPR001660:Sterile alpha motif SAM	4	0.706714	0.559915	DGKD, SAMSN1, SASH3, LCP2	522	93	16659	1.37264	1	0.999737	99.9998
SMART	SM00454:SAM	4	0.706714	0.627072	DGKD, SAMSN1, SASH3, LCP2	314	93	9079	1.24361	1	0.98713	99.9996
Annotation Cluster 115	Enrichment Score: 0,4100705729984972	Basal-General terms
Category	Term	Count	%	PValue	Genes	List Total	Pop Hits	Pop Total	Fold Enrichment	Bonferroni	Benjamini	FDR
GOTERM_BP_FAT	GO:0006007~glucose catabolic process	4	0.706714	0.327438	GPI, H6PD, PGK1, OGDH	471	58	13528	1.98082	1	0.950494	99.9039
SP_PIR_KEYWORDS	glycolysis	3	0.530035	0.367172	GPI, PGK1, OGDH	560	44	19235	2.34192	1	0.804588	99.8546
GOTERM_BP_FAT	GO:0006096~glycolysis	3	0.530035	0.489542	GPI, PGK1, OGDH	471	47	13528	1.83331	1	0.981104	99.9992
Annotation Cluster 116	Enrichment Score: 0,40884356494938123	Basal-General terms
Category	Term	Count	%	PValue	Genes	List Total	Pop Hits	Pop Total	Fold Enrichment	Bonferroni	Benjamini	FDR
GOTERM_BP_FAT	GO:0001701~in utero embryonic development	10	1.76678	0.159878	RPA1, ADAM10, HNF1A, PLCG1, NASP, TGFBR3, BRCA2, MYH9, ITGB1, YBX1	471	176	13528	1.63192	1	0.849608	95.2709
GOTERM_BP_FAT	GO:0043009~chordate embryonic development	12	2.12014	0.603347	RPA1, ADAM10, HNF1A, PLCG1, NASP, TGFBR2, TGFBR3, BRCA2, COL2A1, MYH9, ITGB1, YBX1	471	331	13528	1.04128	1	0.992821	100
GOTERM_BP_FAT	GO:0009792~embryonic development ending in birth or egg hatching	12	2.12014	0.615338	RPA1, ADAM10, HNF1A, PLCG1, NASP, TGFBR2, TGFBR3, BRCA2, COL2A1, MYH9, ITGB1, YBX1	471	334	13528	1.03192	1	0.993547	100
Annotation Cluster 117	Enrichment Score: 0,40798383768528074	Basal-General terms
Category	Term	Count	%	PValue	Genes	List Total	Pop Hits	Pop Total	Fold Enrichment	Bonferroni	Benjamini	FDR
GOTERM_BP_FAT	GO:0015986~ATP synthesis coupled proton transport	4	0.706714	0.161137	ATP6AP1, ATP5A1, ATP6V0D2, ATP5G3	471	40	13528	2.87219	1	0.850734	95.3936
GOTERM_BP_FAT	GO:0015985~energy coupled proton transport, down electrochemical gradient	4	0.706714	0.161137	ATP6AP1, ATP5A1, ATP6V0D2, ATP5G3	471	40	13528	2.87219	1	0.850734	95.3936
GOTERM_BP_FAT	GO:0015992~proton transport	5	0.883392	0.16161	NNT, ATP6AP1, ATP5A1, ATP6V0D2, ATP5G3	471	61	13528	2.35425	1	0.850337	95.4388
SP_PIR_KEYWORDS	Hydrogen ion transport	4	0.706714	0.162902	ATP6AP1, ATP5A1, ATP6V0D2, ATP5G3	560	48	19235	2.86235	1	0.556524	92.1061
GOTERM_BP_FAT	GO:0006818~hydrogen transport	5	0.883392	0.175202	NNT, ATP6AP1, ATP5A1, ATP6V0D2, ATP5G3	471	63	13528	2.27951	1	0.868527	96.5743
GOTERM_CC_FAT	GO:0016469~proton-transporting two-sector ATPase complex	4	0.706714	0.207657	ATP6AP1, ATP5A1, ATP6V0D2, ATP5G3	448	45	12782	2.53611	1	0.67301	96.0576
GOTERM_BP_FAT	GO:0034220~ion transmembrane transport	4	0.706714	0.241813	ATP6AP1, ATP5A1, ATP6V0D2, ATP5G3	471	49	13528	2.34464	1	0.916417	99.2163
GOTERM_MF_FAT	GO:0015078~hydrogen ion transmembrane transporter activity	5	0.883392	0.345166	NNT, ATP6AP1, ATP5A1, ATP6V0D2, ATP5G3	429	90	12983	1.6813	1	0.949494	99.8264
GOTERM_BP_FAT	GO:0006754~ATP biosynthetic process	5	0.883392	0.373781	ATP2A3, ATP6AP1, ATP5A1, ATP6V0D2, ATP5G3	471	89	13528	1.61359	1	0.961707	99.9725
GOTERM_BP_FAT	GO:0009152~purine ribonucleotide biosynthetic process	6	1.06007	0.384072	ATP2A3, ATP6AP1, ATP5A1, GMPS, ATP6V0D2, ATP5G3	471	117	13528	1.47292	1	0.964505	99.9794
GOTERM_BP_FAT	GO:0009260~ribonucleotide biosynthetic process	6	1.06007	0.432417	ATP2A3, ATP6AP1, ATP5A1, GMPS, ATP6V0D2, ATP5G3	471	124	13528	1.38977	1	0.974396	99.9951
GOTERM_BP_FAT	GO:0009206~purine ribonucleoside triphosphate biosynthetic process	5	0.883392	0.444545	ATP2A3, ATP6AP1, ATP5A1, ATP6V0D2, ATP5G3	471	98	13528	1.4654	1	0.975589	99.9966
GOTERM_MF_FAT	GO:0015077~monovalent inorganic cation transmembrane transporter activity	5	0.883392	0.44977	NNT, ATP6AP1, ATP5A1, ATP6V0D2, ATP5G3	429	104	12983	1.45497	1	0.977975	99.9873
GOTERM_BP_FAT	GO:0009201~ribonucleoside triphosphate biosynthetic process	5	0.883392	0.452279	ATP2A3, ATP6AP1, ATP5A1, ATP6V0D2, ATP5G3	471	99	13528	1.4506	1	0.976736	99.9974
GOTERM_BP_FAT	GO:0009145~purine nucleoside triphosphate biosynthetic process	5	0.883392	0.452279	ATP2A3, ATP6AP1, ATP5A1, ATP6V0D2, ATP5G3	471	99	13528	1.4506	1	0.976736	99.9974
GOTERM_BP_FAT	GO:0006163~purine nucleotide metabolic process	8	1.41343	0.469269	ATP2A3, ATP6AP1, PDE3B, ATP5A1, PAPSS1, GMPS, ATP6V0D2, ATP5G3	471	186	13528	1.23535	1	0.978618	99.9985
GOTERM_BP_FAT	GO:0009142~nucleoside triphosphate biosynthetic process	5	0.883392	0.475259	ATP2A3, ATP6AP1, ATP5A1, ATP6V0D2, ATP5G3	471	102	13528	1.40793	1	0.97902	99.9988
GOTERM_BP_FAT	GO:0009141~nucleoside triphosphate metabolic process	6	1.06007	0.479925	ATP2A3, ATP6AP1, ATP5A1, ATP6V0D2, ATP5G3, DUT	471	131	13528	1.31551	1	0.979713	99.9989
GOTERM_BP_FAT	GO:0046034~ATP metabolic process	5	0.883392	0.497865	ATP2A3, ATP6AP1, ATP5A1, ATP6V0D2, ATP5G3	471	105	13528	1.36771	1	0.982143	99.9994
GOTERM_BP_FAT	GO:0009150~purine ribonucleotide metabolic process	6	1.06007	0.526025	ATP2A3, ATP6AP1, ATP5A1, GMPS, ATP6V0D2, ATP5G3	471	138	13528	1.24878	1	0.985831	99.9998
GOTERM_MF_FAT	GO:0022890~inorganic cation transmembrane transporter activity	6	1.06007	0.559504	NNT, ATP2A3, ATP6AP1, ATP5A1, ATP6V0D2, ATP5G3	429	151	12983	1.20252	1	0.991645	99.9995
GOTERM_BP_FAT	GO:0009259~ribonucleotide metabolic process	6	1.06007	0.582497	ATP2A3, ATP6AP1, ATP5A1, GMPS, ATP6V0D2, ATP5G3	471	147	13528	1.17232	1	0.991344	100
GOTERM_BP_FAT	GO:0009205~purine ribonucleoside triphosphate metabolic process	5	0.883392	0.583604	ATP2A3, ATP6AP1, ATP5A1, ATP6V0D2, ATP5G3	471	117	13528	1.22743	1	0.991373	100
GOTERM_BP_FAT	GO:0006164~purine nucleotide biosynthetic process	6	1.06007	0.588548	ATP2A3, ATP6AP1, ATP5A1, GMPS, ATP6V0D2, ATP5G3	471	148	13528	1.1644	1	0.991733	100
GOTERM_BP_FAT	GO:0009199~ribonucleoside triphosphate metabolic process	5	0.883392	0.590362	ATP2A3, ATP6AP1, ATP5A1, ATP6V0D2, ATP5G3	471	118	13528	1.21703	1	0.991839	100
GOTERM_BP_FAT	GO:0009144~purine nucleoside triphosphate metabolic process	5	0.883392	0.616739	ATP2A3, ATP6AP1, ATP5A1, ATP6V0D2, ATP5G3	471	122	13528	1.17713	1	0.993525	100
GOTERM_BP_FAT	GO:0006119~oxidative phosphorylation	4	0.706714	0.666938	ATP6AP1, ATP5A1, ATP6V0D2, ATP5G3	471	98	13528	1.17232	1	0.995987	100
KEGG_PATHWAY	hsa00190:Oxidative phosphorylation	4	0.706714	0.939025	ATP6AP1, ATP5A1, ATP6V0D2, ATP5G3	231	130	5085	0.677323	1	0.996568	100
Annotation Cluster 118	Enrichment Score: 0,39633217894208855	Basal-General terms
Category	Term	Count	%	PValue	Genes	List Total	Pop Hits	Pop Total	Fold Enrichment	Bonferroni	Benjamini	FDR
GOTERM_BP_FAT	GO:0051439~regulation of ubiquitin-protein ligase activity during mitotic cell cycle	5	0.883392	0.23297	MAD2L1, PLK1, BUB1B, CDC20, UBE2C	471	71	13528	2.02267	1	0.909779	99.0398
GOTERM_BP_FAT	GO:0031397~negative regulation of protein ubiquitination	5	0.883392	0.255732	MAD2L1, GCLC, BUB1B, CDC20, UBE2C	471	74	13528	1.94067	1	0.92416	99.4335
GOTERM_BP_FAT	GO:0031396~regulation of protein ubiquitination	6	1.06007	0.267523	MAD2L1, GCLC, PLK1, BUB1B, CDC20, UBE2C	471	100	13528	1.72331	1	0.93	99.5717
GOTERM_BP_FAT	GO:0051438~regulation of ubiquitin-protein ligase activity	5	0.883392	0.28672	MAD2L1, PLK1, BUB1B, CDC20, UBE2C	471	78	13528	1.84115	1	0.938262	99.731
GOTERM_BP_FAT	GO:0051340~regulation of ligase activity	5	0.883392	0.310301	MAD2L1, PLK1, BUB1B, CDC20, UBE2C	471	81	13528	1.77295	1	0.945462	99.8507
GOTERM_BP_FAT	GO:0051436~negative regulation of ubiquitin-protein ligase activity during mitotic cell cycle	4	0.706714	0.394217	MAD2L1, BUB1B, CDC20, UBE2C	471	65	13528	1.7675	1	0.966723	99.9846
GOTERM_BP_FAT	GO:0031145~anaphase-promoting complex-dependent proteasomal ubiquitin-dependent protein catabolic process	4	0.706714	0.394217	MAD2L1, BUB1B, CDC20, UBE2C	471	65	13528	1.7675	1	0.966723	99.9846
GOTERM_BP_FAT	GO:0051352~negative regulation of ligase activity	4	0.706714	0.413026	MAD2L1, BUB1B, CDC20, UBE2C	471	67	13528	1.71474	1	0.97114	99.9911
GOTERM_BP_FAT	GO:0051444~negative regulation of ubiquitin-protein ligase activity	4	0.706714	0.413026	MAD2L1, BUB1B, CDC20, UBE2C	471	67	13528	1.71474	1	0.97114	99.9911
GOTERM_BP_FAT	GO:0010498~proteasomal protein catabolic process	4	0.706714	0.693172	MAD2L1, BUB1B, CDC20, UBE2C	471	102	13528	1.12635	1	0.996917	100
GOTERM_BP_FAT	GO:0043161~proteasomal ubiquitin-dependent protein catabolic process	4	0.706714	0.693172	MAD2L1, BUB1B, CDC20, UBE2C	471	102	13528	1.12635	1	0.996917	100
GOTERM_BP_FAT	GO:0006511~ubiquitin-dependent protein catabolic process	5	0.883392	0.970998	MAD2L1, BUB1B, CDC20, UBR2, UBE2C	471	242	13528	0.593427	1	0.999999	100
Annotation Cluster 119	Enrichment Score: 0,3938327221446136	Basal-General terms
Category	Term	Count	%	PValue	Genes	List Total	Pop Hits	Pop Total	Fold Enrichment	Bonferroni	Benjamini	FDR
UP_SEQ_FEATURE	domain:Kazal-like	3	0.530035	0.327415	HTRA1, FSTL1, SPARC	560	40	19113	2.55978	1	0.998981	99.8806
INTERPRO	IPR002350:Proteinase inhibitor I1, Kazal	3	0.530035	0.423995	HTRA1, FSTL1, SPARC	522	46	16659	2.08133	1	0.998065	99.9831
SMART	SM00280:KAZAL	3	0.530035	0.474288	HTRA1, FSTL1, SPARC	314	46	9079	1.8857	1	0.958566	99.969
Annotation Cluster 120	Enrichment Score: 0,39183473641307154	Immune response
Category	Term	Count	%	PValue	Genes	List Total	Pop Hits	Pop Total	Fold Enrichment	Bonferroni	Benjamini	FDR
GOTERM_BP_FAT	GO:0050728~negative regulation of inflammatory response	3	0.530035	0.293037	TNFRSF1B, IL2RA, IGF2	471	31	13528	2.77954	1	0.940892	99.7698
GOTERM_BP_FAT	GO:0031348~negative regulation of defense response	3	0.530035	0.357304	TNFRSF1B, IL2RA, IGF2	471	36	13528	2.39349	1	0.959043	99.9566
GOTERM_BP_FAT	GO:0050727~regulation of inflammatory response	4	0.706714	0.494925	TNFRSF1B, IL2RA, C3, IGF2	471	76	13528	1.51168	1	0.981706	99.9994
GOTERM_BP_FAT	GO:0032102~negative regulation of response to external stimulus	3	0.530035	0.522591	TNFRSF1B, IL2RA, IGF2	471	50	13528	1.72331	1	0.985536	99.9998
Annotation Cluster 121	Enrichment Score: 0,37722231085343155	Immune response
Category	Term	Count	%	PValue	Genes	List Total	Pop Hits	Pop Total	Fold Enrichment	Bonferroni	Benjamini	FDR
PIR_SUPERFAMILY	PIRSF038545:chemokine receptor	3	0.530035	0.180025	CCR8, CXCR5, CCR4	261	22	7396	3.86416	1	1	93.0441
GOTERM_MF_FAT	GO:0004950~chemokine receptor activity	3	0.530035	0.198726	CCR8, CXCR5, CCR4	429	25	12983	3.63161	1	0.864648	96.4071
GOTERM_MF_FAT	GO:0019956~chemokine binding	3	0.530035	0.223119	CCR8, CXCR5, CCR4	429	27	12983	3.3626	1	0.888229	97.7412
SP_PIR_KEYWORDS	G protein-coupled receptor	3	0.530035	0.854689	CCR8, CXCR5, CCR4	560	116	19235	0.888316	1	0.993018	100
GOTERM_MF_FAT	GO:0008528~peptide receptor activity, G-protein coupled	3	0.530035	0.894059	CCR8, CXCR5, CCR4	429	114	12983	0.796405	1	0.999951	100
GOTERM_MF_FAT	GO:0001653~peptide receptor activity	3	0.530035	0.894059	CCR8, CXCR5, CCR4	429	114	12983	0.796405	1	0.999951	100
Annotation Cluster 122	Enrichment Score: 0,37345622644149623	Immune response
Category	Term	Count	%	PValue	Genes	List Total	Pop Hits	Pop Total	Fold Enrichment	Bonferroni	Benjamini	FDR
SP_PIR_KEYWORDS	innate immunity	4	0.706714	0.396308	C1QA, C3, TLR6, VSIG4	560	78	19235	1.76145	1	0.828095	99.9258
GOTERM_BP_FAT	GO:0006956~complement activation	3	0.530035	0.431402	C1QA, C3, VSIG4	471	42	13528	2.05156	1	0.974617	99.9949
GOTERM_BP_FAT	GO:0002541~activation of plasma proteins involved in acute inflammatory response	3	0.530035	0.443318	C1QA, C3, VSIG4	471	43	13528	2.00385	1	0.975492	99.9965
Annotation Cluster 123	Enrichment Score: 0,36159849702255853	Basal-General terms
Category	Term	Count	%	PValue	Genes	List Total	Pop Hits	Pop Total	Fold Enrichment	Bonferroni	Benjamini	FDR
GOTERM_BP_FAT	GO:0031400~negative regulation of protein modification process	6	1.06007	0.397933	PTPRC, MAD2L1, GCLC, BUB1B, CDC20, UBE2C	471	119	13528	1.44816	1	0.967125	99.9862
GOTERM_BP_FAT	GO:0032269~negative regulation of cellular protein metabolic process	8	1.41343	0.43532	PTPRC, MAD2L1, GCLC, BUB1B, CDC20, IGF2, IGF2BP3, UBE2C	471	180	13528	1.27653	1	0.974469	99.9955
GOTERM_BP_FAT	GO:0051248~negative regulation of protein metabolic process	8	1.41343	0.474883	PTPRC, MAD2L1, GCLC, BUB1B, CDC20, IGF2, IGF2BP3, UBE2C	471	187	13528	1.22874	1	0.979136	99.9987
Annotation Cluster 124	Enrichment Score: 0,36021272507634866	Basal-General terms
Category	Term	Count	%	PValue	Genes	List Total	Pop Hits	Pop Total	Fold Enrichment	Bonferroni	Benjamini	FDR
UP_SEQ_FEATURE	repeat:2	9	1.59011	0.431225	MKI67, RRBP1, SFPQ, CASC5, MADCAM1, FAM46A, FIGF, SRGN, CD7	560	246	19113	1.24867	1	0.999857	99.9931
UP_SEQ_FEATURE	repeat:3	8	1.41343	0.436148	MKI67, RRBP1, SFPQ, MADCAM1, FAM46A, FIGF, SRGN, CD7	560	214	19113	1.2759	1	0.999843	99.994
UP_SEQ_FEATURE	repeat:4	7	1.23675	0.441594	MKI67, RRBP1, MADCAM1, FAM46A, FIGF, SRGN, CD7	560	182	19113	1.31271	1	0.999843	99.9949
Annotation Cluster 125	Enrichment Score: 0,3600481351022378	Cellular Proliferation
Category	Term	Count	%	PValue	Genes	List Total	Pop Hits	Pop Total	Fold Enrichment	Bonferroni	Benjamini	FDR
GOTERM_BP_FAT	GO:0043065~positive regulation of apoptosis	17	3.00353	0.424737	PTPRC, IL2RA, TNFRSF25, CD3E, BRCA2, DAPK1, PLEKHF1, TNFRSF9, MAP3K5, CDKN2C, HMOX1, NAIF1, MAPK9, INPP5D, TOP2A, CD5, FGD3	471	430	13528	1.13552	1	0.973161	99.9938
GOTERM_BP_FAT	GO:0006917~induction of apoptosis	13	2.29682	0.434074	CD3E, TNFRSF25, BRCA2, DAPK1, PLEKHF1, TNFRSF9, MAP3K5, CDKN2C, HMOX1, NAIF1, MAPK9, CD5, FGD3	471	320	13528	1.16683	1	0.974364	99.9953
GOTERM_BP_FAT	GO:0012502~induction of programmed cell death	13	2.29682	0.439068	CD3E, TNFRSF25, BRCA2, DAPK1, PLEKHF1, TNFRSF9, MAP3K5, CDKN2C, HMOX1, NAIF1, MAPK9, CD5, FGD3	471	321	13528	1.16319	1	0.974788	99.996
GOTERM_BP_FAT	GO:0043068~positive regulation of programmed cell death	17	3.00353	0.440014	PTPRC, IL2RA, TNFRSF25, CD3E, BRCA2, DAPK1, PLEKHF1, TNFRSF9, MAP3K5, CDKN2C, HMOX1, NAIF1, MAPK9, INPP5D, TOP2A, CD5, FGD3	471	433	13528	1.12765	1	0.974808	99.9961
GOTERM_BP_FAT	GO:0010942~positive regulation of cell death	17	3.00353	0.444711	PTPRC, IL2RA, TNFRSF25, CD3E, BRCA2, DAPK1, PLEKHF1, TNFRSF9, MAP3K5, CDKN2C, HMOX1, NAIF1, MAPK9, INPP5D, TOP2A, CD5, FGD3	471	435	13528	1.12246	1	0.975391	99.9967
Annotation Cluster 126	Enrichment Score: 0,35821360023031557	Basal-General terms
Category	Term	Count	%	PValue	Genes	List Total	Pop Hits	Pop Total	Fold Enrichment	Bonferroni	Benjamini	FDR
GOTERM_MF_FAT	GO:0016538~cyclin-dependent protein kinase regulator activity	3	0.530035	0.106521	CCNE2, CKS1B, CDKN2C	429	17	12983	5.3406	1	0.731444	81.566
GOTERM_BP_FAT	GO:0000079~regulation of cyclin-dependent protein kinase activity	3	0.530035	0.564369	CCNE2, CKS1B, CDKN2C	471	54	13528	1.59566	1	0.989432	100
GOTERM_MF_FAT	GO:0019887~protein kinase regulator activity	3	0.530035	0.752006	CCNE2, CKS1B, CDKN2C	429	81	12983	1.12087	1	0.999216	100
GOTERM_MF_FAT	GO:0019207~kinase regulator activity	3	0.530035	0.81644	CCNE2, CKS1B, CDKN2C	429	93	12983	0.976239	1	0.99974	100
Annotation Cluster 127	Enrichment Score: 0,3513341434461158	Basal-General terms
Category	Term	Count	%	PValue	Genes	List Total	Pop Hits	Pop Total	Fold Enrichment	Bonferroni	Benjamini	FDR
GOTERM_BP_FAT	GO:0000122~negative regulation of transcription from RNA polymerase II promoter	12	2.12014	0.320281	E2F1, ZNF281, MEF2C, CTBP1, HDAC2, ID2, KLF12, CBX4, SPI1, HIVEP1, GFI1, RBM15	471	266	13528	1.29572	1	0.947872	99.8844
GOTERM_BP_FAT	GO:0045892~negative regulation of transcription, DNA-dependent	14	2.4735	0.46748	E2F1, ZNF281, MEF2C, CTBP1, TNFSF4, KLF12, SPI1, CBX4, CBX3, HDAC2, ID2, HIVEP1, GFI1, RBM15	471	356	13528	1.12951	1	0.978606	99.9984
GOTERM_BP_FAT	GO:0051253~negative regulation of RNA metabolic process	14	2.4735	0.494391	E2F1, ZNF281, MEF2C, CTBP1, TNFSF4, KLF12, SPI1, CBX4, CBX3, HDAC2, ID2, HIVEP1, GFI1, RBM15	471	362	13528	1.11079	1	0.981776	99.9994
GOTERM_BP_FAT	GO:0016481~negative regulation of transcription	17	3.00353	0.53125	E2F1, ZNF281, MEF2C, CTBP1, HNF1A, TNFSF4, GCLC, KLF12, SPI1, CBX4, CENPF, CBX3, HDAC2, ID2, HIVEP1, GFI1, RBM15	471	459	13528	1.06377	1	0.986277	99.9998
Annotation Cluster 128	Enrichment Score: 0,3421914663965312	Basal-General terms
Category	Term	Count	%	PValue	Genes	List Total	Pop Hits	Pop Total	Fold Enrichment	Bonferroni	Benjamini	FDR
GOTERM_BP_FAT	GO:0032270~positive regulation of cellular protein metabolic process	10	1.76678	0.420733	GCLC, HDAC2, CD3E, PLK1, HCLS1, CDC20, IGF2, CD4, UBE2C, SYK	471	233	13528	1.2327	1	0.972472	99.993
GOTERM_BP_FAT	GO:0051247~positive regulation of protein metabolic process	10	1.76678	0.470795	GCLC, HDAC2, CD3E, PLK1, HCLS1, CDC20, IGF2, CD4, UBE2C, SYK	471	243	13528	1.18197	1	0.978778	99.9986
GOTERM_BP_FAT	GO:0031401~positive regulation of protein modification process	8	1.41343	0.474883	CD3E, PLK1, HCLS1, CDC20, IGF2, CD4, UBE2C, SYK	471	187	13528	1.22874	1	0.979136	99.9987
Annotation Cluster 129	Enrichment Score: 0,3418929345922508	Basal-General terms
Category	Term	Count	%	PValue	Genes	List Total	Pop Hits	Pop Total	Fold Enrichment	Bonferroni	Benjamini	FDR
GOTERM_BP_FAT	GO:0006886~intracellular protein transport	15	2.65018	0.432861	KDELR2, RAB3GAP2, CLTA, ATP6AP1, IPO8, MIPEP, CD74, CSE1L, PTTG1IP, PCNA, SDCBP, SYTL3, KPNA2, SEC24D, SSR2	471	374	13528	1.15195	1	0.974267	99.9952
GOTERM_BP_FAT	GO:0034613~cellular protein localization	16	2.82686	0.461725	KDELR2, RAB3GAP2, CLTA, ATP6AP1, IPO8, MIPEP, CD74, CSE1L, PTTG1IP, PCNA, SDCBP, SYTL3, KPNA2, SEC24D, SRGN, SSR2	471	411	13528	1.11813	1	0.977602	99.9981
GOTERM_BP_FAT	GO:0070727~cellular macromolecule localization	16	2.82686	0.471618	KDELR2, RAB3GAP2, CLTA, ATP6AP1, IPO8, MIPEP, CD74, CSE1L, PTTG1IP, PCNA, SDCBP, SYTL3, KPNA2, SEC24D, SRGN, SSR2	471	414	13528	1.11002	1	0.978556	99.9986
Annotation Cluster 130	Enrichment Score: 0,3403164029850868	Basal-General terms
Category	Term	Count	%	PValue	Genes	List Total	Pop Hits	Pop Total	Fold Enrichment	Bonferroni	Benjamini	FDR
SP_PIR_KEYWORDS	Aminoacyl-tRNA synthetase	3	0.530035	0.31392	IARS, AARS, EPRS	560	39	19235	2.64217	1	0.755458	99.5392
GOTERM_MF_FAT	GO:0016875~ligase activity, forming carbon-oxygen bonds	3	0.530035	0.461916	IARS, AARS, EPRS	429	47	12983	1.93171	1	0.980182	99.9909
GOTERM_MF_FAT	GO:0004812~aminoacyl-tRNA ligase activity	3	0.530035	0.461916	IARS, AARS, EPRS	429	47	12983	1.93171	1	0.980182	99.9909
GOTERM_MF_FAT	GO:0016876~ligase activity, forming aminoacyl-tRNA and related compounds	3	0.530035	0.461916	IARS, AARS, EPRS	429	47	12983	1.93171	1	0.980182	99.9909
GOTERM_BP_FAT	GO:0043038~amino acid activation	3	0.530035	0.478211	IARS, AARS, EPRS	471	46	13528	1.87317	1	0.979515	99.9989
GOTERM_BP_FAT	GO:0043039~tRNA aminoacylation	3	0.530035	0.478211	IARS, AARS, EPRS	471	46	13528	1.87317	1	0.979515	99.9989
GOTERM_BP_FAT	GO:0006418~tRNA aminoacylation for protein translation	3	0.530035	0.478211	IARS, AARS, EPRS	471	46	13528	1.87317	1	0.979515	99.9989
KEGG_PATHWAY	hsa00970:Aminoacyl-tRNA biosynthesis	3	0.530035	0.559892	IARS, AARS, EPRS	231	41	5085	1.61071	1	0.920625	99.9939
Annotation Cluster 131	Enrichment Score: 0,3348381263045389	Basal-General terms
Category	Term	Count	%	PValue	Genes	List Total	Pop Hits	Pop Total	Fold Enrichment	Bonferroni	Benjamini	FDR
GOTERM_BP_FAT	GO:0070085~glycosylation	6	1.06007	0.459706	LIPA, FUT7, B3GNT4, CD4, RPN2, GCNT1	471	128	13528	1.34634	1	0.977532	99.9979
GOTERM_BP_FAT	GO:0043413~biopolymer glycosylation	6	1.06007	0.459706	LIPA, FUT7, B3GNT4, CD4, RPN2, GCNT1	471	128	13528	1.34634	1	0.977532	99.9979
GOTERM_BP_FAT	GO:0006486~protein amino acid glycosylation	6	1.06007	0.459706	LIPA, FUT7, B3GNT4, CD4, RPN2, GCNT1	471	128	13528	1.34634	1	0.977532	99.9979
GOTERM_BP_FAT	GO:0009101~glycoprotein biosynthetic process	7	1.23675	0.471203	LIPA, FUT7, B3GNT4, CD4, RPN2, EXT2, GCNT1	471	158	13528	1.27249	1	0.978666	99.9986
Annotation Cluster 132	Enrichment Score: 0,3303235220864714	Basal-General terms
Category	Term	Count	%	PValue	Genes	List Total	Pop Hits	Pop Total	Fold Enrichment	Bonferroni	Benjamini	FDR
GOTERM_BP_FAT	GO:0006606~protein import into nucleus	5	0.883392	0.349945	CSE1L, ATP6AP1, PTTG1IP, IPO8, KPNA2	471	86	13528	1.66988	1	0.958476	99.9471
GOTERM_BP_FAT	GO:0051170~nuclear import	5	0.883392	0.36584	CSE1L, ATP6AP1, PTTG1IP, IPO8, KPNA2	471	88	13528	1.63192	1	0.96053	99.9657
GOTERM_BP_FAT	GO:0034504~protein localization in nucleus	5	0.883392	0.41331	CSE1L, ATP6AP1, PTTG1IP, IPO8, KPNA2	471	94	13528	1.52776	1	0.970943	99.9912
GOTERM_BP_FAT	GO:0017038~protein import	6	1.06007	0.479925	CSE1L, ATP6AP1, PTTG1IP, IPO8, MIPEP, KPNA2	471	131	13528	1.31551	1	0.979713	99.9989
GOTERM_BP_FAT	GO:0006913~nucleocytoplasmic transport	6	1.06007	0.635164	CSE1L, ATP6AP1, RPS15, PTTG1IP, IPO8, KPNA2	471	156	13528	1.10469	1	0.994514	100
GOTERM_BP_FAT	GO:0051169~nuclear transport	6	1.06007	0.646299	CSE1L, ATP6AP1, RPS15, PTTG1IP, IPO8, KPNA2	471	158	13528	1.0907	1	0.995101	100
Annotation Cluster 133	Enrichment Score: 0,306972481004348	Basal-General terms
Category	Term	Count	%	PValue	Genes	List Total	Pop Hits	Pop Total	Fold Enrichment	Bonferroni	Benjamini	FDR
GOTERM_BP_FAT	GO:0050708~regulation of protein secretion	4	0.706714	0.327438	PRKCQ, TNFSF4, IGF2, SRGN	471	58	13528	1.98082	1	0.950494	99.9039
GOTERM_BP_FAT	GO:0032880~regulation of protein localization	6	1.06007	0.526025	PRKCQ, TNFSF4, CENPE, IGF2, SRGN, LCP1	471	138	13528	1.24878	1	0.985831	99.9998
GOTERM_BP_FAT	GO:0051223~regulation of protein transport	5	0.883392	0.562952	PRKCQ, TNFSF4, IGF2, SRGN, LCP1	471	114	13528	1.25973	1	0.989356	99.9999
GOTERM_BP_FAT	GO:0070201~regulation of establishment of protein localization	5	0.883392	0.610244	PRKCQ, TNFSF4, IGF2, SRGN, LCP1	471	121	13528	1.18685	1	0.993236	100
Annotation Cluster 134	Enrichment Score: 0,2905842987844149	Basal-General terms
Category	Term	Count	%	PValue	Genes	List Total	Pop Hits	Pop Total	Fold Enrichment	Bonferroni	Benjamini	FDR
GOTERM_BP_FAT	GO:0050708~regulation of protein secretion	4	0.706714	0.327438	PRKCQ, TNFSF4, IGF2, SRGN	471	58	13528	1.98082	1	0.950494	99.9039
GOTERM_BP_FAT	GO:0050714~positive regulation of protein secretion	3	0.530035	0.419352	PRKCQ, TNFSF4, IGF2	471	41	13528	2.1016	1	0.972316	99.9927
GOTERM_BP_FAT	GO:0051222~positive regulation of protein transport	3	0.530035	0.681558	PRKCQ, TNFSF4, IGF2	471	67	13528	1.28605	1	0.996514	100
GOTERM_BP_FAT	GO:0051047~positive regulation of secretion	4	0.706714	0.73528	PRKCQ, TNFSF4, IGF2, SYK	471	109	13528	1.05401	1	0.998177	100
Annotation Cluster 135	Enrichment Score: 0,2888924672468193	Basal-General terms
Category	Term	Count	%	PValue	Genes	List Total	Pop Hits	Pop Total	Fold Enrichment	Bonferroni	Benjamini	FDR
SP_PIR_KEYWORDS	tyrosine-specific phosphatase	3	0.530035	0.227244	PTPN7, PTPN6, PTPRC	560	31	19235	3.32402	1	0.658536	97.4805
SP_PIR_KEYWORDS	phosphoric monoester hydrolase	4	0.706714	0.324734	PTPN7, PTPN6, PTPRC, INPP5D	560	69	19235	1.9912	1	0.764213	99.6327
INTERPRO	IPR000242:Protein-tyrosine phosphatase, receptor/non-receptor type	3	0.530035	0.357223	PTPN7, PTPN6, PTPRC	522	40	16659	2.39353	1	0.99475	99.905
SMART	SM00194:PTPc	3	0.530035	0.403467	PTPN7, PTPN6, PTPRC	314	40	9079	2.16855	1	0.941248	99.8483
UP_SEQ_FEATURE	active site:Phosphocysteine intermediate	4	0.706714	0.439336	PTPN7, PTPN6, PTPRC, DUSP10	560	83	19113	1.64484	1	0.999845	99.9946
INTERPRO	IPR000387:Protein-tyrosine phosphatase	4	0.706714	0.467153	PTPN7, PTPN6, PTPRC, DUSP10	522	81	16659	1.57599	1	0.9989	99.995
INTERPRO	IPR000387:Dual-specific/protein-tyrosine phosphatase, conserved region	4	0.706714	0.475228	PTPN7, PTPN6, PTPRC, DUSP10	522	82	16659	1.55677	1	0.998915	99.9961
INTERPRO	IPR016130:Protein-tyrosine phosphatase, active site	4	0.706714	0.530058	PTPN7, PTPN6, PTPRC, DUSP10	522	89	16659	1.43433	1	0.999566	99.9993
UP_SEQ_FEATURE	domain:Tyrosine-protein phosphatase	3	0.530035	0.545069	PTPN7, PTPN6, DUSP10	560	62	19113	1.65147	1	0.999982	99.9998
GOTERM_MF_FAT	GO:0004725~protein tyrosine phosphatase activity	4	0.706714	0.671371	PTPN7, PTPN6, PTPRC, DUSP10	429	104	12983	1.16398	1	0.997702	100
SP_PIR_KEYWORDS	protein phosphatase	4	0.706714	0.732782	PTPN7, PTPN6, PTPRC, DUSP10	560	130	19235	1.05687	1	0.975273	100
GOTERM_MF_FAT	GO:0004721~phosphoprotein phosphatase activity	5	0.883392	0.797887	PTPN7, PTPN6, PTPRC, DLGAP5, DUSP10	429	165	12983	0.917073	1	0.99963	100
GOTERM_BP_FAT	GO:0006470~protein amino acid dephosphorylation	4	0.706714	0.845737	PTPN7, PTPN6, PTPRC, DUSP10	471	133	13528	0.863816	1	0.999739	100
GOTERM_BP_FAT	GO:0016311~dephosphorylation	4	0.706714	0.907172	PTPN7, PTPN6, PTPRC, DUSP10	471	154	13528	0.746023	1	0.999952	100
Annotation Cluster 136	Enrichment Score: 0,2787230713248278	Basal-General terms
Category	Term	Count	%	PValue	Genes	List Total	Pop Hits	Pop Total	Fold Enrichment	Bonferroni	Benjamini	FDR
GOTERM_BP_FAT	GO:0044270~nitrogen compound catabolic process	4	0.706714	0.413026	HMOX1, PDE3B, DERA, ATP5A1	471	67	13528	1.71474	1	0.97114	99.9911
GOTERM_BP_FAT	GO:0046700~heterocycle catabolic process	4	0.706714	0.503682	HMOX1, PDE3B, DERA, ATP5A1	471	77	13528	1.49205	1	0.982805	99.9995
GOTERM_BP_FAT	GO:0009166~nucleotide catabolic process	3	0.530035	0.533284	PDE3B, DERA, ATP5A1	471	51	13528	1.68952	1	0.986471	99.9998
GOTERM_BP_FAT	GO:0034655~nucleobase, nucleoside, nucleotide and nucleic acid catabolic process	3	0.530035	0.603457	PDE3B, DERA, ATP5A1	471	58	13528	1.48561	1	0.992751	100
GOTERM_BP_FAT	GO:0034656~nucleobase, nucleoside and nucleotide catabolic process	3	0.530035	0.603457	PDE3B, DERA, ATP5A1	471	58	13528	1.48561	1	0.992751	100
Annotation Cluster 137	Enrichment Score: 0,267294279381961	Cellular response to stress
Category	Term	Count	%	PValue	Genes	List Total	Pop Hits	Pop Total	Fold Enrichment	Bonferroni	Benjamini	FDR
GOTERM_BP_FAT	GO:0043507~positive regulation of JUN kinase activity	3	0.530035	0.306006	MAP3K5, TLR6, SYK	471	32	13528	2.69268	1	0.944375	99.8336
GOTERM_BP_FAT	GO:0043506~regulation of JUN kinase activity	3	0.530035	0.369928	MAP3K5, TLR6, SYK	471	37	13528	2.3288	1	0.961926	99.9694
GOTERM_BP_FAT	GO:0046328~regulation of JNK cascade	3	0.530035	0.665363	MAP3K5, TLR6, SYK	471	65	13528	1.32562	1	0.995939	100
GOTERM_BP_FAT	GO:0070302~regulation of stress-activated protein kinase signaling pathway	3	0.530035	0.697107	MAP3K5, TLR6, SYK	471	69	13528	1.24878	1	0.997035	100
GOTERM_BP_FAT	GO:0080135~regulation of cellular response to stress	3	0.530035	0.877653	MAP3K5, TLR6, SYK	471	103	13528	0.836559	1	0.999879	100
Annotation Cluster 138	Enrichment Score: 0,24944535902670198	Immune response
Category	Term	Count	%	PValue	Genes	List Total	Pop Hits	Pop Total	Fold Enrichment	Bonferroni	Benjamini	FDR
GOTERM_BP_FAT	GO:0040017~positive regulation of locomotion	5	0.883392	0.444545	PRR5, ADAM10, CCR4, IGF2, KDR	471	98	13528	1.4654	1	0.975589	99.9966
GOTERM_BP_FAT	GO:0030335~positive regulation of cell migration	4	0.706714	0.602091	PRR5, ADAM10, IGF2, KDR	471	89	13528	1.29087	1	0.99278	100
GOTERM_BP_FAT	GO:0051272~positive regulation of cell motion	4	0.706714	0.666938	PRR5, ADAM10, IGF2, KDR	471	98	13528	1.17232	1	0.995987	100
Annotation Cluster 139	Enrichment Score: 0,24343135919923028	Basal-General terms
Category	Term	Count	%	PValue	Genes	List Total	Pop Hits	Pop Total	Fold Enrichment	Bonferroni	Benjamini	FDR
GOTERM_BP_FAT	GO:0030324~lung development	5	0.883392	0.452279	LIPA, TGFBR2, LOX, ADAMTS2, KDR	471	99	13528	1.4506	1	0.976736	99.9974
GOTERM_BP_FAT	GO:0030323~respiratory tube development	5	0.883392	0.475259	LIPA, TGFBR2, LOX, ADAMTS2, KDR	471	102	13528	1.40793	1	0.97902	99.9988
GOTERM_BP_FAT	GO:0060541~respiratory system development	5	0.883392	0.520046	LIPA, TGFBR2, LOX, ADAMTS2, KDR	471	108	13528	1.32972	1	0.985242	99.9997
GOTERM_BP_FAT	GO:0035295~tube development	5	0.883392	0.950378	LIPA, TGFBR2, LOX, ADAMTS2, KDR	471	220	13528	0.65277	1	0.999995	100
Annotation Cluster 140	Enrichment Score: 0,24141999651489165	Cellular proliferation
Category	Term	Count	%	PValue	Genes	List Total	Pop Hits	Pop Total	Fold Enrichment	Bonferroni	Benjamini	FDR
GOTERM_BP_FAT	GO:0043406~positive regulation of MAP kinase activity	5	0.883392	0.475259	PTPRC, MAP3K5, TLR6, CD74, SYK	471	102	13528	1.40793	1	0.97902	99.9988
GOTERM_BP_FAT	GO:0000187~activation of MAPK activity	4	0.706714	0.546245	PTPRC, MAP3K5, CD74, SYK	471	82	13528	1.40107	1	0.987704	99.9999
GOTERM_BP_FAT	GO:0043405~regulation of MAP kinase activity	5	0.883392	0.726812	PTPRC, MAP3K5, TLR6, CD74, SYK	471	141	13528	1.01851	1	0.997961	100
Annotation Cluster 141	Enrichment Score: 0,23908460521673086	Basal-General terms
Category	Term	Count	%	PValue	Genes	List Total	Pop Hits	Pop Total	Fold Enrichment	Bonferroni	Benjamini	FDR
GOTERM_BP_FAT	GO:0030301~cholesterol transport	3	0.530035	0.369928	HNF1A, ABCA1, ABCG4	471	37	13528	2.3288	1	0.961926	99.9694
GOTERM_BP_FAT	GO:0015918~sterol transport	3	0.530035	0.369928	HNF1A, ABCA1, ABCG4	471	37	13528	2.3288	1	0.961926	99.9694
GOTERM_BP_FAT	GO:0006869~lipid transport	4	0.706714	0.884188	HNF1A, ABCA1, ABCG4, VLDLR	471	145	13528	0.792327	1	0.999903	100
GOTERM_BP_FAT	GO:0010876~lipid localization	4	0.706714	0.913864	HNF1A, ABCA1, ABCG4, VLDLR	471	157	13528	0.731767	1	0.999965	100
Annotation Cluster 142	Enrichment Score: 0,238832880830616	Basal-General terms
Category	Term	Count	%	PValue	Genes	List Total	Pop Hits	Pop Total	Fold Enrichment	Bonferroni	Benjamini	FDR
SP_PIR_KEYWORDS	ribosomal protein	7	1.23675	0.466374	MRPS35, MRPS14, RPS15, RPL15, RPL27A, RPL22L1, RPS23	560	188	19235	1.27892	1	0.869986	99.9873
GOTERM_CC_FAT	GO:0005840~ribosome	8	1.41343	0.629842	MRPS35, MRPS14, RRBP1, RPS15, RPL15, RPL27A, RPL22L1, RPS23	448	215	12782	1.06163	1	0.973031	99.9999
GOTERM_MF_FAT	GO:0003735~structural constituent of ribosome	6	1.06007	0.653937	MRPS14, RPS15, RPL15, RPL27A, RPL22L1, RPS23	429	168	12983	1.08084	1	0.99736	100
Annotation Cluster 143	Enrichment Score: 0,21780313569953086	Basal-General terms
Category	Term	Count	%	PValue	Genes	List Total	Pop Hits	Pop Total	Fold Enrichment	Bonferroni	Benjamini	FDR
UP_SEQ_FEATURE	repeat:Kelch 6	3	0.530035	0.451922	KLHL36, ATRN, KLHDC5	560	52	19113	1.96906	1	0.999862	99.9963
UP_SEQ_FEATURE	repeat:Kelch 5	3	0.530035	0.579114	KLHL36, ATRN, KLHDC5	560	66	19113	1.55138	1	0.999993	100
UP_SEQ_FEATURE	repeat:Kelch 4	3	0.530035	0.611253	KLHL36, ATRN, KLHDC5	560	70	19113	1.46273	1	0.999996	100
SP_PIR_KEYWORDS	kelch repeat	3	0.530035	0.615494	KLHL36, ATRN, KLHDC5	560	71	19235	1.45133	1	0.941065	99.9999
UP_SEQ_FEATURE	repeat:Kelch 1	3	0.530035	0.618989	KLHL36, ATRN, KLHDC5	560	71	19113	1.44213	1	0.999997	100
UP_SEQ_FEATURE	repeat:Kelch 3	3	0.530035	0.618989	KLHL36, ATRN, KLHDC5	560	71	19113	1.44213	1	0.999997	100
UP_SEQ_FEATURE	repeat:Kelch 2	3	0.530035	0.618989	KLHL36, ATRN, KLHDC5	560	71	19113	1.44213	1	0.999997	100
INTERPRO	IPR015915:Kelch-type beta propeller	3	0.530035	0.640234	KLHL36, ATRN, KLHDC5	522	69	16659	1.38756	1	0.999931	100
INTERPRO	IPR006652:Kelch repeat type 1	3	0.530035	0.640234	KLHL36, ATRN, KLHDC5	522	69	16659	1.38756	1	0.999931	100
SMART	SM00612:Kelch	3	0.530035	0.693379	KLHL36, ATRN, KLHDC5	314	69	9079	1.25713	1	0.993939	100
Annotation Cluster 144	Enrichment Score: 0,20995853889449465	Basal-General terms
Category	Term	Count	%	PValue	Genes	List Total	Pop Hits	Pop Total	Fold Enrichment	Bonferroni	Benjamini	FDR
UP_SEQ_FEATURE	lipid moiety-binding region:S-geranylgeranyl cysteine	5	0.883392	0.348904	RAB44, RAC2, RAB37, RAB38, RHOG	560	102	19113	1.67306	1	0.999284	99.9312
UP_SEQ_FEATURE	short sequence motif:Effector region	4	0.706714	0.528627	RAC2, RAB37, RAB38, RHOG	560	95	19113	1.43707	1	0.999977	99.9997
INTERPRO	IPR013753:Ras	5	0.883392	0.552172	RAB44, RAC2, RAB37, RAB38, RHOG	522	125	16659	1.27655	1	0.999711	99.9997
INTERPRO	IPR005225:Small GTP-binding protein	6	1.06007	0.60197	RAB44, RAC2, RAB37, EEF2, RAB38, RHOG	522	167	16659	1.1466	1	0.999861	99.9999
INTERPRO	IPR001806:Ras GTPase	5	0.883392	0.613147	RAB44, RAC2, RAB37, RAB38, RHOG	522	135	16659	1.18199	1	0.999885	100
UP_SEQ_FEATURE	nucleotide phosphate-binding region:GTP	6	1.06007	0.935358	RAB44, RAC2, RAB37, EEF2, RAB38, RHOG	560	295	19113	0.694177	1	1	100
SP_PIR_KEYWORDS	gtp-binding	6	1.06007	0.964369	RAB44, RAC2, RAB37, EEF2, RAB38, RHOG	560	329	19235	0.626411	1	0.999669	100
Annotation Cluster 145	Enrichment Score: 0,19608648215188082	Basal-General terms
Category	Term	Count	%	PValue	Genes	List Total	Pop Hits	Pop Total	Fold Enrichment	Bonferroni	Benjamini	FDR
GOTERM_BP_FAT	GO:0006497~protein amino acid lipidation	3	0.530035	0.554174	NMT2, ADNP, ABCA1	471	53	13528	1.62577	1	0.988494	99.9999
GOTERM_BP_FAT	GO:0042158~lipoprotein biosynthetic process	3	0.530035	0.603457	NMT2, ADNP, ABCA1	471	58	13528	1.48561	1	0.992751	100
GOTERM_BP_FAT	GO:0042157~lipoprotein metabolic process	3	0.530035	0.771699	NMT2, ADNP, ABCA1	471	80	13528	1.07707	1	0.998905	100
Annotation Cluster 146	Enrichment Score: 0,19329859982410671	Basal-General terms
Category	Term	Count	%	PValue	Genes	List Total	Pop Hits	Pop Total	Fold Enrichment	Bonferroni	Benjamini	FDR
GOTERM_MF_FAT	GO:0016410~N-acyltransferase activity	4	0.706714	0.518752	NMT2, SAT1, NAA20, BRCA2	429	83	12983	1.45848	1	0.989354	99.9983
GOTERM_MF_FAT	GO:0008080~N-acetyltransferase activity	3	0.530035	0.669039	SAT1, NAA20, BRCA2	429	69	12983	1.3158	1	0.997836	100
GOTERM_MF_FAT	GO:0016407~acetyltransferase activity	3	0.530035	0.758042	SAT1, NAA20, BRCA2	429	82	12983	1.1072	1	0.99927	100
Annotation Cluster 147	Enrichment Score: 0,18003712606877142	Basal-General terms
Category	Term	Count	%	PValue	Genes	List Total	Pop Hits	Pop Total	Fold Enrichment	Bonferroni	Benjamini	FDR
GOTERM_BP_FAT	GO:0007584~response to nutrient	6	1.06007	0.53887	TFRC, HMOX1, TGFBR2, BRCA2, CP, VLDLR	471	140	13528	1.23094	1	0.987093	99.9999
GOTERM_BP_FAT	GO:0031667~response to nutrient levels	7	1.23675	0.685118	TFRC, HMOX1, TGFBR2, BRCA2, CTSD, CP, VLDLR	471	197	13528	1.02057	1	0.996663	100
GOTERM_BP_FAT	GO:0009991~response to extracellular stimulus	7	1.23675	0.780978	TFRC, HMOX1, TGFBR2, BRCA2, CTSD, CP, VLDLR	471	220	13528	0.913878	1	0.999032	100
Annotation Cluster 148	Enrichment Score: 0,17939090594937993	Basal-General terms
Category	Term	Count	%	PValue	Genes	List Total	Pop Hits	Pop Total	Fold Enrichment	Bonferroni	Benjamini	FDR
UP_SEQ_FEATURE	short sequence motif:DEAH box	3	0.530035	0.34889	DHX15, CHD5, ERCC6L	560	42	19113	2.43788	1	0.999332	99.9312
UP_SEQ_FEATURE	domain:Helicase C-terminal	4	0.706714	0.596631	EIF4A2, DHX15, CHD5, ERCC6L	560	105	19113	1.3002	1	0.999995	100
UP_SEQ_FEATURE	domain:Helicase ATP-binding	4	0.706714	0.628139	EIF4A2, DHX15, CHD5, ERCC6L	560	110	19113	1.2411	1	0.999997	100
INTERPRO	IPR014021:Helicase, superfamily 1 and 2, ATP-binding	4	0.706714	0.654864	EIF4A2, DHX15, CHD5, ERCC6L	522	107	16659	1.19304	1	0.999943	100
INTERPRO	IPR001650:DNA/RNA helicase, C-terminal	4	0.706714	0.654864	EIF4A2, DHX15, CHD5, ERCC6L	522	107	16659	1.19304	1	0.999943	100
INTERPRO	IPR014001:DEAD-like helicase, N-terminal	4	0.706714	0.667158	EIF4A2, DHX15, CHD5, ERCC6L	522	109	16659	1.17115	1	0.999951	100
GOTERM_MF_FAT	GO:0004386~helicase activity	5	0.883392	0.682579	EIF4A2, DHX15, CHD5, ERCC6L, MCM6	429	140	12983	1.08084	1	0.998001	100
SMART	SM00490:HELICc	4	0.706714	0.713436	EIF4A2, DHX15, CHD5, ERCC6L	314	106	9079	1.09109	1	0.994936	100
SMART	SM00487:DEXDc	4	0.706714	0.731023	EIF4A2, DHX15, CHD5, ERCC6L	314	109	9079	1.06106	1	0.995661	100
SP_PIR_KEYWORDS	helicase	4	0.706714	0.751307	EIF4A2, DHX15, CHD5, ERCC6L	560	134	19235	1.02532	1	0.977864	100
GOTERM_MF_FAT	GO:0008026~ATP-dependent helicase activity	3	0.530035	0.838564	EIF4A2, DHX15, CHD5	429	98	12983	0.926431	1	0.999832	100
GOTERM_MF_FAT	GO:0070035~purine NTP-dependent helicase activity	3	0.530035	0.838564	EIF4A2, DHX15, CHD5	429	98	12983	0.926431	1	0.999832	100
Annotation Cluster 149	Enrichment Score: 0,16608709330160107	Basal-General terms
Category	Term	Count	%	PValue	Genes	List Total	Pop Hits	Pop Total	Fold Enrichment	Bonferroni	Benjamini	FDR
INTERPRO	IPR000504:RNA recognition motif, RNP-1	7	1.23675	0.650223	TNRC6C, SFPQ, RBM6, IGF2BP3, SFRS1, RBM15, SFRS2	522	211	16659	1.05875	1	0.999941	100
INTERPRO	IPR012677:Nucleotide-binding, alpha-beta plait	7	1.23675	0.659169	TNRC6C, SFPQ, RBM6, IGF2BP3, SFRS1, RBM15, SFRS2	522	213	16659	1.04881	1	0.999944	100
SMART	SM00360:RRM	7	1.23675	0.740764	TNRC6C, SFPQ, RBM6, IGF2BP3, SFRS1, RBM15, SFRS2	314	211	9079	0.959233	1	0.995835	100
Annotation Cluster 150	Enrichment Score: 0,15701198055056217	Basal-General terms
Category	Term	Count	%	PValue	Genes	List Total	Pop Hits	Pop Total	Fold Enrichment	Bonferroni	Benjamini	FDR
GOTERM_BP_FAT	GO:0032956~regulation of actin cytoskeleton organization	4	0.706714	0.602091	PRKCQ, ARPC1B, ELN, NEBL	471	89	13528	1.29087	1	0.99278	100
GOTERM_BP_FAT	GO:0032970~regulation of actin filament-based process	4	0.706714	0.624596	PRKCQ, ARPC1B, ELN, NEBL	471	92	13528	1.24878	1	0.99399	100
GOTERM_BP_FAT	GO:0030832~regulation of actin filament length	3	0.530035	0.648512	ARPC1B, ELN, NEBL	471	63	13528	1.36771	1	0.995201	100
GOTERM_BP_FAT	GO:0051493~regulation of cytoskeleton organization	5	0.883392	0.700341	PRKCQ, ARPC1B, ELN, CENPE, NEBL	471	136	13528	1.05595	1	0.997117	100
GOTERM_BP_FAT	GO:0044087~regulation of cellular component biogenesis	3	0.530035	0.960397	PRKCQ, ARPC1B, ELN	471	142	13528	0.6068	1	0.999997	100
Annotation Cluster 151	Enrichment Score: 0,15412266667414587	Basal-General terms
Category	Term	Count	%	PValue	Genes	List Total	Pop Hits	Pop Total	Fold Enrichment	Bonferroni	Benjamini	FDR
GOTERM_BP_FAT	GO:0030203~glycosaminoglycan metabolic process	3	0.530035	0.574395	MAMDC2, GUSB, EXT2	471	55	13528	1.56665	1	0.990595	100
GOTERM_BP_FAT	GO:0006022~aminoglycan metabolic process	3	0.530035	0.665363	MAMDC2, GUSB, EXT2	471	65	13528	1.32562	1	0.995939	100
GOTERM_BP_FAT	GO:0005976~polysaccharide metabolic process	3	0.530035	0.902325	MAMDC2, GUSB, EXT2	471	111	13528	0.776267	1	0.999944	100
Annotation Cluster 152	Enrichment Score: 0,14437714883444627	Immune response
Category	Term	Count	%	PValue	Genes	List Total	Pop Hits	Pop Total	Fold Enrichment	Bonferroni	Benjamini	FDR
UP_SEQ_FEATURE	repeat:ANK 1	7	1.23675	0.672076	TRPC1, RNASEL, CDKN2C, MTPN, GIT2, DGKZ, DAPK1	560	231	19113	1.03425	1	0.999999	100
UP_SEQ_FEATURE	repeat:ANK 3	6	1.06007	0.673883	TRPC1, RNASEL, CDKN2C, MTPN, GIT2, DAPK1	560	194	19113	1.05558	1	0.999999	100
UP_SEQ_FEATURE	repeat:ANK 2	7	1.23675	0.676104	TRPC1, RNASEL, CDKN2C, MTPN, GIT2, DGKZ, DAPK1	560	232	19113	1.0298	1	0.999999	100
SP_PIR_KEYWORDS	ank repeat	7	1.23675	0.701397	TRPC1, RNASEL, CDKN2C, MTPN, GIT2, DGKZ, DAPK1	560	240	19235	1.00182	1	0.967592	100
INTERPRO	IPR002110:Ankyrin	7	1.23675	0.758576	TRPC1, RNASEL, CDKN2C, MTPN, GIT2, DGKZ, DAPK1	522	238	16659	0.938641	1	0.999996	100
SMART	SM00248:ANK	7	1.23675	0.835138	TRPC1, RNASEL, CDKN2C, MTPN, GIT2, DGKZ, DAPK1	314	238	9079	0.850412	1	0.999121	100
Annotation Cluster 153	Enrichment Score: 0,13807241167114034	Basal-General terms
Category	Term	Count	%	PValue	Genes	List Total	Pop Hits	Pop Total	Fold Enrichment	Bonferroni	Benjamini	FDR
GOTERM_BP_FAT	GO:0051437~positive regulation of ubiquitin-protein ligase activity during mitotic cell cycle	3	0.530035	0.689412	PLK1, CDC20, UBE2C	471	68	13528	1.26714	1	0.996805	100
GOTERM_BP_FAT	GO:0051443~positive regulation of ubiquitin-protein ligase activity	3	0.530035	0.704643	PLK1, CDC20, UBE2C	471	70	13528	1.23094	1	0.997279	100
GOTERM_BP_FAT	GO:0051351~positive regulation of ligase activity	3	0.530035	0.726319	PLK1, CDC20, UBE2C	471	73	13528	1.18035	1	0.997969	100
GOTERM_BP_FAT	GO:0031398~positive regulation of protein ubiquitination	3	0.530035	0.794575	PLK1, CDC20, UBE2C	471	84	13528	1.02578	1	0.999215	100
Annotation Cluster 154	Enrichment Score: 0,13171524463708092	Basal-General terms
Category	Term	Count	%	PValue	Genes	List Total	Pop Hits	Pop Total	Fold Enrichment	Bonferroni	Benjamini	FDR
GOTERM_BP_FAT	GO:0009891~positive regulation of biosynthetic process	23	4.0636	0.706146	E2F1, MEF2C, TESC, HNF1A, KLF12, CD3E, SPI1, TNFRSF13C, IGF2, ABCA1, TLR6, ABCG4, SKAP1, CDK2, CBFB, PRKCQ, HDAC2, HMOX1, CD4, JAK3, IRF4, RBM15, SYK	471	695	13528	0.950508	1	0.997313	100
GOTERM_BP_FAT	GO:0010557~positive regulation of macromolecule biosynthetic process	21	3.71025	0.754797	E2F1, MEF2C, TESC, HNF1A, KLF12, CD3E, SPI1, TNFRSF13C, IGF2, TLR6, SKAP1, CDK2, CBFB, PRKCQ, HDAC2, HMOX1, CD4, JAK3, IRF4, RBM15, SYK	471	654	13528	0.922262	1	0.99859	100
GOTERM_BP_FAT	GO:0031328~positive regulation of cellular biosynthetic process	22	3.88693	0.755317	E2F1, MEF2C, TESC, HNF1A, KLF12, CD3E, SPI1, TNFRSF13C, IGF2, ABCA1, TLR6, SKAP1, CDK2, CBFB, PRKCQ, HDAC2, HMOX1, CD4, JAK3, IRF4, RBM15, SYK	471	685	13528	0.922454	1	0.998586	100
Annotation Cluster 155	Enrichment Score: 0,12409429724925637	Basal-General terms
Category	Term	Count	%	PValue	Genes	List Total	Pop Hits	Pop Total	Fold Enrichment	Bonferroni	Benjamini	FDR
GOTERM_MF_FAT	GO:0019829~cation-transporting ATPase activity	3	0.530035	0.333783	ATP2A3, ATP6AP1, ATP5A1	429	36	12983	2.52195	1	0.946339	99.7751
GOTERM_MF_FAT	GO:0042625~ATPase activity, coupled to transmembrane movement of ions	3	0.530035	0.706048	ATP2A3, ATP6AP1, ATP5A1	429	74	12983	1.22689	1	0.998459	100
GOTERM_MF_FAT	GO:0042626~ATPase activity, coupled to transmembrane movement of substances	3	0.530035	0.878966	ATP2A3, ATP6AP1, ATP5A1	429	109	12983	0.832938	1	0.999936	100
GOTERM_MF_FAT	GO:0043492~ATPase activity, coupled to movement of substances	3	0.530035	0.882135	ATP2A3, ATP6AP1, ATP5A1	429	110	12983	0.825366	1	0.99994	100
GOTERM_MF_FAT	GO:0016820~hydrolase activity, acting on acid anhydrides, catalyzing transmembrane movement of substances	3	0.530035	0.885227	ATP2A3, ATP6AP1, ATP5A1	429	111	12983	0.81793	1	0.999943	100
GOTERM_MF_FAT	GO:0015399~primary active transmembrane transporter activity	3	0.530035	0.914617	ATP2A3, ATP6AP1, ATP5A1	429	122	12983	0.744182	1	0.999975	100
GOTERM_MF_FAT	GO:0015405~P-P-bond-hydrolysis-driven transmembrane transporter activity	3	0.530035	0.914617	ATP2A3, ATP6AP1, ATP5A1	429	122	12983	0.744182	1	0.999975	100
Annotation Cluster 156	Enrichment Score: 0,12152755733776575	Basal-General terms
Category	Term	Count	%	PValue	Genes	List Total	Pop Hits	Pop Total	Fold Enrichment	Bonferroni	Benjamini	FDR
SP_PIR_KEYWORDS	mrna splicing	7	1.23675	0.569547	AQR, SFPQ, DHX15, LSM4, SFRS1, YBX1, SFRS2	560	209	19235	1.15042	1	0.922802	99.9994
SP_PIR_KEYWORDS	mrna processing	8	1.41343	0.633993	AQR, SFPQ, DHX15, LSM4, SFRS1, CPSF3, YBX1, SFRS2	560	260	19235	1.05687	1	0.948117	99.9999
GOTERM_BP_FAT	GO:0008380~RNA splicing	8	1.41343	0.868441	AQR, SFPQ, DHX15, LSM4, SFRS1, CPSF3, YBX1, SFRS2	471	284	13528	0.809067	1	0.99985	100
GOTERM_BP_FAT	GO:0006397~mRNA processing	9	1.59011	0.873827	RNASEL, AQR, SFPQ, DHX15, LSM4, SFRS1, CPSF3, YBX1, SFRS2	471	321	13528	0.805286	1	0.999869	100
GOTERM_BP_FAT	GO:0016071~mRNA metabolic process	10	1.76678	0.900704	RNASEL, AQR, SFPQ, DHX15, LSM4, MAPKAPK2, SFRS1, CPSF3, YBX1, SFRS2	471	370	13528	0.776267	1	0.999942	100
Annotation Cluster 157	Enrichment Score: 0,11730025284565014	Basal-General terms
Category	Term	Count	%	PValue	Genes	List Total	Pop Hits	Pop Total	Fold Enrichment	Bonferroni	Benjamini	FDR
GOTERM_BP_FAT	GO:0032868~response to insulin stimulus	4	0.706714	0.680254	PRKCQ, PDE3B, IGF2, VLDLR	471	100	13528	1.14887	1	0.996485	100
GOTERM_BP_FAT	GO:0032869~cellular response to insulin stimulus	3	0.530035	0.689412	PDE3B, IGF2, VLDLR	471	68	13528	1.26714	1	0.996805	100
GOTERM_BP_FAT	GO:0032870~cellular response to hormone stimulus	3	0.530035	0.948307	PDE3B, IGF2, VLDLR	471	133	13528	0.647862	1	0.999994	100
Annotation Cluster 158	Enrichment Score: 0,10953880896123436	Basal-General terms
Category	Term	Count	%	PValue	Genes	List Total	Pop Hits	Pop Total	Fold Enrichment	Bonferroni	Benjamini	FDR
GOTERM_BP_FAT	GO:0048736~appendage development	4	0.706714	0.699482	HNF1A, COMP, COL2A1, LRP5	471	103	13528	1.11541	1	0.997111	100
GOTERM_BP_FAT	GO:0060173~limb development	4	0.706714	0.699482	HNF1A, COMP, COL2A1, LRP5	471	103	13528	1.11541	1	0.997111	100
GOTERM_BP_FAT	GO:0035108~limb morphogenesis	3	0.530035	0.863268	HNF1A, COL2A1, LRP5	471	99	13528	0.87036	1	0.999829	100
GOTERM_BP_FAT	GO:0035107~appendage morphogenesis	3	0.530035	0.863268	HNF1A, COL2A1, LRP5	471	99	13528	0.87036	1	0.999829	100
Annotation Cluster 159	Enrichment Score: 0,10661942829970035	Basal-General terms
Category	Term	Count	%	PValue	Genes	List Total	Pop Hits	Pop Total	Fold Enrichment	Bonferroni	Benjamini	FDR
INTERPRO	IPR019787:Zinc finger, PHD-finger	3	0.530035	0.749351	PHF19, BAZ1B, CHD5	522	85	16659	1.12637	1	0.999995	100
INTERPRO	IPR001965:Zinc finger, PHD-type	3	0.530035	0.777075	PHF19, BAZ1B, CHD5	522	90	16659	1.06379	1	0.999998	100
SMART	SM00249:PHD	3	0.530035	0.822231	PHF19, BAZ1B, CHD5	314	90	9079	0.9638	1	0.998967	100
Annotation Cluster 160	Enrichment Score: 0,09402513697892215	Basal-General terms
Category	Term	Count	%	PValue	Genes	List Total	Pop Hits	Pop Total	Fold Enrichment	Bonferroni	Benjamini	FDR
GOTERM_MF_FAT	GO:0005525~GTP binding	11	1.94346	0.788179	RAB44, RAC2, RAB37, TPX2, TGM3, EEF2, DOCK8, RAB38, DOCK10, DOCK11, RHOG	429	372	12983	0.894886	1	0.999583	100
GOTERM_MF_FAT	GO:0032561~guanyl ribonucleotide binding	11	1.94346	0.814048	RAB44, RAC2, RAB37, TPX2, TGM3, EEF2, DOCK8, RAB38, DOCK10, DOCK11, RHOG	429	382	12983	0.871459	1	0.999739	100
GOTERM_MF_FAT	GO:0019001~guanyl nucleotide binding	11	1.94346	0.814048	RAB44, RAC2, RAB37, TPX2, TGM3, EEF2, DOCK8, RAB38, DOCK10, DOCK11, RHOG	429	382	12983	0.871459	1	0.999739	100
Annotation Cluster 161	Enrichment Score: 0,09391480923210938	Basal-General terms
Category	Term	Count	%	PValue	Genes	List Total	Pop Hits	Pop Total	Fold Enrichment	Bonferroni	Benjamini	FDR
INTERPRO	IPR019782:WD40 repeat 2	7	1.23675	0.713771	CORO1C, ARPC1B, RBBP4, PAK1IP1, WDFY4, CDC20, KIF21B	522	226	16659	0.98848	1	0.999986	100
UP_SEQ_FEATURE	repeat:WD 4	7	1.23675	0.746489	CORO1C, ARPC1B, RBBP4, PAK1IP1, WDFY4, CDC20, KIF21B	560	251	19113	0.951843	1	1	100
INTERPRO	IPR017986:WD40 repeat, region	7	1.23675	0.758576	CORO1C, ARPC1B, RBBP4, PAK1IP1, WDFY4, CDC20, KIF21B	522	238	16659	0.938641	1	0.999996	100
INTERPRO	IPR019781:WD40 repeat, subgroup	7	1.23675	0.772313	CORO1C, ARPC1B, RBBP4, PAK1IP1, WDFY4, CDC20, KIF21B	522	242	16659	0.923126	1	0.999997	100
UP_SEQ_FEATURE	repeat:WD 3	7	1.23675	0.790827	CORO1C, ARPC1B, RBBP4, PAK1IP1, WDFY4, CDC20, KIF21B	560	265	19113	0.901557	1	1	100
UP_SEQ_FEATURE	repeat:WD 5	6	1.06007	0.815206	ARPC1B, RBBP4, PAK1IP1, WDFY4, CDC20, KIF21B	560	233	19113	0.878893	1	1	100
UP_SEQ_FEATURE	repeat:WD 2	7	1.23675	0.816048	CORO1C, ARPC1B, RBBP4, PAK1IP1, WDFY4, CDC20, KIF21B	560	274	19113	0.871943	1	1	100
UP_SEQ_FEATURE	repeat:WD 1	7	1.23675	0.816048	CORO1C, ARPC1B, RBBP4, PAK1IP1, WDFY4, CDC20, KIF21B	560	274	19113	0.871943	1	1	100
SP_PIR_KEYWORDS	wd repeat	7	1.23675	0.816686	CORO1C, ARPC1B, RBBP4, PAK1IP1, WDFY4, CDC20, KIF21B	560	276	19235	0.87115	1	0.98877	100
INTERPRO	IPR015943:WD40/YVTN repeat-like	8	1.41343	0.83256	CORO1C, ARPC1B, RBBP4, HPS5, PAK1IP1, WDFY4, CDC20, KIF21B	522	300	16659	0.851034	1	1	100
INTERPRO	IPR001680:WD40 repeat	7	1.23675	0.842658	CORO1C, ARPC1B, RBBP4, PAK1IP1, WDFY4, CDC20, KIF21B	522	266	16659	0.839837	1	1	100
INTERPRO	IPR019775:WD40 repeat, conserved site	7	1.23675	0.868452	CORO1C, ARPC1B, RBBP4, PAK1IP1, WDFY4, CDC20, KIF21B	522	277	16659	0.806486	1	1	100
SMART	SM00320:WD40	7	1.23675	0.901747	CORO1C, ARPC1B, RBBP4, PAK1IP1, WDFY4, CDC20, KIF21B	314	266	9079	0.760895	1	0.999837	100
Annotation Cluster 162	Enrichment Score: 0,09002231693467097	Basal-General terms
Category	Term	Count	%	PValue	Genes	List Total	Pop Hits	Pop Total	Fold Enrichment	Bonferroni	Benjamini	FDR
GOTERM_BP_FAT	GO:0030814~regulation of cAMP metabolic process	4	0.706714	0.699482	APITD1, S1PR4, ABCA1, TIMP2	471	103	13528	1.11541	1	0.997111	100
GOTERM_BP_FAT	GO:0030799~regulation of cyclic nucleotide metabolic process	4	0.706714	0.757221	APITD1, S1PR4, ABCA1, TIMP2	471	113	13528	1.0167	1	0.9986	100
GOTERM_BP_FAT	GO:0006140~regulation of nucleotide metabolic process	4	0.706714	0.772696	APITD1, S1PR4, ABCA1, TIMP2	471	116	13528	0.990409	1	0.998912	100
GOTERM_BP_FAT	GO:0030817~regulation of cAMP biosynthetic process	3	0.530035	0.870644	APITD1, S1PR4, ABCA1	471	101	13528	0.853125	1	0.999859	100
GOTERM_BP_FAT	GO:0030802~regulation of cyclic nucleotide biosynthetic process	3	0.530035	0.899516	APITD1, S1PR4, ABCA1	471	110	13528	0.783324	1	0.99994	100
GOTERM_BP_FAT	GO:0030808~regulation of nucleotide biosynthetic process	3	0.530035	0.899516	APITD1, S1PR4, ABCA1	471	110	13528	0.783324	1	0.99994	100
Annotation Cluster 163	Enrichment Score: 0,07544854690867311	Basal-General terms
Category	Term	Count	%	PValue	Genes	List Total	Pop Hits	Pop Total	Fold Enrichment	Bonferroni	Benjamini	FDR
UP_SEQ_FEATURE	repeat:6	4	0.706714	0.792808	MKI67, RRBP1, MADCAM1, SRGN	560	143	19113	0.954695	1	1	100
UP_SEQ_FEATURE	repeat:9	3	0.530035	0.807902	MKI67, RRBP1, SRGN	560	103	19113	0.994088	1	1	100
UP_SEQ_FEATURE	repeat:5	4	0.706714	0.841702	MKI67, RRBP1, MADCAM1, SRGN	560	157	19113	0.869563	1	1	100
UP_SEQ_FEATURE	repeat:8	3	0.530035	0.869823	MKI67, RRBP1, SRGN	560	120	19113	0.853259	1	1	100
UP_SEQ_FEATURE	repeat:7	3	0.530035	0.894625	MKI67, RRBP1, SRGN	560	129	19113	0.793729	1	1	100
Annotation Cluster 164	Enrichment Score: 0,06979252921380327	Basal-General terms
Category	Term	Count	%	PValue	Genes	List Total	Pop Hits	Pop Total	Fold Enrichment	Bonferroni	Benjamini	FDR
GOTERM_BP_FAT	GO:0030384~phosphoinositide metabolic process	3	0.530035	0.726319	PIK3CD, ADNP, PIP4K2A	471	73	13528	1.18035	1	0.997969	100
GOTERM_BP_FAT	GO:0006650~glycerophospholipid metabolic process	3	0.530035	0.920025	PIK3CD, ADNP, PIP4K2A	471	118	13528	0.730217	1	0.999974	100
GOTERM_BP_FAT	GO:0046486~glycerolipid metabolic process	4	0.706714	0.92405	DGKD, PIK3CD, ADNP, PIP4K2A	471	162	13528	0.709182	1	0.999977	100
Annotation Cluster 165	Enrichment Score: 0,0660414719525119	Basal-General terms
Category	Term	Count	%	PValue	Genes	List Total	Pop Hits	Pop Total	Fold Enrichment	Bonferroni	Benjamini	FDR
UP_SEQ_FEATURE	domain:PDZ	3	0.530035	0.836056	CYTIP, MPP1, HTRA1	560	110	19113	0.930828	1	1	100
INTERPRO	IPR001478:PDZ/DHR/GLGF	4	0.706714	0.849151	CYTIP, MPP1, HTRA1, SDCBP	522	149	16659	0.856746	1	1	100
SMART	SM00228:PDZ	4	0.706714	0.892597	CYTIP, MPP1, HTRA1, SDCBP	314	149	9079	0.776215	1	0.999806	100
Annotation Cluster 166	Enrichment Score: 0,06490170045923149	Basal-General terms
Category	Term	Count	%	PValue	Genes	List Total	Pop Hits	Pop Total	Fold Enrichment	Bonferroni	Benjamini	FDR
GOTERM_BP_FAT	GO:0006814~sodium ion transport	4	0.706714	0.83454	SLC24A4, SLC12A4, SLC38A6, SLC4A8	471	130	13528	0.88375	1	0.999655	100
SP_PIR_KEYWORDS	Sodium	3	0.530035	0.854689	SLC24A4, SLC38A6, SLC4A8	560	116	19235	0.888316	1	0.993018	100
SP_PIR_KEYWORDS	Sodium transport	3	0.530035	0.854689	SLC24A4, SLC38A6, SLC4A8	560	116	19235	0.888316	1	0.993018	100
GOTERM_MF_FAT	GO:0031402~sodium ion binding	3	0.530035	0.902257	SLC24A4, SLC38A6, SLC4A8	429	117	12983	0.775985	1	0.999961	100
Annotation Cluster 167	Enrichment Score: 0,056716588997220485	Vacuole, vesicle and lytic activity
Category	Term	Count	%	PValue	Genes	List Total	Pop Hits	Pop Total	Fold Enrichment	Bonferroni	Benjamini	FDR
SP_PIR_KEYWORDS	Serine protease	4	0.706714	0.760176	PREP, HTRA1, FAP, PRSS2	560	136	19235	1.01024	1	0.979038	100
GOTERM_MF_FAT	GO:0004252~serine-type endopeptidase activity	4	0.706714	0.887224	PREP, HTRA1, FAP, PRSS2	429	154	12983	0.786062	1	0.99994	100
GOTERM_MF_FAT	GO:0008236~serine-type peptidase activity	4	0.706714	0.936245	PREP, HTRA1, FAP, PRSS2	429	178	12983	0.680076	1	0.999989	100
GOTERM_MF_FAT	GO:0017171~serine hydrolase activity	4	0.706714	0.939283	PREP, HTRA1, FAP, PRSS2	429	180	12983	0.67252	1	0.99999	100
Annotation Cluster 168	Enrichment Score: 0,04871591184081944	Basal-General terms
Category	Term	Count	%	PValue	Genes	List Total	Pop Hits	Pop Total	Fold Enrichment	Bonferroni	Benjamini	FDR
UP_SEQ_FEATURE	transmembrane region	137	24.2049	0.787056	IL9R, ATP6AP1, UNC50, PDE3B, TLR6, GLT8D2, S1PR4, FAP, KCNK5, RPN2, BSG, CD3D, CD3E, PLD4, TMEM22, TIMD4, COLEC12, TMEM26, IGSF6, CCR8, LHFPL2, NNT, CCR4, KIAA1524, MADCAM1, STMN1, VSIG4, EXT2, CD226, ORAI2, GPR146, PLXNC1, SLC38A6, NINJ1, SFXN1, ITGB2, ABCA1, ITGB1, CD74, P2RY8, SLC29A3, LAPTM5, B3GNT4, ICOS, TTYH2, GCNT1, CSF1R, GPR156, TRPC1, TGFBR2, TMEM120B, MRC2, TNFRSF13C, ABHD14A, ITGA4, …	560	4911	19113	0.95212	1	1	100
SP_PIR_KEYWORDS	transmembrane	137	24.2049	0.811388	IL9R, ATP6AP1, UNC50, PDE3B, TLR6, GLT8D2, S1PR4, FAP, KCNK5, RPN2, BSG, CD3D, CD3E, PLD4, TMEM22, TIMD4, COLEC12, TMEM26, IGSF6, CCR8, LHFPL2, NNT, CCR4, KIAA1524, MADCAM1, STMN1, VSIG4, EXT2, CD226, ORAI2, GPR146, PLXNC1, SLC38A6, NINJ1, SFXN1, ITGB2, ABCA1, ITGB1, CD74, P2RY8, SLC29A3, LAPTM5, B3GNT4, ICOS, TTYH2, GCNT1, CSF1R, GPR156, TRPC1, TGFBR2, TMEM120B, MRC2, TNFRSF13C, ABHD14A, ITGA4, …	560	4973	19235	0.946251	1	0.988483	100
GOTERM_CC_FAT	GO:0016021~integral to membrane	150	26.5018	0.999859	ASPN, IL9R, ATP6AP1, UNC50, PDE3B, RANGAP1, TLR6, GLT8D2, S1PR4, FAP, KCNK5, RPN2, BSG, CD3D, CD3E, PLD4, TMEM22, TIMD4, COLEC12, TMEM26, MYH9, IGSF6, CCR8, LHFPL2, NNT, MAD2L1, CCR4, KIAA1524, SDCBP, MADCAM1, STMN1, VSIG4, EXT2, CD226, ORAI2, GPR146, PLXNC1, SLC38A6, NINJ1, SFXN1, ITGB2, ABCA1, ITGB1, CD74, P2RY8, SLC29A3, LAPTM5, CSE1L, B3GNT4, ICOS, TTYH2, GCNT1, CSF1R, GPR156, TRPC1, TGFBR2, …	448	5297	12782	0.807946	1	1	100
GOTERM_CC_FAT	GO:0031224~intrinsic to membrane	155	27.3852	0.999917	ASPN, IL9R, ATP6AP1, UNC50, PDE3B, RANGAP1, TLR6, GLT8D2, MYD88, S1PR4, FAP, KCNK5, RPN2, BSG, CD3D, CD3E, PLD4, TMEM22, TIMD4, COLEC12, TMEM26, MYH9, IGSF6, CCR8, LHFPL2, NNT, MAD2L1, CCR4, KIAA1524, SDCBP, MADCAM1, STMN1, VSIG4, EXT2, CD226, ORAI2, GPR146, PLXNC1, SLC38A6, NINJ1, SFXN1, ITGB2, ABCA1, ITGB1, CD74, P2RY8, SLC29A3, LAPTM5, CSE1L, B3GNT4, ICOS, TTYH2, GCNT1, CSF1R, GPR156, TRPC1, T…	448	5485	12782	0.806261	1	1	100
Annotation Cluster 169	Enrichment Score: 0,04798428033023414	Vacuole, vesicle and lytic activity
Category	Term	Count	%	PValue	Genes	List Total	Pop Hits	Pop Total	Fold Enrichment	Bonferroni	Benjamini	FDR
SP_PIR_KEYWORDS	potassium transport	3	0.530035	0.851322	SLC24A4, SLC12A4, KCNK5	560	115	19235	0.89604	1	0.992791	100
SP_PIR_KEYWORDS	potassium	3	0.530035	0.88472	SLC24A4, SLC12A4, KCNK5	560	126	19235	0.817815	1	0.995667	100
GOTERM_BP_FAT	GO:0006813~potassium ion transport	4	0.706714	0.920115	SLC24A4, SLC12A4, KCNK5, CDK2	471	160	13528	0.718047	1	0.999973	100
GOTERM_MF_FAT	GO:0030955~potassium ion binding	3	0.530035	0.927515	SLC24A4, SLC12A4, KCNK5	429	128	12983	0.709299	1	0.999985	100
Annotation Cluster 170	Enrichment Score: 0,04537343082664224	Basal-General terms
Category	Term	Count	%	PValue	Genes	List Total	Pop Hits	Pop Total	Fold Enrichment	Bonferroni	Benjamini	FDR
GOTERM_CC_FAT	GO:0030017~sarcomere	3	0.530035	0.861997	TRPC1, MYO18B, ACTN1	448	98	12782	0.873406	1	0.997789	100
GOTERM_CC_FAT	GO:0030016~myofibril	3	0.530035	0.904401	TRPC1, MYO18B, ACTN1	448	111	12782	0.771115	1	0.998787	100
GOTERM_CC_FAT	GO:0044449~contractile fiber part	3	0.530035	0.90973	TRPC1, MYO18B, ACTN1	448	113	12782	0.757467	1	0.998863	100
GOTERM_CC_FAT	GO:0043292~contractile fiber	3	0.530035	0.928383	TRPC1, MYO18B, ACTN1	448	121	12782	0.707386	1	0.999306	100
Annotation Cluster 171	Enrichment Score: 0,04378197767287264	Basal-General terms
Category	Term	Count	%	PValue	Genes	List Total	Pop Hits	Pop Total	Fold Enrichment	Bonferroni	Benjamini	FDR
SP_PIR_KEYWORDS	tpr repeat	4	0.706714	0.847735	TTC32, NASP, P4HA3, ERCC6L	560	160	19235	0.858705	1	0.992536	100
INTERPRO	IPR013026:Tetratricopeptide region	3	0.530035	0.895889	TTC32, NASP, ERCC6L	522	121	16659	0.791251	1	1	100
UP_SEQ_FEATURE	repeat:TPR 2	3	0.530035	0.937948	TTC32, NASP, ERCC6L	560	151	19113	0.678087	1	1	100
UP_SEQ_FEATURE	repeat:TPR 1	3	0.530035	0.937948	TTC32, NASP, ERCC6L	560	151	19113	0.678087	1	1	100
Annotation Cluster 172	Enrichment Score: 0,043429032071423096	Basal-General terms
Category	Term	Count	%	PValue	Genes	List Total	Pop Hits	Pop Total	Fold Enrichment	Bonferroni	Benjamini	FDR
GOTERM_BP_FAT	GO:0000375~RNA splicing, via transesterification reactions	4	0.706714	0.904838	SFRS1, CPSF3, YBX1, SFRS2	471	153	13528	0.750899	1	0.999948	100
GOTERM_BP_FAT	GO:0000377~RNA splicing, via transesterification reactions with bulged adenosine as nucleophile	4	0.706714	0.904838	SFRS1, CPSF3, YBX1, SFRS2	471	153	13528	0.750899	1	0.999948	100
GOTERM_BP_FAT	GO:0000398~nuclear mRNA splicing, via spliceosome	4	0.706714	0.904838	SFRS1, CPSF3, YBX1, SFRS2	471	153	13528	0.750899	1	0.999948	100
Annotation Cluster 173	Enrichment Score: 0,024378923136186018	Basal-General terms
Category	Term	Count	%	PValue	Genes	List Total	Pop Hits	Pop Total	Fold Enrichment	Bonferroni	Benjamini	FDR
GOTERM_BP_FAT	GO:0070271~protein complex biogenesis	13	2.29682	0.939736	SNAP91, CD3E, EPRS, CENPF, CENPE, COLEC12, IPO8, CD74, CSE1L, DGKD, RRM2, TGM3, SYK	471	505	13528	0.739375	1	0.999991	100
GOTERM_BP_FAT	GO:0006461~protein complex assembly	13	2.29682	0.939736	SNAP91, CD3E, EPRS, CENPF, CENPE, COLEC12, IPO8, CD74, CSE1L, DGKD, RRM2, TGM3, SYK	471	505	13528	0.739375	1	0.999991	100
GOTERM_BP_FAT	GO:0065003~macromolecular complex assembly	17	3.00353	0.956866	SNAP91, CD3E, CENPF, EPRS, CENPE, COLEC12, ABCA1, IPO8, SFRS1, CD74, CSE1L, H2AFV, DGKD, RRM2, RPS15, TGM3, SYK	471	665	13528	0.734243	1	0.999997	100
Annotation Cluster 174	Enrichment Score: 0,02154716722285473	Basal-General terms
Category	Term	Count	%	PValue	Genes	List Total	Pop Hits	Pop Total	Fold Enrichment	Bonferroni	Benjamini	FDR
GOTERM_BP_FAT	GO:0045944~positive regulation of transcription from RNA polymerase II promoter	10	1.76678	0.902335	E2F1, MEF2C, HNF1A, HDAC2, KLF12, IRF4, JAK3, RBM15, SKAP1, CBFB	471	371	13528	0.774174	1	0.999943	100
GOTERM_BP_FAT	GO:0045893~positive regulation of transcription, DNA-dependent	12	2.12014	0.946344	E2F1, MEF2C, TESC, HNF1A, HDAC2, KLF12, SPI1, IRF4, JAK3, RBM15, SKAP1, CBFB	471	477	13528	0.722563	1	0.999993	100
GOTERM_BP_FAT	GO:0051254~positive regulation of RNA metabolic process	12	2.12014	0.949845	E2F1, MEF2C, TESC, HNF1A, HDAC2, KLF12, SPI1, IRF4, JAK3, RBM15, SKAP1, CBFB	471	481	13528	0.716554	1	0.999995	100
GOTERM_BP_FAT	GO:0045935~positive regulation of nucleobase, nucleoside, nucleotide and nucleic acid metabolic process	16	2.82686	0.952367	E2F1, MEF2C, PTPRC, TESC, HNF1A, KLF12, SPI1, IGF2, ABCA1, SKAP1, CBFB, CDK2, HDAC2, JAK3, IRF4, RBM15	471	624	13528	0.736458	1	0.999995	100
GOTERM_BP_FAT	GO:0051173~positive regulation of nitrogen compound metabolic process	16	2.82686	0.965102	E2F1, MEF2C, PTPRC, TESC, HNF1A, KLF12, SPI1, IGF2, ABCA1, SKAP1, CBFB, CDK2, HDAC2, JAK3, IRF4, RBM15	471	644	13528	0.713587	1	0.999998	100
GOTERM_BP_FAT	GO:0010628~positive regulation of gene expression	14	2.4735	0.969201	E2F1, MEF2C, TESC, HNF1A, KLF12, SPI1, SKAP1, CBFB, CDK2, HDAC2, MAPK9, JAK3, IRF4, RBM15	471	581	13528	0.692093	1	0.999999	100
GOTERM_BP_FAT	GO:0045941~positive regulation of transcription	13	2.29682	0.977933	MEF2C, E2F1, TESC, HNF1A, KLF12, SPI1, SKAP1, CBFB, CDK2, HDAC2, JAK3, IRF4, RBM15	471	564	13528	0.662029	1	1	100
Annotation Cluster 175	Enrichment Score: 0,016852237781450896	Basal-General terms
Category	Term	Count	%	PValue	Genes	List Total	Pop Hits	Pop Total	Fold Enrichment	Bonferroni	Benjamini	FDR
UP_SEQ_FEATURE	domain:BTB	3	0.530035	0.922782	KLHL36, KLHDC5, HIC1	560	142	19113	0.721064	1	1	100
INTERPRO	IPR000210:BTB/POZ-like	3	0.530035	0.977525	KLHL36, KLHDC5, HIC1	522	179	16659	0.534868	1	1	100
SMART	SM00225:BTB	3	0.530035	0.986771	KLHL36, KLHDC5, HIC1	314	179	9079	0.484592	1	1	100
Annotation Cluster 176	Enrichment Score: 0,01677997789327791	Basal-General terms
Category	Term	Count	%	PValue	Genes	List Total	Pop Hits	Pop Total	Fold Enrichment	Bonferroni	Benjamini	FDR
GOTERM_BP_FAT	GO:0007283~spermatogenesis	7	1.23675	0.959451	ACSBG2, CASC5, BRCA2, ODF2, UBR2, RACGAP1, ADAMTS2	471	308	13528	0.65277	1	0.999997	100
GOTERM_BP_FAT	GO:0048232~male gamete generation	7	1.23675	0.959451	ACSBG2, CASC5, BRCA2, ODF2, UBR2, RACGAP1, ADAMTS2	471	308	13528	0.65277	1	0.999997	100
GOTERM_BP_FAT	GO:0007276~gamete generation	9	1.59011	0.967419	FANCD2, ACSBG2, CASC5, BRCA2, ODF2, UBR2, RACGAP1, ITGB1, ADAMTS2	471	395	13528	0.654422	1	0.999999	100
Annotation Cluster 177	Enrichment Score: 0,016474670876912623	Basal-General terms
Category	Term	Count	%	PValue	Genes	List Total	Pop Hits	Pop Total	Fold Enrichment	Bonferroni	Benjamini	FDR
GOTERM_MF_FAT	GO:0043169~cation binding	123	21.7314	0.95761	RNASEL, STK38, MMP7, RBM6, FSTL1, MYLIP, MIPEP, HMHA1, MAP3K5, KCNK5, TPT1, AIF1L, GIT2, LOX, SPON2, ACTN1, UBR2, COLEC12, NEBL, ADAMTS7, F5, BAZ1B, PELO, ADAMTS2, ME1, ME3, GCLC, SLC38A6, SFXN1, RABGGTB, DOCK2, GMIP, TTYH2, NAGA, OTUD7A, FGD3, ITK, TRPC1, TESC, KLF12, GUSB, TGFBR2, EME1, MRC2, ITGA4, ZFHX4, ZNF217, TRIM59, PLCG1, ATP2A3, PLCG2, HIVEP1, SYTL3, DUT, AEBP1, CLTA, EFHD2, MAN2B2, SLC…	429	4179	12983	0.890739	1	0.999997	100
GOTERM_MF_FAT	GO:0046872~metal ion binding	121	21.3781	0.964485	RNASEL, STK38, MMP7, RBM6, FSTL1, MYLIP, MIPEP, HMHA1, MAP3K5, KCNK5, TPT1, AIF1L, GIT2, LOX, SPON2, ACTN1, UBR2, COLEC12, NEBL, ADAMTS7, F5, BAZ1B, PELO, ADAMTS2, ME1, ME3, GCLC, SLC38A6, SFXN1, RABGGTB, DOCK2, GMIP, TTYH2, OTUD7A, FGD3, ITK, TRPC1, TESC, KLF12, TGFBR2, EME1, MRC2, ITGA4, ZFHX4, ZNF217, TRIM59, PLCG1, ATP2A3, PLCG2, HIVEP1, SYTL3, DUT, AEBP1, CLTA, EFHD2, MAN2B2, SLC24A4, HMOX1,…	429	4140	12983	0.88451	1	0.999998	100
GOTERM_MF_FAT	GO:0043167~ion binding	124	21.9081	0.966255	RNASEL, STK38, MMP7, RBM6, FSTL1, MYLIP, MIPEP, HMHA1, MAP3K5, KCNK5, TPT1, AIF1L, GIT2, LOX, SPON2, ACTN1, UBR2, COLEC12, NEBL, ADAMTS7, F5, BAZ1B, PELO, ADAMTS2, ME1, ME3, GCLC, SLC38A6, SFXN1, RABGGTB, DOCK2, GMIP, TTYH2, NAGA, OTUD7A, FGD3, ITK, TRPC1, TESC, KLF12, GUSB, TGFBR2, EME1, MRC2, ITGA4, ZFHX4, ZNF217, TRIM59, PLCG1, ATP2A3, PLCG2, HIVEP1, SYTL3, DUT, AEBP1, CLTA, EFHD2, MAN2B2, SLC…	429	4241	12983	0.884853	1	0.999998	100
Annotation Cluster 178	Enrichment Score: 0,016250547639493674	Basal-General terms
Category	Term	Count	%	PValue	Genes	List Total	Pop Hits	Pop Total	Fold Enrichment	Bonferroni	Benjamini	FDR
GOTERM_BP_FAT	GO:0007601~visual perception	5	0.883392	0.945419	RDH8, CERKL, COL2A1, MERTK, RABGGTB	471	216	13528	0.664858	1	0.999993	100
GOTERM_BP_FAT	GO:0050953~sensory perception of light stimulus	5	0.883392	0.945419	RDH8, CERKL, COL2A1, MERTK, RABGGTB	471	216	13528	0.664858	1	0.999993	100
GOTERM_BP_FAT	GO:0007600~sensory perception	6	1.06007	1	RDH8, CERKL, COL2A1, MERTK, OTOA, RABGGTB	471	810	13528	0.212755	1	1	100
Annotation Cluster 179	Enrichment Score: 0,01547288831383597	Basal-General terms
Category	Term	Count	%	PValue	Genes	List Total	Pop Hits	Pop Total	Fold Enrichment	Bonferroni	Benjamini	FDR
GOTERM_MF_FAT	GO:0005262~calcium channel activity	3	0.530035	0.739546	TRPC1, TMEM37, RASA3	429	79	12983	1.14924	1	0.999044	100
GOTERM_MF_FAT	GO:0005261~cation channel activity	4	0.706714	0.994955	TRPC1, TMEM37, KCNK5, RASA3	429	275	12983	0.440195	1	1	100
GOTERM_MF_FAT	GO:0046873~metal ion transmembrane transporter activity	5	0.883392	0.995258	TRPC1, TMEM37, ATP2A3, KCNK5, RASA3	429	328	12983	0.461332	1	1	100
SP_PIR_KEYWORDS	ionic channel	4	0.706714	0.995524	TRPC1, TMEM37, TTYH2, KCNK5	560	318	19235	0.432053	1	0.999996	100
GOTERM_MF_FAT	GO:0022836~gated channel activity	4	0.706714	0.998105	TRPC1, TMEM37, KCNK5, RASA3	429	310	12983	0.390496	1	1	100
GOTERM_MF_FAT	GO:0005216~ion channel activity	5	0.883392	0.998983	TRPC1, TMEM37, TTYH2, KCNK5, RASA3	429	386	12983	0.392013	1	1	100
GOTERM_MF_FAT	GO:0022838~substrate specific channel activity	5	0.883392	0.999267	TRPC1, TMEM37, TTYH2, KCNK5, RASA3	429	398	12983	0.380194	1	1	100
GOTERM_MF_FAT	GO:0015267~channel activity	5	0.883392	0.999501	TRPC1, TMEM37, TTYH2, KCNK5, RASA3	429	412	12983	0.367274	1	1	100
GOTERM_MF_FAT	GO:0022803~passive transmembrane transporter activity	5	0.883392	0.999515	TRPC1, TMEM37, TTYH2, KCNK5, RASA3	429	413	12983	0.366385	1	1	100
Annotation Cluster 180	Enrichment Score: 0,015275390259192537	Basal-General terms
Category	Term	Count	%	PValue	Genes	List Total	Pop Hits	Pop Total	Fold Enrichment	Bonferroni	Benjamini	FDR
GOTERM_MF_FAT	GO:0004842~ubiquitin-protein ligase activity	3	0.530035	0.957264	UBR2, MYLIP, UBE2C	429	147	12983	0.61762	1	0.999997	100
GOTERM_MF_FAT	GO:0016881~acid-amino acid ligase activity	4	0.706714	0.964016	GCLC, UBR2, MYLIP, UBE2C	429	201	12983	0.602257	1	0.999998	100
GOTERM_MF_FAT	GO:0019787~small conjugating protein ligase activity	3	0.530035	0.97512	UBR2, MYLIP, UBE2C	429	166	12983	0.546929	1	0.999999	100
Annotation Cluster 181	Enrichment Score: 0,008153323233083355	Basal-General terms
Category	Term	Count	%	PValue	Genes	List Total	Pop Hits	Pop Total	Fold Enrichment	Bonferroni	Benjamini	FDR
GOTERM_BP_FAT	GO:0007276~gamete generation	9	1.59011	0.967419	FANCD2, ACSBG2, CASC5, BRCA2, ODF2, UBR2, RACGAP1, ITGB1, ADAMTS2	471	395	13528	0.654422	1	0.999999	100
GOTERM_BP_FAT	GO:0019953~sexual reproduction	10	1.76678	0.980221	FANCD2, ACSBG2, CASC5, BRCA2, ODF2, UBR2, SEPP1, RACGAP1, ITGB1, ADAMTS2	471	458	13528	0.627115	1	1	100
GOTERM_BP_FAT	GO:0048609~reproductive process in a multicellular organism	10	1.76678	0.989063	FANCD2, ACSBG2, CASC5, BRCA2, ODF2, UBR2, RACGAP1, ITGB1, ADAMTS2, KDR	471	487	13528	0.589771	1	1	100
GOTERM_BP_FAT	GO:0032504~multicellular organism reproduction	10	1.76678	0.989063	FANCD2, ACSBG2, CASC5, BRCA2, ODF2, UBR2, RACGAP1, ITGB1, ADAMTS2, KDR	471	487	13528	0.589771	1	1	100
Annotation Cluster 182	Enrichment Score: 0,002588895954449809	Basal-General terms
Category	Term	Count	%	PValue	Genes	List Total	Pop Hits	Pop Total	Fold Enrichment	Bonferroni	Benjamini	FDR
GOTERM_BP_FAT	GO:0051603~proteolysis involved in cellular protein catabolic process	13	2.29682	0.988672	ADAM10, CBX4, CDC20, UBR2, MYLIP, SOCS5, UBE2C, MYH9, PRKCQ, KLHL36, MAD2L1, OTUD7A, BUB1B	471	600	13528	0.622307	1	1	100
GOTERM_BP_FAT	GO:0044257~cellular protein catabolic process	13	2.29682	0.989303	ADAM10, CBX4, CDC20, UBR2, MYLIP, SOCS5, UBE2C, MYH9, PRKCQ, KLHL36, MAD2L1, OTUD7A, BUB1B	471	603	13528	0.619211	1	1	100
SP_PIR_KEYWORDS	ubl conjugation pathway	8	1.41343	0.992577	KLHL36, CBX4, OTUD7A, CDC20, UBR2, SOCS5, MYLIP, UBE2C	560	509	19235	0.539854	1	0.99999	100
GOTERM_BP_FAT	GO:0030163~protein catabolic process	13	2.29682	0.992599	ADAM10, CBX4, CDC20, UBR2, MYLIP, SOCS5, UBE2C, MYH9, PRKCQ, KLHL36, MAD2L1, OTUD7A, BUB1B	471	622	13528	0.600296	1	1	100
GOTERM_BP_FAT	GO:0044265~cellular macromolecule catabolic process	15	2.65018	0.995629	ADAM10, CBX4, CDC20, UBR2, MYLIP, SOCS5, MYH9, UBE2C, DNASE2, RPA1, PRKCQ, KLHL36, MAD2L1, BUB1B, OTUD7A	471	725	13528	0.594246	1	1	100
GOTERM_BP_FAT	GO:0009057~macromolecule catabolic process	16	2.82686	0.996922	ADAM10, GUSB, CBX4, CDC20, UBR2, MYLIP, SOCS5, MYH9, UBE2C, DNASE2, RPA1, PRKCQ, KLHL36, MAD2L1, BUB1B, OTUD7A	471	781	13528	0.588412	1	1	100
GOTERM_BP_FAT	GO:0043632~modification-dependent macromolecule catabolic process	10	1.76678	0.998401	MAD2L1, KLHL36, CBX4, BUB1B, OTUD7A, CDC20, UBR2, SOCS5, MYLIP, UBE2C	471	574	13528	0.500381	1	1	100
GOTERM_BP_FAT	GO:0019941~modification-dependent protein catabolic process	10	1.76678	0.998401	MAD2L1, KLHL36, CBX4, BUB1B, OTUD7A, CDC20, UBR2, SOCS5, MYLIP, UBE2C	471	574	13528	0.500381	1	1	100
Annotation Cluster 183	Enrichment Score: 0,0020072483709673667	Basal-General terms
Category	Term	Count	%	PValue	Genes	List Total	Pop Hits	Pop Total	Fold Enrichment	Bonferroni	Benjamini	FDR
SP_PIR_KEYWORDS	Homeobox	3	0.530035	0.993667	ZFHX4, HNF1A, ADNP	560	242	19235	0.425804	1	0.999993	100
INTERPRO	IPR017970:Homeobox, conserved site	3	0.530035	0.994868	ZFHX4, HNF1A, ADNP	522	232	16659	0.412678	1	1	100
INTERPRO	IPR001356:Homeobox	3	0.530035	0.995287	ZFHX4, HNF1A, ADNP	522	235	16659	0.40741	1	1	100
SMART	SM00389:HOX	3	0.530035	0.997736	ZFHX4, HNF1A, ADNP	314	235	9079	0.369115	1	1	100
Annotation Cluster 184	Enrichment Score: 8,821963917492301E-4	Basal-General terms
Category	Term	Count	%	PValue	Genes	List Total	Pop Hits	Pop Total	Fold Enrichment	Bonferroni	Benjamini	FDR
GOTERM_BP_FAT	GO:0006366~transcription from RNA polymerase II promoter	3	0.530035	0.997731	TCEB3, CBFB, YBX1	471	234	13528	0.368229	1	1	100
GOTERM_BP_FAT	GO:0006351~transcription, DNA-dependent	4	0.706714	0.997977	ZNF217, TCEB3, CBFB, YBX1	471	292	13528	0.39345	1	1	100
GOTERM_BP_FAT	GO:0032774~RNA biosynthetic process	4	0.706714	0.998204	ZNF217, TCEB3, CBFB, YBX1	471	296	13528	0.388133	1	1	100
Annotation Cluster 185	Enrichment Score: 7,754308480814006E-4	Basal-General terms
Category	Term	Count	%	PValue	Genes	List Total	Pop Hits	Pop Total	Fold Enrichment	Bonferroni	Benjamini	FDR
UP_SEQ_FEATURE	zinc finger region:C2H2-type 1	9	1.59011	0.990666	ZNF281, ZNF469, ZFHX4, ZNF217, KLF12, ADNP, HIVEP1, GFI1, HIC1	560	542	19113	0.56674	1	1	100
UP_SEQ_FEATURE	zinc finger region:C2H2-type 3	9	1.59011	0.997969	ZNF281, ZNF469, ZFHX4, ZNF217, KLF12, ADNP, HIVEP1, GFI1, HIC1	560	622	19113	0.493848	1	1	100
UP_SEQ_FEATURE	zinc finger region:C2H2-type 2	8	1.41343	0.999062	ZNF281, ZNF469, ZFHX4, ZNF217, KLF12, HIVEP1, GFI1, HIC1	560	608	19113	0.449084	1	1	100
INTERPRO	IPR013087:Zinc finger, C2H2-type/integrase, DNA-binding	7	1.23675	0.999924	ZNF281, ZFHX4, ZNF217, KLF12, HIVEP1, GFI1, HIC1	522	621	16659	0.359737	1	1	100
INTERPRO	IPR015880:Zinc finger, C2H2-like	10	1.76678	0.999951	ZNF281, ZNF469, ZFHX4, ZNF217, KLF12, ADNP, RBM6, HIVEP1, GFI1, HIC1	522	797	16659	0.400424	1	1	100
INTERPRO	IPR007087:Zinc finger, C2H2-type	9	1.59011	0.999981	ZNF281, ZNF469, ZFHX4, ZNF217, KLF12, ADNP, HIVEP1, GFI1, HIC1	522	784	16659	0.366357	1	1	100
SMART	SM00355:ZnF_C2H2	10	1.76678	0.999995	ZNF281, ZNF469, ZFHX4, ZNF217, KLF12, ADNP, RBM6, HIVEP1, GFI1, HIC1	314	797	9079	0.362786	1	1	100
Annotation Cluster 186	Enrichment Score: 6,365548163423039E-4	Basal-General terms
Category	Term	Count	%	PValue	Genes	List Total	Pop Hits	Pop Total	Fold Enrichment	Bonferroni	Benjamini	FDR
SP_PIR_KEYWORDS	transcription regulation	41	7.24382	0.997748	MEF2C, E2F1, ZNF469, AEBP1, HNF1A, E2F5, ASCC1, CBX4, SPI1, CBX3, CBX7, YBX1, ATF1, HIC1, BATF, STAT4, FLI1, LIMD1, GFI1, MYB, CHD5, ZNF281, CTBP1, RBBP4, KLF12, ADNP, ARID3A, IRF2BP2, MCM3, MCM5, MCM6, ZFHX4, ZNF217, HDAC2, PHF19, RFC1, BAZ1B, SFPQ, TCEB3, HIVEP1, IRF4	560	2026	19235	0.695102	1	0.999999	100
SP_PIR_KEYWORDS	Transcription	42	7.42049	0.99786	MEF2C, E2F1, ZNF469, AEBP1, HNF1A, E2F5, ASCC1, CBX4, SPI1, CBX3, CBX7, YBX1, ATF1, CBFB, HIC1, BATF, STAT4, FLI1, LIMD1, GFI1, MYB, CHD5, ZNF281, CTBP1, RBBP4, KLF12, ADNP, ARID3A, IRF2BP2, MCM3, MCM5, MCM6, ZFHX4, ZNF217, HDAC2, PHF19, RFC1, BAZ1B, SFPQ, TCEB3, HIVEP1, IRF4	560	2071	19235	0.696584	1	0.999999	100
GOTERM_BP_FAT	GO:0006350~transcription	40	7.06714	0.999999	MEF2C, E2F1, ZNF469, AEBP1, HNF1A, E2F5, ASCC1, CBX4, SPI1, CBX3, CBX7, YBX1, ATF1, CBFB, HIC1, BATF, STAT4, FLI1, GFI1, MYB, CHD5, ZNF281, RBBP4, KLF12, ADNP, ARID3A, IRF2BP2, MCM3, MCM5, MCM6, ZFHX4, ZNF217, PHF19, HDAC2, RFC1, BAZ1B, SFPQ, TCEB3, HIVEP1, IRF4	471	2101	13528	0.546823	1	1	100
Annotation Cluster 187	Enrichment Score: 3,824522354364749E-4	Basal-General terms
Category	Term	Count	%	PValue	Genes	List Total	Pop Hits	Pop Total	Fold Enrichment	Bonferroni	Benjamini	FDR
SP_PIR_KEYWORDS	transducer	14	2.4735	0.998116	GPR156, GPR174, GPR146, GPR18, GPR171, P2RY8, CCR8, GPR35, CXCR5, PLCG1, CCR4, S1PR4, PLCG2, TBXA2R	560	874	19235	0.5502	1	0.999999	100
SP_PIR_KEYWORDS	g-protein coupled receptor	12	2.12014	0.999053	P2RY8, GPR156, CCR8, GPR146, GPR174, GPR35, CXCR5, GPR18, CCR4, S1PR4, GPR171, TBXA2R	560	816	19235	0.505121	1	1	100
INTERPRO	IPR017452:GPCR, rhodopsin-like superfamily	11	1.94346	0.999308	P2RY8, CCR8, GPR146, GPR174, GPR35, CXCR5, GPR18, CCR4, S1PR4, GPR171, TBXA2R	522	726	16659	0.483542	1	1	100
INTERPRO	IPR000276:7TM GPCR, rhodopsin-like	11	1.94346	0.999322	P2RY8, CCR8, GPR146, GPR174, GPR35, CXCR5, GPR18, CCR4, S1PR4, GPR171, TBXA2R	522	727	16659	0.482877	1	1	100
PIR_SUPERFAMILY	PIRSF800006:rhodopsin-like G protein-coupled receptors	11	1.94346	0.999801	P2RY8, CCR8, GPR146, GPR174, GPR35, CXCR5, GPR18, CCR4, S1PR4, GPR171, TBXA2R	261	686	7396	0.454386	1	1	100

## Sheet: Down-regulated Clusters
Table S4 Results for the 509 up-regulated (UP sheet) and 40 down-regulated (DOWN sheet) genes for which annotation information was available at DAVID (http://david.abcc.ncifcrf.gov/) in September 2014, including the corresponding DAVID scores (P values) and the lists of genes in every significant category.
Functional Annotation of Down-regulated Genes
Annotation Cluster 1	Enrichment Score: 2,5082368558091948	Basal-General terms
Category	Term	Count	%	PValue	Genes	List Total	Pop Hits	Pop Total	Fold Enrichment	Bonferroni	Benjamini	FDR
SP_PIR_KEYWORDS	signal	17	36.1702	0.00197129	ADAMTSL1, CRTAC1, MGP, CCL4, SPINK5, CCL17, NRCAM, PCSK1, LINGO1, EREG, APOD, SEMA3D, AREG, MFAP3L, GPNMB, SLITRK6, CHL1	46	3250	19235	2.18726	0.235367	0.125567	2.28975
UP_SEQ_FEATURE	signal peptide	17	36.1702	0.0021098	ADAMTSL1, CRTAC1, MGP, CCL4, SPINK5, CCL17, NRCAM, PCSK1, LINGO1, EREG, APOD, SEMA3D, AREG, MFAP3L, GPNMB, SLITRK6, CHL1	46	3250	19113	2.17338	0.378243	0.378243	2.66213
UP_SEQ_FEATURE	disulfide bond	15	31.9149	0.00411103	ADAMTSL1, CRTAC1, MGP, CCL4, SPINK5, CCL17, NRCAM, PCSK1, LINGO1, EREG, APOD, SEMA3D, AREG, MFAP3L, CHL1	46	2819	19113	2.21089	0.604217	0.265792	5.12675
SP_PIR_KEYWORDS	disulfide bond	15	31.9149	0.0054214	ADAMTSL1, CRTAC1, MGP, CCL4, SPINK5, CCL17, NRCAM, PCSK1, LINGO1, EREG, APOD, SEMA3D, AREG, MFAP3L, CHL1	46	2924	19235	2.1451	0.52256	0.168754	6.18214
Annotation Cluster 2	Enrichment Score: 2,339078825523306	Immune response
Category	Term	Count	%	PValue	Genes	List Total	Pop Hits	Pop Total	Fold Enrichment	Bonferroni	Benjamini	FDR
INTERPRO	IPR013098:Immunoglobulin I-set	5	10.6383	0.000516115	NRCAM, LINGO1, ADAMTSL1, MFAP3L, CHL1	46	138	16659	13.1215	0.0745148	0.0745148	0.614589
INTERPRO	IPR003598:Immunoglobulin subtype 2	5	10.6383	0.00223612	NRCAM, LINGO1, ADAMTSL1, MFAP3L, CHL1	46	205	16659	8.83298	0.28523	0.154559	2.63787
SMART	SM00408:IGc2	5	10.6383	0.00255522	NRCAM, LINGO1, ADAMTSL1, MFAP3L, CHL1	27	205	9079	8.20145	0.0879911	0.0879911	2.25615
SP_PIR_KEYWORDS	Immunoglobulin domain	6	12.766	0.00465966	NRCAM, LINGO1, ADAMTSL1, SEMA3D, MFAP3L, CHL1	46	470	19235	5.33811	0.470168	0.190818	5.33516
INTERPRO	IPR007110:Immunoglobulin-like	6	12.766	0.0109439	NRCAM, LINGO1, ADAMTSL1, SEMA3D, MFAP3L, CHL1	46	501	16659	4.33715	0.808072	0.423173	12.3141
INTERPRO	IPR013783:Immunoglobulin-like fold	5	10.6383	0.0614229	NRCAM, LINGO1, ADAMTSL1, MFAP3L, CHL1	46	553	16659	3.27443	0.999926	0.850687	53.0922
Annotation Cluster 3	Enrichment Score: 1,7500804933725727	Immune response
Category	Term	Count	%	PValue	Genes	List Total	Pop Hits	Pop Total	Fold Enrichment	Bonferroni	Benjamini	FDR
GOTERM_BP_FAT	GO:0009617~response to bacterium	4	8.51064	0.0144485	PCSK1, SOCS1, NOS2, IRG1	37	193	13528	7.57765	0.999827	0.823054	19.3219
GOTERM_BP_FAT	GO:0032496~response to lipopolysaccharide	3	6.38298	0.0177786	PCSK1, SOCS1, IRG1	37	77	13528	14.245	0.999977	0.831178	23.2515
GOTERM_BP_FAT	GO:0002237~response to molecule of bacterial origin	3	6.38298	0.0218796	PCSK1, SOCS1, IRG1	37	86	13528	12.7542	0.999998	0.807056	27.8453
Annotation Cluster 4	Enrichment Score: 1,1941719053553463	Wound healing
Category	Term	Count	%	PValue	Genes	List Total	Pop Hits	Pop Total	Fold Enrichment	Bonferroni	Benjamini	FDR
UP_SEQ_FEATURE	domain:EGF-like	3	6.38298	0.0138324	EREG, CRTAC1, AREG	46	76	19113	16.4013	0.956457	0.543197	16.3014
SP_PIR_KEYWORDS	egf-like domain	3	6.38298	0.100908	EREG, CRTAC1, AREG	46	230	19235	5.45416	0.999999	0.67136	71.3115
INTERPRO	IPR013032:EGF-like region, conserved site	3	6.38298	0.187354	EREG, CRTAC1, AREG	46	293	16659	3.70804	1	0.988269	91.6039
Annotation Cluster 5	Enrichment Score: 1,1292559772599555	Immune response
Category	Term	Count	%	PValue	Genes	List Total	Pop Hits	Pop Total	Fold Enrichment	Bonferroni	Benjamini	FDR
INTERPRO	IPR003599:Immunoglobulin subtype	4	8.51064	0.0593859	NRCAM, ADAMTSL1, SEMA3D, CHL1	46	330	16659	4.38972	0.999897	0.899323	51.8619
SMART	SM00409:IG	4	8.51064	0.0667724	NRCAM, ADAMTSL1, SEMA3D, CHL1	27	330	9079	4.07587	0.916909	0.711745	46.0103
INTERPRO	IPR013151:Immunoglobulin	3	6.38298	0.103265	NRCAM, ADAMTSL1, CHL1	46	202	16659	5.3785	1	0.934445	72.7897
Annotation Cluster 6	Enrichment Score: 1,0879350720533605	Wound healing
Category	Term	Count	%	PValue	Genes	List Total	Pop Hits	Pop Total	Fold Enrichment	Bonferroni	Benjamini	FDR
GOTERM_CC_FAT	GO:0005578~proteinaceous extracellular matrix	4	8.51064	0.0646571	ADAMTSL1, CRTAC1, MGP, CHL1	38	320	12782	4.20461	0.998472	0.726578	52.1762
GOTERM_CC_FAT	GO:0031012~extracellular matrix	4	8.51064	0.0772418	ADAMTSL1, CRTAC1, MGP, CHL1	38	345	12782	3.89992	0.999589	0.727361	58.8166
SP_PIR_KEYWORDS	extracellular matrix	3	6.38298	0.109075	ADAMTSL1, CRTAC1, CHL1	46	241	19235	5.20521	1	0.62533	74.2258
Annotation Cluster 7	Enrichment Score: 1,0344407909782398	Basal-General terms
Category	Term	Count	%	PValue	Genes	List Total	Pop Hits	Pop Total	Fold Enrichment	Bonferroni	Benjamini	FDR
GOTERM_BP_FAT	GO:0031175~neuron projection development	4	8.51064	0.0302154	NRCAM, LINGO1, SLITRK6, ETV4	37	256	13528	5.71284	1	0.838869	36.4041
GOTERM_BP_FAT	GO:0048666~neuron development	4	8.51064	0.0606454	NRCAM, LINGO1, SLITRK6, ETV4	37	339	13528	4.31412	1	0.942927	60.2651
GOTERM_BP_FAT	GO:0030030~cell projection organization	4	8.51064	0.0737233	NRCAM, LINGO1, SLITRK6, ETV4	37	368	13528	3.97415	1	0.952058	67.6891
GOTERM_BP_FAT	GO:0007409~axonogenesis	3	6.38298	0.0930642	NRCAM, SLITRK6, ETV4	37	193	13528	5.68324	1	0.960402	76.3323
GOTERM_BP_FAT	GO:0048667~cell morphogenesis involved in neuron differentiation	3	6.38298	0.106381	NRCAM, SLITRK6, ETV4	37	209	13528	5.24816	1	0.958697	80.9724
GOTERM_BP_FAT	GO:0048812~neuron projection morphogenesis	3	6.38298	0.109789	NRCAM, SLITRK6, ETV4	37	213	13528	5.1496	1	0.956946	82.0152
GOTERM_BP_FAT	GO:0030182~neuron differentiation	4	8.51064	0.109937	NRCAM, LINGO1, SLITRK6, ETV4	37	438	13528	3.33901	1	0.950848	82.0592
GOTERM_BP_FAT	GO:0000904~cell morphogenesis involved in differentiation	3	6.38298	0.137124	NRCAM, SLITRK6, ETV4	37	244	13528	4.49535	1	0.956459	88.6476
GOTERM_BP_FAT	GO:0048858~cell projection morphogenesis	3	6.38298	0.138031	NRCAM, SLITRK6, ETV4	37	245	13528	4.477	1	0.952525	88.8223
GOTERM_BP_FAT	GO:0032990~cell part morphogenesis	3	6.38298	0.148089	NRCAM, SLITRK6, ETV4	37	256	13528	4.28463	1	0.953867	90.5995
Annotation Cluster 8	Enrichment Score: 1,005112141098734	Basal-General terms
Category	Term	Count	%	PValue	Genes	List Total	Pop Hits	Pop Total	Fold Enrichment	Bonferroni	Benjamini	FDR
GOTERM_MF_FAT	GO:0046872~metal ion binding	16	34.0426	0.0910725	EGR1, ADAMTSL1, CRTAC1, NT5C1B, MGP, ATP12A, WEE2, AMDHD1, PCSK1, BRPF3, JMJD7, ATP8B1, PHOSPHO1, NOS2, KCNQ1, SLC5A10	35	4140	12983	1.4336	1	0.999445	68.3142
GOTERM_MF_FAT	GO:0043169~cation binding	16	34.0426	0.0975946	EGR1, ADAMTSL1, CRTAC1, NT5C1B, MGP, ATP12A, WEE2, AMDHD1, PCSK1, BRPF3, JMJD7, ATP8B1, PHOSPHO1, NOS2, KCNQ1, SLC5A10	35	4179	12983	1.42022	1	0.982237	70.9449
GOTERM_MF_FAT	GO:0043167~ion binding	16	34.0426	0.108605	EGR1, ADAMTSL1, CRTAC1, NT5C1B, MGP, ATP12A, WEE2, AMDHD1, PCSK1, BRPF3, JMJD7, ATP8B1, PHOSPHO1, NOS2, KCNQ1, SLC5A10	35	4241	12983	1.39945	1	0.972948	74.9359
Annotation Cluster 9	Enrichment Score: 0,559773773580791	Basal-General terms
Category	Term	Count	%	PValue	Genes	List Total	Pop Hits	Pop Total	Fold Enrichment	Bonferroni	Benjamini	FDR
GOTERM_BP_FAT	GO:0045935~positive regulation of nucleobase, nucleoside, nucleotide and nucleic acid metabolic process	4	8.51064	0.230082	EGR1, EREG, AREG, ETV4	37	624	13528	2.34373	1	0.988263	97.8875
GOTERM_BP_FAT	GO:0051173~positive regulation of nitrogen compound metabolic process	4	8.51064	0.244367	EGR1, EREG, AREG, ETV4	37	644	13528	2.27094	1	0.987566	98.3975
GOTERM_BP_FAT	GO:0010557~positive regulation of macromolecule biosynthetic process	4	8.51064	0.25157	EGR1, EREG, AREG, ETV4	37	654	13528	2.23622	1	0.987977	98.6087
GOTERM_BP_FAT	GO:0031328~positive regulation of cellular biosynthetic process	4	8.51064	0.274113	EGR1, EREG, AREG, ETV4	37	685	13528	2.13502	1	0.99043	99.1139
GOTERM_BP_FAT	GO:0009891~positive regulation of biosynthetic process	4	8.51064	0.281443	EGR1, EREG, AREG, ETV4	37	695	13528	2.1043	1	0.990742	99.2371
GOTERM_BP_FAT	GO:0010604~positive regulation of macromolecule metabolic process	4	8.51064	0.401286	EGR1, EREG, AREG, ETV4	37	857	13528	1.70652	1	0.997767	99.9483
Annotation Cluster 10	Enrichment Score: 0,4942517261881334	Basal-General terms
Category	Term	Count	%	PValue	Genes	List Total	Pop Hits	Pop Total	Fold Enrichment	Bonferroni	Benjamini	FDR
UP_SEQ_FEATURE	transmembrane region	16	34.0426	0.157613	GLDN, HSD17B2, ATP12A, SYNGR2, NRCAM, LINGO1, EREG, SQLE, ATP8B1, AREG, MFAP3L, GPNMB, SLITRK6, KCNQ1, SLC5A10, CHL1	46	4911	19113	1.3537	1	0.986266	88.8216
SP_PIR_KEYWORDS	transmembrane	16	34.0426	0.163773	GLDN, HSD17B2, ATP12A, SYNGR2, NRCAM, LINGO1, EREG, SQLE, ATP8B1, AREG, MFAP3L, GPNMB, SLITRK6, KCNQ1, SLC5A10, CHL1	46	4973	19235	1.34535	1	0.703649	87.7491
GOTERM_CC_FAT	GO:0016021~integral to membrane	16	34.0426	0.606025	GLDN, HSD17B2, ATP12A, SYNGR2, NRCAM, LINGO1, EREG, SQLE, ATP8B1, AREG, MFAP3L, GPNMB, SLITRK6, KCNQ1, SLC5A10, CHL1	38	5297	12782	1.01603	1	0.989085	99.9966
GOTERM_CC_FAT	GO:0031224~intrinsic to membrane	16	34.0426	0.674015	GLDN, HSD17B2, ATP12A, SYNGR2, NRCAM, LINGO1, EREG, SQLE, ATP8B1, AREG, MFAP3L, GPNMB, SLITRK6, KCNQ1, SLC5A10, CHL1	38	5485	12782	0.981202	1	0.99115	99.9996
Annotation Cluster 11	Enrichment Score: 0,47874418762029924	Vacuole, vesicle and lytic activity
Category	Term	Count	%	PValue	Genes	List Total	Pop Hits	Pop Total	Fold Enrichment	Bonferroni	Benjamini	FDR
GOTERM_CC_FAT	GO:0005789~endoplasmic reticulum membrane	3	6.38298	0.182573	HSD17B2, SQLE, SPINK5	38	269	12782	3.75132	1	0.830972	89.1902
GOTERM_CC_FAT	GO:0042175~nuclear envelope-endoplasmic reticulum network	3	6.38298	0.19832	HSD17B2, SQLE, SPINK5	38	284	12782	3.55319	1	0.832502	91.2785
GOTERM_CC_FAT	GO:0044432~endoplasmic reticulum part	3	6.38298	0.265869	HSD17B2, SQLE, SPINK5	38	347	12782	2.90808	1	0.900353	96.6984
GOTERM_CC_FAT	GO:0031090~organelle membrane	4	8.51064	0.625795	MSTO1, HSD17B2, SQLE, SPINK5	38	1096	12782	1.22762	1	0.98933	99.9981
GOTERM_CC_FAT	GO:0012505~endomembrane system	3	6.38298	0.670468	HSD17B2, SQLE, SPINK5	38	782	12782	1.29042	1	0.992512	99.9995
Annotation Cluster 12	Enrichment Score: 0,4506370310709664	Basal-General terms
Category	Term	Count	%	PValue	Genes	List Total	Pop Hits	Pop Total	Fold Enrichment	Bonferroni	Benjamini	FDR
GOTERM_MF_FAT	GO:0031420~alkali metal ion binding	3	6.38298	0.11957	ATP12A, SLC5A10, KCNQ1	35	228	12983	4.88083	1	0.964285	78.4047
GOTERM_BP_FAT	GO:0015672~monovalent inorganic cation transport	3	6.38298	0.207143	ATP12A, SLC5A10, KCNQ1	37	318	13528	3.44926	1	0.982785	96.7425
GOTERM_BP_FAT	GO:0030001~metal ion transport	3	6.38298	0.35243	ATP12A, SLC5A10, KCNQ1	37	465	13528	2.35885	1	0.996377	99.8355
SP_PIR_KEYWORDS	ion transport	3	6.38298	0.393569	ATP12A, SLC5A10, KCNQ1	46	578	19235	2.17034	1	0.954585	99.7181
GOTERM_BP_FAT	GO:0006812~cation transport	3	6.38298	0.436146	ATP12A, SLC5A10, KCNQ1	37	553	13528	1.98348	1	0.998391	99.9787
GOTERM_BP_FAT	GO:0006811~ion transport	3	6.38298	0.614141	ATP12A, SLC5A10, KCNQ1	37	768	13528	1.42821	1	0.999952	99.9999
SP_PIR_KEYWORDS	transport	4	8.51064	0.761476	APOD, ATP12A, SLC5A10, KCNQ1	46	1670	19235	1.00156	1	0.999052	100
Annotation Cluster 13	Enrichment Score: 0,44878038809930587	Basal-General terms
Category	Term	Count	%	PValue	Genes	List Total	Pop Hits	Pop Total	Fold Enrichment	Bonferroni	Benjamini	FDR
GOTERM_BP_FAT	GO:0010629~negative regulation of gene expression	4	8.51064	0.149256	EGR1, EREG, ATP8B1, KCNQ1	37	504	13528	2.90176	1	0.950489	90.7876
GOTERM_BP_FAT	GO:0016481~negative regulation of transcription	3	6.38298	0.346567	EGR1, EREG, ATP8B1	37	459	13528	2.38968	1	0.996398	99.8122
GOTERM_BP_FAT	GO:0045934~negative regulation of nucleobase, nucleoside, nucleotide and nucleic acid metabolic process	3	6.38298	0.397737	EGR1, EREG, ATP8B1	37	512	13528	2.14231	1	0.997882	99.9436
GOTERM_BP_FAT	GO:0051172~negative regulation of nitrogen compound metabolic process	3	6.38298	0.404375	EGR1, EREG, ATP8B1	37	519	13528	2.11342	1	0.99763	99.9521
GOTERM_BP_FAT	GO:0010558~negative regulation of macromolecule biosynthetic process	3	6.38298	0.430599	EGR1, EREG, ATP8B1	37	547	13528	2.00524	1	0.99841	99.9753
GOTERM_BP_FAT	GO:0031327~negative regulation of cellular biosynthetic process	3	6.38298	0.443499	EGR1, EREG, ATP8B1	37	561	13528	1.9552	1	0.998432	99.9824
GOTERM_BP_FAT	GO:0009890~negative regulation of biosynthetic process	3	6.38298	0.454436	EGR1, EREG, ATP8B1	37	573	13528	1.91425	1	0.998577	99.9869
Annotation Cluster 14	Enrichment Score: 0,42204131188011557	Vacuole, vesicle and lytic activity
Category	Term	Count	%	PValue	Genes	List Total	Pop Hits	Pop Total	Fold Enrichment	Bonferroni	Benjamini	FDR
GOTERM_CC_FAT	GO:0031410~cytoplasmic vesicle	4	8.51064	0.283925	PCSK1, GPNMB, KCNQ1, SPINK5	38	642	12782	2.09575	1	0.884637	97.4917
GOTERM_CC_FAT	GO:0031982~vesicle	4	8.51064	0.306379	PCSK1, GPNMB, KCNQ1, SPINK5	38	670	12782	2.00817	1	0.891156	98.2353
GOTERM_CC_FAT	GO:0016023~cytoplasmic membrane-bounded vesicle	3	6.38298	0.476989	PCSK1, GPNMB, SPINK5	38	550	12782	1.83474	1	0.969585	99.9217
GOTERM_CC_FAT	GO:0031988~membrane-bounded vesicle	3	6.38298	0.494157	PCSK1, GPNMB, SPINK5	38	568	12782	1.77659	1	0.969174	99.9458
Annotation Cluster 15	Enrichment Score: 0,3329441219415731	Basal-General terms
Category	Term	Count	%	PValue	Genes	List Total	Pop Hits	Pop Total	Fold Enrichment	Bonferroni	Benjamini	FDR
GOTERM_MF_FAT	GO:0030554~adenyl nucleotide binding	6	12.766	0.397948	ASS1, SQLE, ATP8B1, NOS2, ATP12A, WEE2	35	1577	12983	1.41132	1	0.999857	99.7773
GOTERM_MF_FAT	GO:0001883~purine nucleoside binding	6	12.766	0.411055	ASS1, SQLE, ATP8B1, NOS2, ATP12A, WEE2	35	1601	12983	1.39017	1	0.999754	99.8291
GOTERM_MF_FAT	GO:0001882~nucleoside binding	6	12.766	0.417058	ASS1, SQLE, ATP8B1, NOS2, ATP12A, WEE2	35	1612	12983	1.38068	1	0.999548	99.849
GOTERM_MF_FAT	GO:0000166~nucleotide binding	7	14.8936	0.548692	ASS1, SQLE, NT5C1B, ATP8B1, NOS2, ATP12A, WEE2	35	2245	12983	1.15661	1	0.999867	99.9931
GOTERM_MF_FAT	GO:0017076~purine nucleotide binding	6	12.766	0.578133	ASS1, SQLE, ATP8B1, NOS2, ATP12A, WEE2	35	1918	12983	1.16041	1	0.999881	99.9969
Annotation Cluster 16	Enrichment Score: 0,11298822306035983	Basal-General terms
Category	Term	Count	%	PValue	Genes	List Total	Pop Hits	Pop Total	Fold Enrichment	Bonferroni	Benjamini	FDR
SP_PIR_KEYWORDS	atp-binding	4	8.51064	0.608104	ASS1, ATP8B1, ATP12A, WEE2	46	1326	19235	1.26139	1	0.992553	99.9983
GOTERM_MF_FAT	GO:0005524~ATP binding	4	8.51064	0.759774	ASS1, ATP8B1, ATP12A, WEE2	35	1477	12983	1.00458	1	0.999998	100
SP_PIR_KEYWORDS	nucleotide-binding	4	8.51064	0.767305	ASS1, ATP8B1, ATP12A, WEE2	46	1686	19235	0.992057	1	0.998927	100
GOTERM_MF_FAT	GO:0032559~adenyl ribonucleotide binding	4	8.51064	0.76813	ASS1, ATP8B1, ATP12A, WEE2	35	1497	12983	0.991163	1	0.999997	100
GOTERM_MF_FAT	GO:0032553~ribonucleotide binding	4	8.51064	0.878017	ASS1, ATP8B1, ATP12A, WEE2	35	1836	12983	0.808154	1	1	100
GOTERM_MF_FAT	GO:0032555~purine ribonucleotide binding	4	8.51064	0.878017	ASS1, ATP8B1, ATP12A, WEE2	35	1836	12983	0.808154	1	1	100
Annotation Cluster 17	Enrichment Score: 0,07345964077007179	Basal-General terms
Category	Term	Count	%	PValue	Genes	List Total	Pop Hits	Pop Total	Fold Enrichment	Bonferroni	Benjamini	FDR
GOTERM_MF_FAT	GO:0043565~sequence-specific DNA binding	3	6.38298	0.476521	EGR1, SOX13, ETV4	35	607	12983	1.83333	1	0.999597	99.9586
GOTERM_MF_FAT	GO:0003700~transcription factor activity	3	6.38298	0.73584	EGR1, SOX13, ETV4	35	975	12983	1.14136	1	0.999998	100
GOTERM_MF_FAT	GO:0030528~transcription regulator activity	3	6.38298	0.918878	EGR1, SOX13, ETV4	35	1512	12983	0.735998	1	1	100
GOTERM_BP_FAT	GO:0006350~transcription	4	8.51064	0.93383	EGR1, SOX13, EREG, ETV4	37	2101	13528	0.696091	1	1	100
SP_PIR_KEYWORDS	dna-binding	3	6.38298	0.941332	EGR1, SOX13, ETV4	46	1868	19235	0.671551	1	0.999994	100
SP_PIR_KEYWORDS	transcription regulation	3	6.38298	0.958087	EGR1, SOX13, ETV4	46	2026	19235	0.619179	1	0.999998	100
SP_PIR_KEYWORDS	Transcription	3	6.38298	0.961971	EGR1, SOX13, ETV4	46	2071	19235	0.605725	1	0.999998	100
GOTERM_MF_FAT	GO:0003677~DNA binding	3	6.38298	0.989969	EGR1, SOX13, ETV4	35	2331	12983	0.477404	1	1	100
Annotation Cluster 18	Enrichment Score: 0,04102862948686355	Basal-General terms
Category	Term	Count	%	PValue	Genes	List Total	Pop Hits	Pop Total	Fold Enrichment	Bonferroni	Benjamini	FDR
GOTERM_MF_FAT	GO:0008270~zinc ion binding	5	10.6383	0.878618	EGR1, AMDHD1, ADAMTSL1, BRPF3, NOS2	35	2311	12983	0.802559	1	1	100
SP_PIR_KEYWORDS	zinc	4	8.51064	0.899677	EGR1, AMDHD1, BRPF3, NOS2	46	2189	19235	0.764097	1	0.999958	100
GOTERM_MF_FAT	GO:0046914~transition metal ion binding	5	10.6383	0.952857	EGR1, AMDHD1, ADAMTSL1, BRPF3, NOS2	35	2785	12983	0.665966	1	1	100
Annotation Cluster 19	Enrichment Score: 0,015490633259805925	Basal-General terms
Category	Term	Count	%	PValue	Genes	List Total	Pop Hits	Pop Total	Fold Enrichment	Bonferroni	Benjamini	FDR
GOTERM_CC_FAT	GO:0031981~nuclear lumen	3	6.38298	0.933639	DUSP4, BRPF3, ETV4	38	1450	12782	0.695935	1	0.999983	100
GOTERM_CC_FAT	GO:0070013~intracellular organelle lumen	3	6.38298	0.972879	DUSP4, BRPF3, ETV4	38	1779	12782	0.567232	1	0.999999	100
GOTERM_CC_FAT	GO:0043233~organelle lumen	3	6.38298	0.975839	DUSP4, BRPF3, ETV4	38	1820	12782	0.554453	1	0.999999	100
GOTERM_CC_FAT	GO:0031974~membrane-enclosed lumen	3	6.38298	0.978186	DUSP4, BRPF3, ETV4	38	1856	12782	0.543699	1	0.999999	100
