# Supplementary material for: Transcriptomic Characterization of Innate and Acquired Immune Responses in Red-Legged Partridges (Alectoris rufa): A Resource for Immunoecology and Robustness Selection
Source: PLoS One. 2015 Sep 2;10(9):e0136776. doi: 10.1371/journal.pone.0136776 (PMC4557936; doi:10.1371/journal.pone.0136776)
Supplement: S5 Table — (XLSX) [file pone.0136776.s009.xlsx]

## Sheet: KEGG pathways
Table S5 Enriched KEGG pathways for up-regulated partridge genes in animals displaying high IR.
Pathway ID	Pathway name	Count	%	PValue	Genes	List Total	Pop Hits	Pop Total	Fold Enrichment	Bonferroni	Benjamini	FDR
4510	Focal adhesion	25	4.39367	9.61566e-06	TLN1, TNC, COL3A1, COL2A1, ITGB1, RAC2, COMP, COL6A3, COL6A2, COL6A1, ZYX, THBS2, FIGF, PARVG, COL4A2, PIK3CD, ACTN1, ITGA4, COL5A2, COL5A1, KDR, PRKCB, LAMA4, COL1A2, MAPK9	231	201	5085	2.73793	0.0013645	0.000682482	0.0113732
5200	Pathways in cancer	24	4.21793	0.0224367	E2F1, CKS1B, CTBP1, COL4A2, MAP2K2, TGFBR2, FGF16, PIK3CD, SPI1, BRCA2, ITGB1, CDK2, DAPK1, PRKCB, CCNE2, RASSF5, LAMA4, HDAC2, PLCG1, RAC2, PLCG2, MAPK9, FIGF, CSF1R	231	328	5085	1.61071	0.960137	0.193313	23.5407
4060	Cytokine-cytokine receptor interaction	22	3.86643	0.00708843	IL9R, TNFSF4, IL2RA, TNFRSF25, IL21R, TGFBR2, TNFRSF13C, CCL19, IL7R, KDR, IFNAR1, CCR8, IFNAR2, TNFRSF9, TNFRSF1B, CXCL14, CXCR5, CCR4, TNFRSF18, IL2RG, FIGF, CSF1R	231	262	5085	1.84842	0.635833	0.0877408	8.07003
4660	T cell receptor signaling pathway	18	3.16344	5.33787e-06	PTPRC, ITK, PTPN6, CD3D, MAP2K2, CD3E, CD247, PIK3CD, CTLA4, PRKCQ, PLCG1, ICOS, RASGRP1, ZAP70, MAPK9, CD4, GRAP2, LCP2	231	108	5085	3.66883	0.000757692	0.000757692	0.00631364
4110	Cell cycle	17	2.9877	0.000137814	E2F1, E2F5, CDC20, ESPL1, MCM3, CDK2, MCM5, MCM6, CCNE2, CDC45, HDAC2, MAD2L1, CDKN2C, PLK1, PCNA, BUB1, BUB1B	231	125	5085	2.99377	0.0193807	0.00390654	0.16289
4142	Lysosome	15	2.6362	0.000724882	CLTA, LIPA, ATP6AP1, GUSB, LGMN, CTSS, CD164, DNASE2B, DNASE2, LAMP3, LAPTM5, NAGA, CTSD, CTSC, ATP6V0D2	231	117	5085	2.82218	0.0978464	0.0170153	0.854059
4512	ECM-receptor interaction	15	2.6362	1.89667e-05	COL4A2, TNC, COL3A1, COL2A1, ITGA4, COL5A2, ITGB1, COL5A1, LAMA4, COMP, COL6A3, COL1A2, COL6A2, COL6A1, THBS2	231	84	5085	3.93089	0.00268967	0.000673096	0.0224321
4650	Natural killer cell mediated cytotoxicity	15	2.6362	0.00253364	PRF1, PTPN6, MAP2K2, CD247, PIK3CD, ITGB2, IFNAR1, PRKCB, IFNAR2, PLCG1, RAC2, PLCG2, ZAP70, SYK, LCP2	231	133	5085	2.48267	0.302487	0.0501602	2.95611
4670	Leukocyte transendothelial migration	13	2.28471	0.00667173	ITK, PIK3CD, ACTN1, ITGB2, ITGA4, ITGB1, PRKCB, RASSF5, RAC2, PLCG1, PLCG2, TXK, MSN	231	118	5085	2.42516	0.613475	0.0906779	7.61264
4630	Jak-STAT signaling pathway	12	2.10896	0.0910563	PTPN6, IFNAR2, STAT4, IL9R, IL2RA, PIK3CD, IL21R, IL2RG, JAK3, SOCS5, IL7R, IFNAR1	231	155	5085	1.70423	0.999999	0.475638	67.6733
4640	Hematopoietic cell lineage	11	1.93322	0.00507605	IL9R, IL2RA, CD3D, TFRC, CD3E, CD4, ITGA4, IL7R, CD5, CSF1R, CD7	231	86	5085	2.81561	0.514529	0.0863698	5.84184
4662	B cell receptor signaling pathway	10	1.75747	0.00627868	PTPN6, RAC2, MAP2K2, PIK3CD, PLCG2, PIK3AP1, CD79B, INPP5D, PRKCB, SYK	231	75	5085	2.93506	0.59114	0.0945977	7.17931
4664	Fc epsilon RI signaling pathway	10	1.75747	0.00810925	PLCG1, RAC2, MAP2K2, PIK3CD, PLCG2, MAPK9, INPP5D, PRKCB, LCP2, SYK	231	78	5085	2.82218	0.685323	0.0918545	9.18177
4666	Fc gamma R-mediated phagocytosis	10	1.75747	0.027004	PTPRC, ARPC1B, DOCK2, PLCG1, RAC2, PIK3CD, PLCG2, INPP5D, PRKCB, SYK	231	95	5085	2.31716	0.979499	0.215694	27.6609
5340	Primary immunodeficiency	10	1.75747	1.70668e-05	PTPRC, CD3D, CD3E, ICOS, ZAP70, TNFRSF13C, IL2RG, CD4, JAK3, IL7R	231	35	5085	6.28942	0.00242057	0.000807508	0.0201853
4370	VEGF signaling pathway	9	1.58172	0.0191566	SH2D2A, PLCG1, RAC2, MAP2K2, PIK3CD, PLCG2, MAPKAPK2, PRKCB, KDR	231	75	5085	2.64156	0.935857	0.190452	20.4505
4070	Phosphatidylinositol signaling system	8	1.40598	0.0486501	PLCG1, DGKD, PIK3CD, PLCG2, DGKZ, INPP5D, PIP4K2A, PRKCB	231	74	5085	2.37978	0.99916	0.325272	44.5628
4914	Progesterone-mediated oocyte maturation	8	1.40598	0.0929054	MAD2L1, PLK1, PIK3CD, BUB1, PDE3B, MAPK9, IGF2, CDK2	231	86	5085	2.04772	0.999999	0.467074	68.4427
5222	Small cell lung cancer	8	1.40598	0.0843403	E2F1, CCNE2, CKS1B, LAMA4, COL4A2, PIK3CD, ITGB1, CDK2	231	84	5085	2.09647	0.999996	0.465051	64.7323
5223	Non-small cell lung cancer	7	1.23023	0.0337817	E2F1, RASSF5, PLCG1, MAP2K2, PIK3CD, PLCG2, PRKCB	231	54	5085	2.85354	0.992402	0.249528	33.4014
3030	DNA replication	6	1.05448	0.0217242	RPA1, RFC1, PCNA, MCM3, MCM5, MCM6	231	36	5085	3.66883	0.955792	0.199705	22.879
860	Porphyrin and chlorophyll metabolism	4	0.8	0.0875566	GUSB, HMOX1, EPRS, CP	177	19	3126	3.71811	0.999655	0.515532	62.8532
3430	Mismatch repair	4	0.702988	0.0831043	RPA1, EXO1, RFC1, PCNA	231	23	5085	3.82835	0.999996	0.477133	64.1651
