# Supplementary material for: Transcriptomic Characterization of Innate and Acquired Immune Responses in Red-Legged Partridges (Alectoris rufa): A Resource for Immunoecology and Robustness Selection
Source: PLoS One. 2015 Sep 2;10(9):e0136776. doi: 10.1371/journal.pone.0136776 (PMC4557936; doi:10.1371/journal.pone.0136776)
Supplement: S6 Table — (XLSX) [file pone.0136776.s010.xlsx]

## Sheet: GenomicRegions
Table S6 Distribution of enriched genomic regions along the chicken chromosomes and enriched functional clusters under high stringency conditions for chromosome 1 (sheet Chr1), 9 (Chr9), 28 (Chr28), and 26 (Chr26) obtained with DAVID.
Location	Count	%	PValue	Genes	List Total	Pop Hits	Pop Total	Fold Enrichment	Bonferroni	Benjamini	FDR
Chromosome 1	88	16.3265	0.0176273	SAT1, MRPS35, ATP6AP1, PION, UNC50, MMP7, PRDX4, FSTL1, LRRC17, RANGAP1, MIPEP, CBX7, GTSE1, NRCAM, GLT8D2, HMOX1, P4HA3, SEMA3D, TPT1, DERA, ZYX, LAG3, PARVG, ARGLU1, LYZ, MGP, IPO8, MYH9, TRABD, KLHDC5, MCM5, IFNAR1, GCC1, MAP4K4, IFNAR2, F5, SAPS2, KIAA1524, SH3KBP1, LRMP, CTSC, NCAPH2, GRAP2, SLITRK6, LCP1, BCAT1, PLXNC1, ME3, C3, LRRC32, CD247, SESN3, P2RY8, PRR5, C1QTNF6, KDELC2, RAC2, MTPN…	536	2377	18177	1.25548	0.413472	0.234149	14.0579
Chromosome 9	21	3.8961	0.059366	TRPC1, TNIK, GPR171, TMEM22, CHST2, RPL22L1, GMPS, CPN2, SMC4, IGSF10, GPR35, LAMP3, TFRC, APOD, TRIM59, DGKD, EIF4A2, SEP-02, INPP5D, CP, DOCK10	536	465	18177	1.53152	0.840552	0.36809	40.6275
Chromosome 28	14	2.5974	0.0150937	GDF3, BSG, TNFAIP8L1, MAP2K2, ACSBG2, IFI30, EEF2, MUM1, HMHA1, COMP, RPS15, ZAP70, LSM4, HAUS8	536	223	18177	2.12902	0.366354	0.366354	12.1514
Chromosome 26	14	2.5974	0.0372344	PTPN7, STK38, SOX13, MAPKAPK2, PRELP, OLFML3, RASSF5, RAB44, BRPF3, DEF6, TRAF3IP3, TREM2, KIF21B, RBM15	536	253	18177	1.87657	0.679655	0.315764	27.6196

## Sheet: Chr1
Functional Annotation of Chromosome 1 Enriched Genomic Region
Annotation Cluster 1	Enrichment Score: 2,244471469994973
Category	Term	Count	%	PValue	Genes	List Total	Pop Hits	Pop Total	Fold Enrichment	Bonferroni	Benjamini	FDR
SP_PIR_KEYWORDS	GTPase activation	6	6.81818	0.000736212	PRR5, GDI2, TBC1D4, RANGAP1, RASA3, ARHGDIB	87	159	19235	8.34309	0.1477	0.0767991	0.931065
GOTERM_MF_FAT	GO:0005096~GTPase activator activity	6	6.81818	0.00342117	PRR5, GDI2, TBC1D4, RANGAP1, RASA3, ARHGDIB	61	220	12983	5.80462	0.504675	0.504675	4.22112
GOTERM_MF_FAT	GO:0030695~GTPase regulator activity	7	7.95455	0.0106253	MAP4K4, PRR5, GDI2, TBC1D4, RANGAP1, RASA3, ARHGDIB	61	404	12983	3.68775	0.888067	0.518067	12.5787
GOTERM_MF_FAT	GO:0060589~nucleoside-triphosphatase regulator activity	7	7.95455	0.0117563	MAP4K4, PRR5, GDI2, TBC1D4, RANGAP1, RASA3, ARHGDIB	61	413	12983	3.60739	0.911462	0.454515	13.828
GOTERM_MF_FAT	GO:0008047~enzyme activator activity	6	6.81818	0.0190481	PRR5, GDI2, TBC1D4, RANGAP1, RASA3, ARHGDIB	61	335	12983	3.81199	0.980601	0.545476	21.4964
Annotation Cluster 2	Enrichment Score: 1,701488311975965
Category	Term	Count	%	PValue	Genes	List Total	Pop Hits	Pop Total	Fold Enrichment	Bonferroni	Benjamini	FDR
GOTERM_BP_FAT	GO:0002683~negative regulation of immune system process	4	4.54545	0.00740009	IL2RA, HMOX1, UBASH3A, LAG3	66	83	13528	9.87806	0.998092	0.714152	10.8454
GOTERM_BP_FAT	GO:0002695~negative regulation of leukocyte activation	3	3.40909	0.0306259	IL2RA, HMOX1, LAG3	66	57	13528	10.7879	1	0.805792	38.1675
GOTERM_BP_FAT	GO:0050866~negative regulation of cell activation	3	3.40909	0.0346904	IL2RA, HMOX1, LAG3	66	61	13528	10.0805	1	0.791223	42.0553
Annotation Cluster 3	Enrichment Score: 1,6850401851745929
Category	Term	Count	%	PValue	Genes	List Total	Pop Hits	Pop Total	Fold Enrichment	Bonferroni	Benjamini	FDR
SP_PIR_KEYWORDS	sh3 domain	5	5.68182	0.0146197	HCLS1, SH3KBP1, UBASH3A, SAMSN1, GRAP2	87	210	19235	5.26409	0.95907	0.412953	17.0606
INTERPRO	IPR001452:Src homology-3 domain	5	5.68182	0.0193127	HCLS1, SH3KBP1, UBASH3A, SAMSN1, GRAP2	81	213	16659	4.82786	0.989573	0.989573	22.175
SMART	SM00326:SH3	5	5.68182	0.0311958	HCLS1, SH3KBP1, UBASH3A, SAMSN1, GRAP2	52	213	9079	4.0985	0.868446	0.868446	27.5279
Annotation Cluster 4	Enrichment Score: 1,5125804610022564
Category	Term	Count	%	PValue	Genes	List Total	Pop Hits	Pop Total	Fold Enrichment	Bonferroni	Benjamini	FDR
SP_PIR_KEYWORDS	cytokine receptor	3	3.40909	0.00288559	IFNAR2, IL2RA, IFNAR1	87	18	19235	36.8487	0.46585	0.188626	3.60382
GOTERM_MF_FAT	GO:0004896~cytokine receptor activity	3	3.40909	0.0266638	IFNAR2, IL2RA, IFNAR1	61	55	12983	11.6092	0.996075	0.602825	28.8307
GOTERM_MF_FAT	GO:0019955~cytokine binding	3	3.40909	0.0903411	IFNAR2, IL2RA, IFNAR1	61	109	12983	5.85787	1	0.801615	69.626
KEGG_PATHWAY	hsa04630:Jak-STAT signaling pathway	4	4.54545	0.128126	PTPN6, IFNAR2, IL2RA, IFNAR1	42	155	5085	3.12442	0.999537	0.78468	74.1762
Annotation Cluster 5	Enrichment Score: 1,5042442463934265
Category	Term	Count	%	PValue	Genes	List Total	Pop Hits	Pop Total	Fold Enrichment	Bonferroni	Benjamini	FDR
GOTERM_BP_FAT	GO:0002694~regulation of leukocyte activation	5	5.68182	0.00828276	IL2RA, HMOX1, TNFRSF13C, CD4, LAG3	66	166	13528	6.17379	0.999098	0.68919	12.0629
GOTERM_BP_FAT	GO:0050865~regulation of cell activation	5	5.68182	0.00992717	IL2RA, HMOX1, TNFRSF13C, CD4, LAG3	66	175	13528	5.85628	0.999777	0.699254	14.2897
GOTERM_CC_FAT	GO:0009897~external side of plasma membrane	5	5.68182	0.0147126	NRCAM, IL2RA, TNFRSF13C, CD4, LAG3	72	170	12782	5.22141	0.900959	0.370257	16.3224
GOTERM_BP_FAT	GO:0050863~regulation of T cell activation	4	4.54545	0.0186743	IL2RA, TNFRSF13C, CD4, LAG3	66	117	13528	7.00751	1	0.764174	25.2747
GOTERM_BP_FAT	GO:0051249~regulation of lymphocyte activation	4	4.54545	0.034244	IL2RA, TNFRSF13C, CD4, LAG3	66	148	13528	5.53972	1	0.804435	41.6398
GOTERM_BP_FAT	GO:0050870~positive regulation of T cell activation	3	3.40909	0.0516185	IL2RA, TNFRSF13C, CD4	66	76	13528	8.09091	1	0.844572	55.9182
GOTERM_BP_FAT	GO:0051251~positive regulation of lymphocyte activation	3	3.40909	0.0791481	IL2RA, TNFRSF13C, CD4	66	97	13528	6.33927	1	0.893783	72.0403
GOTERM_BP_FAT	GO:0002696~positive regulation of leukocyte activation	3	3.40909	0.0920786	IL2RA, TNFRSF13C, CD4	66	106	13528	5.80103	1	0.915214	77.5296
GOTERM_BP_FAT	GO:0050867~positive regulation of cell activation	3	3.40909	0.0995126	IL2RA, TNFRSF13C, CD4	66	111	13528	5.53972	1	0.919913	80.211
Annotation Cluster 6	Enrichment Score: 1,4714420102198056
Category	Term	Count	%	PValue	Genes	List Total	Pop Hits	Pop Total	Fold Enrichment	Bonferroni	Benjamini	FDR
GOTERM_BP_FAT	GO:0030036~actin cytoskeleton organization	5	5.68182	0.0232327	PRR5, RAC2, MYH9, LCP1, ARHGDIB	66	226	13528	4.53473	1	0.757183	30.4631
GOTERM_BP_FAT	GO:0030029~actin filament-based process	5	5.68182	0.0285427	PRR5, RAC2, MYH9, LCP1, ARHGDIB	66	241	13528	4.25248	1	0.803568	36.0816
GOTERM_BP_FAT	GO:0007010~cytoskeleton organization	6	6.81818	0.058087	PRR5, RAC2, BRCA2, MYH9, LCP1, ARHGDIB	66	436	13528	2.82068	1	0.834979	60.3429
Annotation Cluster 7	Enrichment Score: 1,407761447582511
Category	Term	Count	%	PValue	Genes	List Total	Pop Hits	Pop Total	Fold Enrichment	Bonferroni	Benjamini	FDR
UP_SEQ_FEATURE	repeat:LRR 6	5	5.68182	0.0149308	LRRC32, LRRC17, RANGAP1, SLITRK6, MXRA5	87	210	19113	5.23071	0.997966	0.873304	19.0007
UP_SEQ_FEATURE	repeat:LRR 5	5	5.68182	0.0204274	LRRC32, LRRC17, RANGAP1, SLITRK6, MXRA5	87	231	19113	4.75519	0.999797	0.880664	25.1071
UP_SEQ_FEATURE	repeat:LRR 4	5	5.68182	0.0270285	LRRC32, LRRC17, RANGAP1, SLITRK6, MXRA5	87	252	19113	4.35892	0.999987	0.89542	31.8751
UP_SEQ_FEATURE	repeat:LRR 3	5	5.68182	0.0459857	LRRC32, LRRC17, RANGAP1, SLITRK6, MXRA5	87	299	19113	3.67374	1	0.937388	48.2865
UP_SEQ_FEATURE	repeat:LRR 1	5	5.68182	0.0553154	LRRC32, LRRC17, RANGAP1, SLITRK6, MXRA5	87	318	19113	3.45424	1	0.946633	54.9373
UP_SEQ_FEATURE	repeat:LRR 2	5	5.68182	0.0558329	LRRC32, LRRC17, RANGAP1, SLITRK6, MXRA5	87	319	19113	3.44341	1	0.927924	55.2819
SP_PIR_KEYWORDS	leucine-rich repeat	5	5.68182	0.0563336	LRRC32, LRRC17, RANGAP1, SLITRK6, MXRA5	87	322	19235	3.4331	0.999997	0.715841	52.119
INTERPRO	IPR001611:Leucine-rich repeat	4	4.54545	0.0829204	LRRC32, LRRC17, SLITRK6, MXRA5	81	213	16659	3.86228	1	0.965812	67.1363
Annotation Cluster 8	Enrichment Score: 1,1374295309165905
Category	Term	Count	%	PValue	Genes	List Total	Pop Hits	Pop Total	Fold Enrichment	Bonferroni	Benjamini	FDR
GOTERM_BP_FAT	GO:0042110~T cell activation	4	4.54545	0.0226693	CD4, MYH9, LCP1, IFNAR1	66	126	13528	6.50697	1	0.773936	29.8406
GOTERM_BP_FAT	GO:0046649~lymphocyte activation	4	4.54545	0.0706064	CD4, MYH9, LCP1, IFNAR1	66	199	13528	4.11999	1	0.880986	67.7517
GOTERM_BP_FAT	GO:0045321~leukocyte activation	4	4.54545	0.110496	CD4, MYH9, LCP1, IFNAR1	66	242	13528	3.38793	1	0.925546	83.6298
GOTERM_BP_FAT	GO:0001775~cell activation	4	4.54545	0.159461	CD4, MYH9, LCP1, IFNAR1	66	287	13528	2.85672	1	0.946538	93.1767
Annotation Cluster 9	Enrichment Score: 1,104971319953979
Category	Term	Count	%	PValue	Genes	List Total	Pop Hits	Pop Total	Fold Enrichment	Bonferroni	Benjamini	FDR
INTERPRO	IPR000483:Cysteine-rich flanking region, C-terminal	3	3.40909	0.0668966	LRRC17, SLITRK6, MXRA5	81	88	16659	7.01136	1	0.999697	58.9393
INTERPRO	IPR001611:Leucine-rich repeat	4	4.54545	0.0829204	LRRC32, LRRC17, SLITRK6, MXRA5	81	213	16659	3.86228	1	0.965812	67.1363
SMART	SM00082:LRRCT	3	3.40909	0.0873012	LRRC17, SLITRK6, MXRA5	52	88	9079	5.95214	0.99711	0.946238	60.4665
Annotation Cluster 10	Enrichment Score: 0,9007562076116595
Category	Term	Count	%	PValue	Genes	List Total	Pop Hits	Pop Total	Fold Enrichment	Bonferroni	Benjamini	FDR
GOTERM_BP_FAT	GO:0030097~hemopoiesis	4	4.54545	0.104484	HCLS1, BRCA2, CD4, MYH9	66	236	13528	3.47406	1	0.919081	81.8337
GOTERM_BP_FAT	GO:0048534~hemopoietic or lymphoid organ development	4	4.54545	0.129304	HCLS1, BRCA2, CD4, MYH9	66	260	13528	3.15338	1	0.945964	88.2348
GOTERM_BP_FAT	GO:0002520~immune system development	4	4.54545	0.146916	HCLS1, BRCA2, CD4, MYH9	66	276	13528	2.97058	1	0.949038	91.421
Annotation Cluster 11	Enrichment Score: 0,8756397322253824
Category	Term	Count	%	PValue	Genes	List Total	Pop Hits	Pop Total	Fold Enrichment	Bonferroni	Benjamini	FDR
INTERPRO	IPR006025:Peptidase M, neutral zinc metallopeptidases, zinc-binding site	3	3.40909	0.077783	TRHDE, MMP7, MIPEP	81	96	16659	6.42708	1	0.977396	64.6894
SP_PIR_KEYWORDS	metalloprotease	3	3.40909	0.146504	TRHDE, MMP7, MIPEP	87	151	19235	4.39256	1	0.867625	86.6288
GOTERM_MF_FAT	GO:0008237~metallopeptidase activity	3	3.40909	0.207179	TRHDE, MMP7, MIPEP	61	183	12983	3.48912	1	0.928925	94.6154
Annotation Cluster 12	Enrichment Score: 0,8661802391112443
Category	Term	Count	%	PValue	Genes	List Total	Pop Hits	Pop Total	Fold Enrichment	Bonferroni	Benjamini	FDR
INTERPRO	IPR013151:Immunoglobulin	4	4.54545	0.0733042	NRCAM, CD4, MXRA5, LAG3	81	202	16659	4.07261	1	0.997363	62.4202
UP_SEQ_FEATURE	domain:Ig-like C2-type 3	3	3.40909	0.104605	CD4, MXRA5, LAG3	87	122	19113	5.4022	1	0.984051	78.7274
UP_SEQ_FEATURE	domain:Ig-like C2-type 1	3	3.40909	0.210673	CD4, MXRA5, LAG3	87	190	19113	3.46878	1	0.999053	96.3628
UP_SEQ_FEATURE	domain:Ig-like C2-type 2	3	3.40909	0.21232	CD4, MXRA5, LAG3	87	191	19113	3.45062	1	0.998577	96.4676
Annotation Cluster 13	Enrichment Score: 0,8659237778837301
Category	Term	Count	%	PValue	Genes	List Total	Pop Hits	Pop Total	Fold Enrichment	Bonferroni	Benjamini	FDR
INTERPRO	IPR001611:Leucine-rich repeat	4	4.54545	0.0829204	LRRC32, LRRC17, SLITRK6, MXRA5	81	213	16659	3.86228	1	0.965812	67.1363
INTERPRO	IPR003591:Leucine-rich repeat, typical subtype	3	3.40909	0.130768	LRRC32, SLITRK6, MXRA5	81	131	16659	4.70992	1	0.990766	83.4976
SMART	SM00369:LRR_TYP	3	3.40909	0.167399	LRRC32, SLITRK6, MXRA5	52	131	9079	3.99839	0.999992	0.946668	84.4505
UP_SEQ_FEATURE	repeat:LRR 7	3	3.40909	0.189404	LRRC32, SLITRK6, MXRA5	87	177	19113	3.72355	1	0.99926	94.7213
Annotation Cluster 14	Enrichment Score: 0,8641735321531582
Category	Term	Count	%	PValue	Genes	List Total	Pop Hits	Pop Total	Fold Enrichment	Bonferroni	Benjamini	FDR
INTERPRO	IPR013151:Immunoglobulin	4	4.54545	0.0733042	NRCAM, CD4, MXRA5, LAG3	81	202	16659	4.07261	1	0.997363	62.4202
INTERPRO	IPR003599:Immunoglobulin subtype	5	5.68182	0.0743242	NRCAM, SEMA3D, CD4, MXRA5, LAG3	81	330	16659	3.11616	1	0.989089	62.9485
SMART	SM00409:IG	5	5.68182	0.113366	NRCAM, SEMA3D, CD4, MXRA5, LAG3	52	330	9079	2.6454	0.999547	0.923227	70.5469
INTERPRO	IPR007110:Immunoglobulin-like	5	5.68182	0.220262	NRCAM, SEMA3D, CD4, MXRA5, LAG3	81	501	16659	2.05256	1	0.999309	95.9175
SP_PIR_KEYWORDS	Immunoglobulin domain	4	4.54545	0.351115	NRCAM, SEMA3D, CD4, LAG3	87	470	19235	1.88163	1	0.960691	99.5886
Annotation Cluster 15	Enrichment Score: 0,8456508095758298
Category	Term	Count	%	PValue	Genes	List Total	Pop Hits	Pop Total	Fold Enrichment	Bonferroni	Benjamini	FDR
GOTERM_CC_FAT	GO:0005912~adherens junction	4	4.54545	0.0549956	PARVG, SH3KBP1, ZYX, MYH9	72	155	12782	4.58136	0.999853	0.624866	49.3418
GOTERM_CC_FAT	GO:0070161~anchoring junction	4	4.54545	0.0705217	PARVG, SH3KBP1, ZYX, MYH9	72	172	12782	4.12855	0.999989	0.680455	58.4901
GOTERM_CC_FAT	GO:0005925~focal adhesion	3	3.40909	0.110064	PARVG, SH3KBP1, ZYX	72	102	12782	5.22141	1	0.727283	75.3874
GOTERM_CC_FAT	GO:0005924~cell-substrate adherens junction	3	3.40909	0.117279	PARVG, SH3KBP1, ZYX	72	106	12782	5.02437	1	0.726747	77.682
GOTERM_CC_FAT	GO:0030055~cell-substrate junction	3	3.40909	0.128317	PARVG, SH3KBP1, ZYX	72	112	12782	4.75521	1	0.737884	80.8155
SP_PIR_KEYWORDS	cell junction	4	4.54545	0.264318	PARVG, SH3KBP1, ZYX, LCP1	87	399	19235	2.21646	1	0.951574	97.9733
GOTERM_CC_FAT	GO:0016323~basolateral plasma membrane	3	3.40909	0.311545	PARVG, SH3KBP1, ZYX	72	203	12782	2.62356	1	0.87505	98.8758
GOTERM_CC_FAT	GO:0030054~cell junction	5	5.68182	0.324597	PARVG, SH3KBP1, ZYX, MYH9, LCP1	72	518	12782	1.71359	1	0.870065	99.1069
Annotation Cluster 16	Enrichment Score: 0,771465978107895
Category	Term	Count	%	PValue	Genes	List Total	Pop Hits	Pop Total	Fold Enrichment	Bonferroni	Benjamini	FDR
GOTERM_MF_FAT	GO:0008201~heparin binding	3	3.40909	0.0820311	ATP6AP1, CCDC80, FSTL1	61	103	12983	6.19911	1	0.797116	65.9432
GOTERM_MF_FAT	GO:0005539~glycosaminoglycan binding	3	3.40909	0.136665	ATP6AP1, CCDC80, FSTL1	61	140	12983	4.56077	1	0.901464	84.266
GOTERM_MF_FAT	GO:0030247~polysaccharide binding	3	3.40909	0.159029	ATP6AP1, CCDC80, FSTL1	61	154	12983	4.14616	1	0.920826	88.6917
GOTERM_MF_FAT	GO:0001871~pattern binding	3	3.40909	0.159029	ATP6AP1, CCDC80, FSTL1	61	154	12983	4.14616	1	0.920826	88.6917
GOTERM_MF_FAT	GO:0030246~carbohydrate binding	3	3.40909	0.489872	ATP6AP1, CCDC80, FSTL1	61	354	12983	1.8037	1	0.995992	99.979
Annotation Cluster 17	Enrichment Score: 0,754310183886331
Category	Term	Count	%	PValue	Genes	List Total	Pop Hits	Pop Total	Fold Enrichment	Bonferroni	Benjamini	FDR
GOTERM_CC_FAT	GO:0031410~cytoplasmic vesicle	7	7.95455	0.145587	C2ORF40, F5, SH3KBP1, BRCA2, RAB38, FIGF, ARHGDIB	72	642	12782	1.93566	1	0.744268	84.9178
GOTERM_CC_FAT	GO:0031982~vesicle	7	7.95455	0.167433	C2ORF40, F5, SH3KBP1, BRCA2, RAB38, FIGF, ARHGDIB	72	670	12782	1.85477	1	0.777873	88.9533
GOTERM_CC_FAT	GO:0016023~cytoplasmic membrane-bounded vesicle	6	6.81818	0.189977	C2ORF40, F5, BRCA2, RAB38, FIGF, ARHGDIB	72	550	12782	1.93667	1	0.80668	92.0587
GOTERM_CC_FAT	GO:0031988~membrane-bounded vesicle	6	6.81818	0.207536	C2ORF40, F5, BRCA2, RAB38, FIGF, ARHGDIB	72	568	12782	1.87529	1	0.822351	93.8981
Annotation Cluster 18	Enrichment Score: 0,7502038665545475
Category	Term	Count	%	PValue	Genes	List Total	Pop Hits	Pop Total	Fold Enrichment	Bonferroni	Benjamini	FDR
GOTERM_CC_FAT	GO:0005635~nuclear envelope	5	5.68182	0.027114	RAC2, UNC50, RANGAP1, IPO8, TMPO	72	205	12782	4.32995	0.98627	0.458058	28.1423
GOTERM_CC_FAT	GO:0031967~organelle envelope	5	5.68182	0.453849	RAC2, UNC50, RANGAP1, IPO8, TMPO	72	620	12782	1.43168	1	0.921936	99.9305
GOTERM_CC_FAT	GO:0031975~envelope	5	5.68182	0.456335	RAC2, UNC50, RANGAP1, IPO8, TMPO	72	622	12782	1.42707	1	0.918066	99.9342
Annotation Cluster 19	Enrichment Score: 0,730868847763704
Category	Term	Count	%	PValue	Genes	List Total	Pop Hits	Pop Total	Fold Enrichment	Bonferroni	Benjamini	FDR
GOTERM_BP_FAT	GO:0015031~protein transport	7	7.95455	0.158373	GDI2, ATP6AP1, UNC50, IPO8, RAB38, MIPEP, MYH9	66	762	13528	1.88292	1	0.951592	93.0389
GOTERM_BP_FAT	GO:0045184~establishment of protein localization	7	7.95455	0.163164	GDI2, ATP6AP1, UNC50, IPO8, RAB38, MIPEP, MYH9	66	769	13528	1.86578	1	0.947363	93.6268
GOTERM_BP_FAT	GO:0008104~protein localization	7	7.95455	0.248364	GDI2, ATP6AP1, UNC50, IPO8, RAB38, MIPEP, MYH9	66	882	13528	1.62674	1	0.985337	98.7877
Annotation Cluster 20	Enrichment Score: 0,7076980795685321
Category	Term	Count	%	PValue	Genes	List Total	Pop Hits	Pop Total	Fold Enrichment	Bonferroni	Benjamini	FDR
GOTERM_BP_FAT	GO:0042035~regulation of cytokine biosynthetic process	4	4.54545	0.00538303	HMOX1, TNFRSF13C, CD4, LAG3	66	74	13528	11.0794	0.989434	0.780569	8.00378
GOTERM_BP_FAT	GO:0042108~positive regulation of cytokine biosynthetic process	3	3.40909	0.0222491	HMOX1, TNFRSF13C, CD4	66	48	13528	12.8106	1	0.794159	29.3729
GOTERM_BP_FAT	GO:0010604~positive regulation of macromolecule metabolic process	4	4.54545	0.788839	HCLS1, HMOX1, TNFRSF13C, CD4	66	857	13528	0.956685	1	0.999998	100
GOTERM_BP_FAT	GO:0010557~positive regulation of macromolecule biosynthetic process	3	3.40909	0.82895	HMOX1, TNFRSF13C, CD4	66	654	13528	0.940228	1	0.999999	100
GOTERM_BP_FAT	GO:0031328~positive regulation of cellular biosynthetic process	3	3.40909	0.848207	HMOX1, TNFRSF13C, CD4	66	685	13528	0.897678	1	1	100
GOTERM_BP_FAT	GO:0009891~positive regulation of biosynthetic process	3	3.40909	0.853993	HMOX1, TNFRSF13C, CD4	66	695	13528	0.884761	1	1	100
Annotation Cluster 21	Enrichment Score: 0,7033718101213844
Category	Term	Count	%	PValue	Genes	List Total	Pop Hits	Pop Total	Fold Enrichment	Bonferroni	Benjamini	FDR
GOTERM_BP_FAT	GO:0042770~DNA damage response, signal transduction	3	3.40909	0.056544	HMOX1, BRCA2, GTSE1	66	80	13528	7.68636	1	0.837537	59.3268
GOTERM_BP_FAT	GO:0006974~response to DNA damage stimulus	4	4.54545	0.266337	MRPS35, HMOX1, BRCA2, GTSE1	66	373	13528	2.19807	1	0.985168	99.166
GOTERM_BP_FAT	GO:0033554~cellular response to stress	4	4.54545	0.515307	MRPS35, HMOX1, BRCA2, GTSE1	66	566	13528	1.44855	1	0.999416	99.9986
Annotation Cluster 22	Enrichment Score: 0,634230775241718
Category	Term	Count	%	PValue	Genes	List Total	Pop Hits	Pop Total	Fold Enrichment	Bonferroni	Benjamini	FDR
SP_PIR_KEYWORDS	Protease	5	5.68182	0.171142	TRHDE, PRSS2, MMP7, CTSC, MIPEP	87	484	19235	2.28401	1	0.86953	90.7829
GOTERM_MF_FAT	GO:0070011~peptidase activity, acting on L-amino acid peptides	5	5.68182	0.247925	TRHDE, PRSS2, MMP7, CTSC, MIPEP	61	549	12983	1.9384	1	0.95377	97.228
GOTERM_MF_FAT	GO:0004175~endopeptidase activity	4	4.54545	0.250269	PRSS2, MMP7, CTSC, MIPEP	61	375	12983	2.27025	1	0.947787	97.3348
GOTERM_MF_FAT	GO:0008233~peptidase activity	5	5.68182	0.273522	TRHDE, PRSS2, MMP7, CTSC, MIPEP	61	574	12983	1.85397	1	0.955816	98.2072
Annotation Cluster 23	Enrichment Score: 0,634043069942987
Category	Term	Count	%	PValue	Genes	List Total	Pop Hits	Pop Total	Fold Enrichment	Bonferroni	Benjamini	FDR
GOTERM_CC_FAT	GO:0043235~receptor complex	3	3.40909	0.135809	CD247, CD4, MYH9	72	116	12782	4.59124	1	0.738	82.7065
GOTERM_MF_FAT	GO:0042803~protein homodimerization activity	4	4.54545	0.200335	CD247, CD4, MYH9, FIGF	61	334	12983	2.54893	1	0.942982	94.0002
GOTERM_MF_FAT	GO:0046983~protein dimerization activity	4	4.54545	0.460454	CD247, CD4, MYH9, FIGF	61	542	12983	1.57075	1	0.994859	99.9576
Annotation Cluster 24	Enrichment Score: 0,6183959972161953
Category	Term	Count	%	PValue	Genes	List Total	Pop Hits	Pop Total	Fold Enrichment	Bonferroni	Benjamini	FDR
GOTERM_BP_FAT	GO:0007584~response to nutrient	3	3.40909	0.145494	HMOX1, BRCA2, MGP	66	140	13528	4.39221	1	0.950828	91.1973
GOTERM_BP_FAT	GO:0031667~response to nutrient levels	3	3.40909	0.244377	HMOX1, BRCA2, MGP	66	197	13528	3.12137	1	0.985275	98.6844
GOTERM_BP_FAT	GO:0009725~response to hormone stimulus	4	4.54545	0.258529	HCLS1, HMOX1, BRCA2, MGP	66	367	13528	2.234	1	0.986072	99.0177
GOTERM_BP_FAT	GO:0009991~response to extracellular stimulus	3	3.40909	0.285424	HMOX1, BRCA2, MGP	66	220	13528	2.79504	1	0.986329	99.4451
GOTERM_BP_FAT	GO:0009719~response to endogenous stimulus	4	4.54545	0.3084	HCLS1, HMOX1, BRCA2, MGP	66	405	13528	2.02439	1	0.988948	99.6651
Annotation Cluster 25	Enrichment Score: 0,5795905814237275
Category	Term	Count	%	PValue	Genes	List Total	Pop Hits	Pop Total	Fold Enrichment	Bonferroni	Benjamini	FDR
GOTERM_BP_FAT	GO:0001525~angiogenesis	3	3.40909	0.158863	HMOX1, MYH9, FIGF	66	148	13528	4.15479	1	0.94902	93.1013
GOTERM_BP_FAT	GO:0048514~blood vessel morphogenesis	3	3.40909	0.269357	HMOX1, MYH9, FIGF	66	211	13528	2.91426	1	0.983977	99.2175
GOTERM_BP_FAT	GO:0001568~blood vessel development	3	3.40909	0.329834	HMOX1, MYH9, FIGF	66	245	13528	2.50983	1	0.990165	99.7942
GOTERM_BP_FAT	GO:0001944~vasculature development	3	3.40909	0.340402	HMOX1, MYH9, FIGF	66	251	13528	2.44984	1	0.991265	99.839
Annotation Cluster 26	Enrichment Score: 0,4541972634601602
Category	Term	Count	%	PValue	Genes	List Total	Pop Hits	Pop Total	Fold Enrichment	Bonferroni	Benjamini	FDR
GOTERM_BP_FAT	GO:0017038~protein import	3	3.40909	0.130767	ATP6AP1, IPO8, MIPEP	66	131	13528	4.69396	1	0.943949	88.5365
GOTERM_BP_FAT	GO:0033365~protein localization in organelle	3	3.40909	0.155499	ATP6AP1, IPO8, MIPEP	66	146	13528	4.21171	1	0.951751	92.6622
GOTERM_BP_FAT	GO:0006605~protein targeting	3	3.40909	0.276499	ATP6AP1, IPO8, MIPEP	66	215	13528	2.86004	1	0.984968	99.3277
GOTERM_BP_FAT	GO:0006886~intracellular protein transport	3	3.40909	0.540164	ATP6AP1, IPO8, MIPEP	66	374	13528	1.64414	1	0.999626	99.9994
GOTERM_BP_FAT	GO:0034613~cellular protein localization	3	3.40909	0.591883	ATP6AP1, IPO8, MIPEP	66	411	13528	1.49613	1	0.999813	99.9999
GOTERM_BP_FAT	GO:0070727~cellular macromolecule localization	3	3.40909	0.595887	ATP6AP1, IPO8, MIPEP	66	414	13528	1.48529	1	0.999813	99.9999
GOTERM_BP_FAT	GO:0046907~intracellular transport	4	4.54545	0.617697	ATP6AP1, IPO8, MIPEP, MYH9	66	657	13528	1.24791	1	0.999865	100
Annotation Cluster 27	Enrichment Score: 0,4002050729125522
Category	Term	Count	%	PValue	Genes	List Total	Pop Hits	Pop Total	Fold Enrichment	Bonferroni	Benjamini	FDR
GOTERM_BP_FAT	GO:0030030~cell projection organization	4	4.54545	0.259828	NRCAM, RAC2, MYH9, SLITRK6	66	368	13528	2.22793	1	0.985408	99.044
GOTERM_BP_FAT	GO:0000904~cell morphogenesis involved in differentiation	3	3.40909	0.328068	NRCAM, MYH9, SLITRK6	66	244	13528	2.52012	1	0.990488	99.7856
GOTERM_BP_FAT	GO:0000902~cell morphogenesis	3	3.40909	0.513464	NRCAM, MYH9, SLITRK6	66	356	13528	1.72727	1	0.999446	99.9985
GOTERM_BP_FAT	GO:0032989~cellular component morphogenesis	3	3.40909	0.572822	NRCAM, MYH9, SLITRK6	66	397	13528	1.54889	1	0.999737	99.9998
Annotation Cluster 28	Enrichment Score: 0,3488732531667758
Category	Term	Count	%	PValue	Genes	List Total	Pop Hits	Pop Total	Fold Enrichment	Bonferroni	Benjamini	FDR
GOTERM_BP_FAT	GO:0022403~cell cycle phase	4	4.54545	0.320307	BCAT1, BRCA2, MYH9, GTSE1	66	414	13528	1.98038	1	0.98979	99.744
GOTERM_BP_FAT	GO:0007017~microtubule-based process	3	3.40909	0.343914	BRCA2, MYH9, GTSE1	66	253	13528	2.43047	1	0.991237	99.8517
GOTERM_CC_FAT	GO:0015630~microtubule cytoskeleton	3	3.40909	0.815388	BRCA2, MYH9, GTSE1	72	549	12782	0.970097	1	0.994863	100
Annotation Cluster 29	Enrichment Score: 0,2923528345331106
Category	Term	Count	%	PValue	Genes	List Total	Pop Hits	Pop Total	Fold Enrichment	Bonferroni	Benjamini	FDR
GOTERM_CC_FAT	GO:0043233~organelle lumen	12	13.6364	0.431498	MRPS35, ME3, KDELC2, F5, HMOX1, P4HA3, SH3KBP1, BRCA2, CD4, MIPEP, FIGF, MCM5	72	1820	12782	1.17051	1	0.919313	99.8875
GOTERM_CC_FAT	GO:0031974~membrane-enclosed lumen	12	13.6364	0.458578	MRPS35, ME3, KDELC2, F5, HMOX1, P4HA3, SH3KBP1, BRCA2, CD4, MIPEP, FIGF, MCM5	72	1856	12782	1.14781	1	0.91407	99.9374
GOTERM_CC_FAT	GO:0070013~intracellular organelle lumen	10	11.3636	0.670733	MRPS35, ME3, KDELC2, HMOX1, P4HA3, SH3KBP1, BRCA2, CD4, MIPEP, MCM5	72	1779	12782	0.997908	1	0.976887	99.9998
Annotation Cluster 30	Enrichment Score: 0,2700842279276355
Category	Term	Count	%	PValue	Genes	List Total	Pop Hits	Pop Total	Fold Enrichment	Bonferroni	Benjamini	FDR
GOTERM_BP_FAT	GO:0009967~positive regulation of signal transduction	3	3.40909	0.416079	HCLS1, HMOX1, CD4	66	295	13528	2.08444	1	0.996788	99.9755
GOTERM_BP_FAT	GO:0010647~positive regulation of cell communication	3	3.40909	0.471611	HCLS1, HMOX1, CD4	66	329	13528	1.86902	1	0.998796	99.9948
GOTERM_BP_FAT	GO:0010604~positive regulation of macromolecule metabolic process	4	4.54545	0.788839	HCLS1, HMOX1, TNFRSF13C, CD4	66	857	13528	0.956685	1	0.999998	100
Annotation Cluster 31	Enrichment Score: 0,25013793234634524
Category	Term	Count	%	PValue	Genes	List Total	Pop Hits	Pop Total	Fold Enrichment	Bonferroni	Benjamini	FDR
GOTERM_CC_FAT	GO:0005759~mitochondrial matrix	3	3.40909	0.360344	MRPS35, ME3, MIPEP	72	227	12782	2.34618	1	0.886762	99.5355
GOTERM_CC_FAT	GO:0031980~mitochondrial lumen	3	3.40909	0.360344	MRPS35, ME3, MIPEP	72	227	12782	2.34618	1	0.886762	99.5355
UP_SEQ_FEATURE	transit peptide:Mitochondrion	3	3.40909	0.624848	MRPS35, ME3, MIPEP	87	467	19113	1.41128	1	1	99.9999
SP_PIR_KEYWORDS	transit peptide	3	3.40909	0.631798	MRPS35, ME3, MIPEP	87	476	19235	1.39344	1	0.997148	99.9997
SP_PIR_KEYWORDS	mitochondrion	4	4.54545	0.724921	MRPS35, ME3, HCLS1, MIPEP	87	832	19235	1.06294	1	0.99892	100
GOTERM_CC_FAT	GO:0044429~mitochondrial part	3	3.40909	0.849367	MRPS35, ME3, MIPEP	72	595	12782	0.895098	1	0.996582	100
Annotation Cluster 32	Enrichment Score: 0,22693058408237496
Category	Term	Count	%	PValue	Genes	List Total	Pop Hits	Pop Total	Fold Enrichment	Bonferroni	Benjamini	FDR
GOTERM_BP_FAT	GO:0008285~negative regulation of cell proliferation	4	4.54545	0.250756	PTPN6, IL2RA, HMOX1, BRCA2	66	361	13528	2.27113	1	0.984944	98.8459
GOTERM_BP_FAT	GO:0043065~positive regulation of apoptosis	3	3.40909	0.616754	IL2RA, HMOX1, BRCA2	66	430	13528	1.43002	1	0.999875	100
GOTERM_BP_FAT	GO:0043068~positive regulation of programmed cell death	3	3.40909	0.620576	IL2RA, HMOX1, BRCA2	66	433	13528	1.42011	1	0.999861	100
GOTERM_BP_FAT	GO:0010942~positive regulation of cell death	3	3.40909	0.623107	IL2RA, HMOX1, BRCA2	66	435	13528	1.41358	1	0.999856	100
GOTERM_BP_FAT	GO:0042981~regulation of apoptosis	4	4.54545	0.750746	IL2RA, HMOX1, TPT1, BRCA2	66	804	13528	1.01975	1	0.999994	100
GOTERM_BP_FAT	GO:0043067~regulation of programmed cell death	4	4.54545	0.756819	IL2RA, HMOX1, TPT1, BRCA2	66	812	13528	1.0097	1	0.999994	100
GOTERM_BP_FAT	GO:0010941~regulation of cell death	4	4.54545	0.759066	IL2RA, HMOX1, TPT1, BRCA2	66	815	13528	1.00599	1	0.999994	100
Annotation Cluster 33	Enrichment Score: 0,11919330157891107
Category	Term	Count	%	PValue	Genes	List Total	Pop Hits	Pop Total	Fold Enrichment	Bonferroni	Benjamini	FDR
UP_SEQ_FEATURE	transmembrane region	22	25	0.64719	GPR156, PLXNC1, TRHDE, IL2RA, LRRC32, ATP6AP1, UNC50, CD247, TNFRSF13C, IFNAR1, P2RY8, NRCAM, IFNAR2, GLT8D2, GLIPR1, KIAA1524, ABCD2, LRMP, CD4, TMPO, SLITRK6, LAG3	87	4911	19113	0.984152	1	1	100
SP_PIR_KEYWORDS	transmembrane	22	25	0.659625	GPR156, PLXNC1, TRHDE, IL2RA, LRRC32, ATP6AP1, UNC50, CD247, TNFRSF13C, IFNAR1, P2RY8, NRCAM, IFNAR2, GLT8D2, GLIPR1, KIAA1524, ABCD2, LRMP, CD4, TMPO, SLITRK6, LAG3	87	4973	19235	0.978086	1	0.997512	99.9999
GOTERM_CC_FAT	GO:0016021~integral to membrane	26	29.5455	0.883545	PLXNC1, LRRC32, ATP6AP1, CD247, UNC50, RANGAP1, NRCAM, P2RY8, GLT8D2, GLIPR1, ABCD2, CD4, ZYX, LAG3, GPR156, TRHDE, IL2RA, TNFRSF13C, IPO8, MYH9, IFNAR1, IFNAR2, KIAA1524, LRMP, TMPO, SLITRK6	72	5297	12782	0.871384	1	0.997496	100
GOTERM_CC_FAT	GO:0031224~intrinsic to membrane	27	30.6818	0.884442	PLXNC1, LRRC32, ATP6AP1, CD247, UNC50, RANGAP1, NRCAM, P2RY8, GLT8D2, GLIPR1, ABCD2, CD4, ZYX, RASA3, LAG3, GPR156, TRHDE, IL2RA, TNFRSF13C, IPO8, MYH9, IFNAR1, IFNAR2, KIAA1524, LRMP, TMPO, SLITRK6	72	5485	12782	0.873883	1	0.997277	100
Annotation Cluster 34	Enrichment Score: 0,10915797316839701
Category	Term	Count	%	PValue	Genes	List Total	Pop Hits	Pop Total	Fold Enrichment	Bonferroni	Benjamini	FDR
GOTERM_MF_FAT	GO:0043167~ion binding	19	21.5909	0.714995	ME3, TRHDE, MMP7, MGP, FSTL1, MIPEP, AMDHD1, FBLN1, F5, HMOX1, PRSS2, P4HA3, NAGA, TPT1, CTSC, CD4, ZYX, RASA3, LCP1	61	4241	12983	0.953522	1	0.999898	100
GOTERM_MF_FAT	GO:0043169~cation binding	18	20.4545	0.780003	ME3, TRHDE, MMP7, MGP, FSTL1, MIPEP, AMDHD1, FBLN1, F5, HMOX1, PRSS2, P4HA3, NAGA, TPT1, CD4, ZYX, RASA3, LCP1	61	4179	12983	0.916738	1	0.999978	100
GOTERM_MF_FAT	GO:0046872~metal ion binding	17	19.3182	0.843581	ME3, TRHDE, MMP7, MGP, FSTL1, MIPEP, AMDHD1, FBLN1, F5, HMOX1, PRSS2, P4HA3, TPT1, CD4, ZYX, RASA3, LCP1	61	4140	12983	0.873965	1	0.999997	100
Annotation Cluster 35	Enrichment Score: 0,06379905529362284
Category	Term	Count	%	PValue	Genes	List Total	Pop Hits	Pop Total	Fold Enrichment	Bonferroni	Benjamini	FDR
SP_PIR_KEYWORDS	nucleotide-binding	7	7.95455	0.775839	MAP4K4, RAC2, ATP6AP1, ABCD2, RAB38, MYH9, MCM5	87	1686	19235	0.917938	1	0.999559	100
GOTERM_MF_FAT	GO:0032553~ribonucleotide binding	7	7.95455	0.869409	MAP4K4, RAC2, ATP6AP1, ABCD2, RAB38, MYH9, MCM5	61	1836	12983	0.811466	1	0.999999	100
GOTERM_MF_FAT	GO:0032555~purine ribonucleotide binding	7	7.95455	0.869409	MAP4K4, RAC2, ATP6AP1, ABCD2, RAB38, MYH9, MCM5	61	1836	12983	0.811466	1	0.999999	100
GOTERM_MF_FAT	GO:0017076~purine nucleotide binding	7	7.95455	0.895475	MAP4K4, RAC2, ATP6AP1, ABCD2, RAB38, MYH9, MCM5	61	1918	12983	0.776774	1	0.999999	100
GOTERM_MF_FAT	GO:0000166~nucleotide binding	8	9.09091	0.913548	MAP4K4, ME3, RAC2, ATP6AP1, ABCD2, RAB38, MYH9, MCM5	61	2245	12983	0.758436	1	1	100
Annotation Cluster 36	Enrichment Score: 0,05971370574681069
Category	Term	Count	%	PValue	Genes	List Total	Pop Hits	Pop Total	Fold Enrichment	Bonferroni	Benjamini	FDR
GOTERM_BP_FAT	GO:0006796~phosphate metabolic process	4	4.54545	0.855834	PTPN6, MAP4K4, ATP6AP1, PRDX4	66	973	13528	0.84263	1	1	100
GOTERM_BP_FAT	GO:0006793~phosphorus metabolic process	4	4.54545	0.855834	PTPN6, MAP4K4, ATP6AP1, PRDX4	66	973	13528	0.84263	1	1	100
GOTERM_BP_FAT	GO:0016310~phosphorylation	3	3.40909	0.903815	MAP4K4, ATP6AP1, PRDX4	66	800	13528	0.768636	1	1	100
Annotation Cluster 37	Enrichment Score: 0,04243969484387504
Category	Term	Count	%	PValue	Genes	List Total	Pop Hits	Pop Total	Fold Enrichment	Bonferroni	Benjamini	FDR
UP_SEQ_FEATURE	nucleotide phosphate-binding region:ATP	4	4.54545	0.814213	MAP4K4, ABCD2, MYH9, MCM5	87	962	19113	0.91347	1	1	100
SP_PIR_KEYWORDS	atp-binding	5	5.68182	0.852442	MAP4K4, ATP6AP1, ABCD2, MYH9, MCM5	87	1326	19235	0.83368	1	0.99992	100
GOTERM_MF_FAT	GO:0005524~ATP binding	5	5.68182	0.921888	MAP4K4, ATP6AP1, ABCD2, MYH9, MCM5	61	1477	12983	0.720501	1	1	100
GOTERM_MF_FAT	GO:0032559~adenyl ribonucleotide binding	5	5.68182	0.926841	MAP4K4, ATP6AP1, ABCD2, MYH9, MCM5	61	1497	12983	0.710875	1	1	100
GOTERM_MF_FAT	GO:0030554~adenyl nucleotide binding	5	5.68182	0.944005	MAP4K4, ATP6AP1, ABCD2, MYH9, MCM5	61	1577	12983	0.674813	1	1	100
GOTERM_MF_FAT	GO:0001883~purine nucleoside binding	5	5.68182	0.948404	MAP4K4, ATP6AP1, ABCD2, MYH9, MCM5	61	1601	12983	0.664697	1	1	100
GOTERM_MF_FAT	GO:0001882~nucleoside binding	5	5.68182	0.950316	MAP4K4, ATP6AP1, ABCD2, MYH9, MCM5	61	1612	12983	0.660161	1	1	100

## Sheet: Chr9
Functional Annotation of Chromosome 9 Enriched Genomic Region
Annotation Cluster 1	Enrichment Score: 1,2271031646143236
Category	Term	Count	%	PValue	Genes	List Total	Pop Hits	Pop Total	Fold Enrichment	Bonferroni	Benjamini	FDR
GOTERM_BP_FAT	GO:0030005~cellular di-, tri-valent inorganic cation homeostasis	3	15	0.0254944	TRPC1, TFRC, CP	16	227	13528	11.174	0.998987	0.968179	28.749
GOTERM_BP_FAT	GO:0055066~di-, tri-valent inorganic cation homeostasis	3	15	0.0280521	TRPC1, TFRC, CP	16	239	13528	10.613	0.999498	0.920526	31.1649
GOTERM_BP_FAT	GO:0030003~cellular cation homeostasis	3	15	0.0313905	TRPC1, TFRC, CP	16	254	13528	9.98622	0.9998	0.881033	34.2043
GOTERM_BP_FAT	GO:0055080~cation homeostasis	3	15	0.0390134	TRPC1, TFRC, CP	16	286	13528	8.86888	0.999976	0.880572	40.6858
GOTERM_BP_FAT	GO:0006873~cellular ion homeostasis	3	15	0.0631423	TRPC1, TFRC, CP	16	374	13528	6.78209	1	0.945112	57.5178
GOTERM_BP_FAT	GO:0055082~cellular chemical homeostasis	3	15	0.0649398	TRPC1, TFRC, CP	16	380	13528	6.675	1	0.922779	58.5753
GOTERM_BP_FAT	GO:0050801~ion homeostasis	3	15	0.0738743	TRPC1, TFRC, CP	16	409	13528	6.20171	1	0.922801	63.4799
GOTERM_BP_FAT	GO:0019725~cellular homeostasis	3	15	0.0925319	TRPC1, TFRC, CP	16	466	13528	5.44313	1	0.943896	72.041
GOTERM_BP_FAT	GO:0048878~chemical homeostasis	3	15	0.108526	TRPC1, TFRC, CP	16	512	13528	4.9541	1	0.953451	77.8608
GOTERM_BP_FAT	GO:0042592~homeostatic process	3	15	0.201093	TRPC1, TFRC, CP	16	751	13528	3.3775	1	0.993231	94.7492
Annotation Cluster 2	Enrichment Score: 1,2167236038227263
Category	Term	Count	%	PValue	Genes	List Total	Pop Hits	Pop Total	Fold Enrichment	Bonferroni	Benjamini	FDR
GOTERM_MF_FAT	GO:0032553~ribonucleotide binding	6	30	0.0372663	TNIK, DGKD, EIF4A2, DOCK10, GMPS, SMC4	15	1836	12983	2.82854	0.96037	0.96037	33.542
GOTERM_MF_FAT	GO:0032555~purine ribonucleotide binding	6	30	0.0372663	TNIK, DGKD, EIF4A2, DOCK10, GMPS, SMC4	15	1836	12983	2.82854	0.96037	0.96037	33.542
SP_PIR_KEYWORDS	atp-binding	5	25	0.0378915	TNIK, DGKD, EIF4A2, GMPS, SMC4	20	1326	19235	3.62651	0.965287	0.965287	34.1293
GOTERM_MF_FAT	GO:0017076~purine nucleotide binding	6	30	0.0440356	TNIK, DGKD, EIF4A2, DOCK10, GMPS, SMC4	15	1918	12983	2.70761	0.978246	0.852507	38.4004
GOTERM_MF_FAT	GO:0005524~ATP binding	5	25	0.0657606	TNIK, DGKD, EIF4A2, GMPS, SMC4	15	1477	12983	2.93004	0.996917	0.85446	51.8975
UP_SEQ_FEATURE	nucleotide phosphate-binding region:ATP	4	20	0.0675208	TNIK, EIF4A2, GMPS, SMC4	20	962	19113	3.9736	0.99972	0.983255	55.0141
GOTERM_MF_FAT	GO:0032559~adenyl ribonucleotide binding	5	25	0.0685054	TNIK, DGKD, EIF4A2, GMPS, SMC4	15	1497	12983	2.89089	0.997599	0.778649	53.3964
GOTERM_MF_FAT	GO:0000166~nucleotide binding	6	30	0.0786111	TNIK, DGKD, EIF4A2, DOCK10, GMPS, SMC4	15	2245	12983	2.31323	0.99905	0.751383	58.557
SP_PIR_KEYWORDS	nucleotide-binding	5	25	0.0788565	TNIK, DGKD, EIF4A2, GMPS, SMC4	20	1686	19235	2.85216	0.999212	0.83246	58.8411
GOTERM_MF_FAT	GO:0030554~adenyl nucleotide binding	5	25	0.0801131	TNIK, DGKD, EIF4A2, GMPS, SMC4	15	1577	12983	2.74424	0.999173	0.693636	59.2781
GOTERM_MF_FAT	GO:0001883~purine nucleoside binding	5	25	0.0837901	TNIK, DGKD, EIF4A2, GMPS, SMC4	15	1601	12983	2.7031	0.999412	0.654451	60.9956
GOTERM_MF_FAT	GO:0001882~nucleoside binding	5	25	0.0855052	TNIK, DGKD, EIF4A2, GMPS, SMC4	15	1612	12983	2.68466	0.999498	0.613143	61.7739
Annotation Cluster 3	Enrichment Score: 0,49409605065914436
Category	Term	Count	%	PValue	Genes	List Total	Pop Hits	Pop Total	Fold Enrichment	Bonferroni	Benjamini	FDR
UP_SEQ_FEATURE	transmembrane region	8	40	0.194236	TRPC1, GPR35, LAMP3, TRIM59, TFRC, GPR171, TMEM22, CHST2	20	4911	19113	1.55675	1	0.99978	91.5225
SP_PIR_KEYWORDS	transmembrane	8	40	0.198846	TRPC1, GPR35, LAMP3, TRIM59, TFRC, GPR171, TMEM22, CHST2	20	4973	19235	1.54715	1	0.910275	90.8924
GOTERM_CC_FAT	GO:0031224~intrinsic to membrane	9	45	0.455528	TRPC1, GPR35, LAMP3, TRIM59, TFRC, GPR171, TMEM22, CHST2, CP	18	5485	12782	1.16518	1	0.999973	99.7278
GOTERM_CC_FAT	GO:0016021~integral to membrane	8	40	0.600143	TRPC1, GPR35, LAMP3, TRIM59, TFRC, GPR171, TMEM22, CHST2	18	5297	12782	1.07247	1	0.997415	99.9864
Annotation Cluster 4	Enrichment Score: 0,05621818777357387
Category	Term	Count	%	PValue	Genes	List Total	Pop Hits	Pop Total	Fold Enrichment	Bonferroni	Benjamini	FDR
GOTERM_MF_FAT	GO:0046872~metal ion binding	4	20	0.872939	TRPC1, TRIM59, DGKD, CP	15	4140	12983	0.836264	1	1	100
GOTERM_MF_FAT	GO:0043169~cation binding	4	20	0.877747	TRPC1, TRIM59, DGKD, CP	15	4179	12983	0.82846	1	1	100
GOTERM_MF_FAT	GO:0043167~ion binding	4	20	0.8851	TRPC1, TRIM59, DGKD, CP	15	4241	12983	0.816348	1	1	100

## Sheet: Chr28
Functional Annotation of Chromosome 28 Enriched Genomic Region
Annotation Cluster 1	Enrichment Score: 0,8811435115051994
Category	Term	Count	%	PValue	Genes	List Total	Pop Hits	Pop Total	Fold Enrichment	Bonferroni	Benjamini	FDR
SP_PIR_KEYWORDS	nucleotide-binding	4	28.5714	0.0990278	MAP2K2, ZAP70, ACSBG2, EEF2	14	1686	19235	3.25962	0.999639	0.980988	66.6245
GOTERM_MF_FAT	GO:0032553~ribonucleotide binding	4	28.5714	0.122936	MAP2K2, ZAP70, ACSBG2, EEF2	10	1836	12983	2.82854	0.999665	0.999665	73.2655
GOTERM_MF_FAT	GO:0032555~purine ribonucleotide binding	4	28.5714	0.122936	MAP2K2, ZAP70, ACSBG2, EEF2	10	1836	12983	2.82854	0.999665	0.999665	73.2655
GOTERM_MF_FAT	GO:0017076~purine nucleotide binding	4	28.5714	0.135971	MAP2K2, ZAP70, ACSBG2, EEF2	10	1918	12983	2.70761	0.999866	0.988409	77.0029
GOTERM_MF_FAT	GO:0000166~nucleotide binding	4	28.5714	0.193073	MAP2K2, ZAP70, ACSBG2, EEF2	10	2245	12983	2.31323	0.999998	0.987246	88.4377
Annotation Cluster 2	Enrichment Score: 0,6835925816771855
Category	Term	Count	%	PValue	Genes	List Total	Pop Hits	Pop Total	Fold Enrichment	Bonferroni	Benjamini	FDR
UP_SEQ_FEATURE	binding site:ATP	3	21.4286	0.0509217	MAP2K2, ZAP70, ACSBG2	14	542	19113	7.55654	0.937337	0.937337	39.9452
UP_SEQ_FEATURE	nucleotide phosphate-binding region:ATP	3	21.4286	0.136854	MAP2K2, ZAP70, ACSBG2	14	962	19113	4.25743	0.99959	0.979759	76.2093
SP_PIR_KEYWORDS	atp-binding	3	21.4286	0.224542	MAP2K2, ZAP70, ACSBG2	14	1326	19235	3.10844	1	0.992027	93.1163
GOTERM_MF_FAT	GO:0005524~ATP binding	3	21.4286	0.273123	MAP2K2, ZAP70, ACSBG2	10	1477	12983	2.63703	1	0.992286	95.9568
GOTERM_MF_FAT	GO:0032559~adenyl ribonucleotide binding	3	21.4286	0.278546	MAP2K2, ZAP70, ACSBG2	10	1497	12983	2.6018	1	0.981373	96.2501
GOTERM_MF_FAT	GO:0030554~adenyl nucleotide binding	3	21.4286	0.300292	MAP2K2, ZAP70, ACSBG2	10	1577	12983	2.46982	1	0.973495	97.2436
GOTERM_MF_FAT	GO:0001883~purine nucleoside binding	3	21.4286	0.306826	MAP2K2, ZAP70, ACSBG2	10	1601	12983	2.43279	1	0.958974	97.4917
GOTERM_MF_FAT	GO:0001882~nucleoside binding	3	21.4286	0.309821	MAP2K2, ZAP70, ACSBG2	10	1612	12983	2.41619	1	0.940832	97.5986
Annotation Cluster 3	Enrichment Score: 0,391189674093314
Category	Term	Count	%	PValue	Genes	List Total	Pop Hits	Pop Total	Fold Enrichment	Bonferroni	Benjamini	FDR
UP_SEQ_FEATURE	disulfide bond	4	28.5714	0.298498	GDF3, BSG, COMP, IFI30	14	2819	19113	1.93716	1	0.998095	96.8538
SP_PIR_KEYWORDS	disulfide bond	4	28.5714	0.315686	GDF3, BSG, COMP, IFI30	14	2924	19235	1.87952	1	0.991811	98.1533
SP_PIR_KEYWORDS	signal	4	28.5714	0.380763	GDF3, BSG, COMP, IFI30	14	3250	19235	1.69099	1	0.994503	99.3548
UP_SEQ_FEATURE	signal peptide	4	28.5714	0.384915	GDF3, BSG, COMP, IFI30	14	3250	19113	1.68026	1	0.998403	99.1275
UP_SEQ_FEATURE	glycosylation site:N-linked (GlcNAc,,,)	4	28.5714	0.556153	GDF3, BSG, COMP, IFI30	14	4129	19113	1.32256	1	0.999235	99.9638
SP_PIR_KEYWORDS	glycoprotein	4	28.5714	0.585398	GDF3, BSG, COMP, IFI30	14	4318	19235	1.27275	1	0.998758	99.9905

## Sheet: Chr26
Functional Annotation of Chromosome 26 Enriched Genomic Region
Annotation Cluster 1	Enrichment Score: 0,9228595368001863
Category	Term	Count	%	PValue	Genes	List Total	Pop Hits	Pop Total	Fold Enrichment	Bonferroni	Benjamini	FDR
SP_PIR_KEYWORDS	nucleotide-binding	4	28.5714	0.0990278	RAB44, STK38, MAPKAPK2, KIF21B	14	1686	19235	3.25962	0.99709	0.946059	64.2889
GOTERM_MF_FAT	GO:0032553~ribonucleotide binding	4	28.5714	0.122936	RAB44, STK38, MAPKAPK2, KIF21B	10	1836	12983	2.82854	0.994737	0.927452	69.8844
GOTERM_MF_FAT	GO:0032555~purine ribonucleotide binding	4	28.5714	0.122936	RAB44, STK38, MAPKAPK2, KIF21B	10	1836	12983	2.82854	0.994737	0.927452	69.8844
GOTERM_MF_FAT	GO:0017076~purine nucleotide binding	4	28.5714	0.135971	RAB44, STK38, MAPKAPK2, KIF21B	10	1918	12983	2.70761	0.997108	0.857534	73.74
Annotation Cluster 2	Enrichment Score: 0,5965204861229307
Category	Term	Count	%	PValue	Genes	List Total	Pop Hits	Pop Total	Fold Enrichment	Bonferroni	Benjamini	FDR
UP_SEQ_FEATURE	nucleotide phosphate-binding region:ATP	3	21.4286	0.136854	STK38, MAPKAPK2, KIF21B	14	962	19113	4.25743	0.999992	0.997224	79.0829
SP_PIR_KEYWORDS	atp-binding	3	21.4286	0.224542	STK38, MAPKAPK2, KIF21B	14	1326	19235	3.10844	0.999999	0.906844	91.8819
GOTERM_MF_FAT	GO:0005524~ATP binding	3	21.4286	0.273123	STK38, MAPKAPK2, KIF21B	10	1477	12983	2.63703	0.999997	0.958827	94.5987
GOTERM_MF_FAT	GO:0032559~adenyl ribonucleotide binding	3	21.4286	0.278546	STK38, MAPKAPK2, KIF21B	10	1497	12983	2.6018	0.999998	0.926605	94.9564
GOTERM_MF_FAT	GO:0030554~adenyl nucleotide binding	3	21.4286	0.300292	STK38, MAPKAPK2, KIF21B	10	1577	12983	2.46982	0.999999	0.907506	96.1881
GOTERM_MF_FAT	GO:0001883~purine nucleoside binding	3	21.4286	0.306826	STK38, MAPKAPK2, KIF21B	10	1601	12983	2.43279	1	0.876823	96.5017
GOTERM_MF_FAT	GO:0001882~nucleoside binding	3	21.4286	0.309821	STK38, MAPKAPK2, KIF21B	10	1612	12983	2.41619	1	0.843394	96.6375
Annotation Cluster 3	Enrichment Score: 0,20856957000961843
Category	Term	Count	%	PValue	Genes	List Total	Pop Hits	Pop Total	Fold Enrichment	Bonferroni	Benjamini	FDR
SP_PIR_KEYWORDS	Secreted	3	21.4286	0.318345	OLFML3, TREM2, PRELP	14	1689	19235	2.44037	1	0.931616	97.7272
UP_SEQ_FEATURE	disulfide bond	3	21.4286	0.591902	OLFML3, TREM2, PRELP	14	2819	19113	1.45287	1	0.999999	99.9927
SP_PIR_KEYWORDS	disulfide bond	3	21.4286	0.609645	OLFML3, TREM2, PRELP	14	2924	19235	1.40964	1	0.991679	99.9908
SP_PIR_KEYWORDS	signal	3	21.4286	0.671591	OLFML3, TREM2, PRELP	14	3250	19235	1.26824	1	0.991742	99.9983
UP_SEQ_FEATURE	signal peptide	3	21.4286	0.675288	OLFML3, TREM2, PRELP	14	3250	19113	1.2602	1	1	99.9994
UP_SEQ_FEATURE	glycosylation site:N-linked (GlcNAc,,,)	3	21.4286	0.806469	OLFML3, TREM2, PRELP	14	4129	19113	0.991921	1	1	100
SP_PIR_KEYWORDS	glycoprotein	3	21.4286	0.825291	OLFML3, TREM2, PRELP	14	4318	19235	0.954559	1	0.998516	100
Annotation Cluster 4	Enrichment Score: 0,10841564169110257
Category	Term	Count	%	PValue	Genes	List Total	Pop Hits	Pop Total	Fold Enrichment	Bonferroni	Benjamini	FDR
SP_PIR_KEYWORDS	metal-binding	3	21.4286	0.619217	RASSF5, STK38, BRPF3	14	2972	19235	1.38687	1	0.988955	99.9928
GOTERM_MF_FAT	GO:0046872~metal ion binding	3	21.4286	0.835599	RASSF5, STK38, BRPF3	10	4140	12983	0.940797	1	0.999673	100
GOTERM_MF_FAT	GO:0043169~cation binding	3	21.4286	0.840239	RASSF5, STK38, BRPF3	10	4179	12983	0.932017	1	0.999349	100
GOTERM_MF_FAT	GO:0043167~ion binding	3	21.4286	0.847411	RASSF5, STK38, BRPF3	10	4241	12983	0.918392	1	0.998926	100
