# Supplementary material for: Transcriptomic Characterization of Innate and Acquired Immune Responses in Red-Legged Partridges (Alectoris rufa): A Resource for Immunoecology and Robustness Selection
Source: PLoS One. 2015 Sep 2;10(9):e0136776. doi: 10.1371/journal.pone.0136776 (PMC4557936; doi:10.1371/journal.pone.0136776)
Supplement: S7 Table — (XLSX) [file pone.0136776.s011.xlsx]

## Sheet: Splicing
Table S7 Genes exhibiting differential splicing between animals with low and high IR in spleen and skin (sheet Splicing), and enriched functional clusters under high stringency conditions for those genes using DAVID FAC analysis (sheet GOanalysis).
Gene Symbol	Locus	p_value	q_value
Spleen
SLC24A5	10:9545023-9570906	0.00013	0.0169875
H3-I	1:48029442-48029858	1e-05	0.003775
SNORD19B	12:666958-737675	0.000135	0.0169875
OAS*A	12:3226210-3228218	1e-05	0.003775
-	14:2345341-2349678	0.000475	0.0488233
NME3	14:13223407-13226703	9e-05	0.01359
gga-mir-6599	18:4978057-5018359	0.000485	0.0488233
IRF-4	2:66546039-66558972	1e-05	0.003775
HOXB5	27:3604144-3606969	3e-05	0.00755
PLCB4	3:13302979-13394073	4.5e-05	0.00849375
GGA.5175	1:50931991-50950143	3e-05	0.00755
TEAD4	1:74983935-75063854	0.00036	0.0418154
SLAIN2	4:66066435-66094716	6.5e-05	0.0109056
SPTLC2	5:38536277-38599635	1e-05	0.003775
ATF2	7:16159460-16206913	3.5e-05	0.00755
Skin
CCNT1	AADN03022739.1:2571-6927	1e-05	0.00391
KRT80	LGE22C19W28_E50C23:730737-746086	0.000315	0.04692
TOPORS	Z:66940015-66943790	0.00033	0.04692
SMCO3	1:47910023-47910701	1e-05	0.00391
MYEF2	10:9545023-9570906	0.000205	0.0420325
gga-mir-6599	18:4978057-5018359	0.000215	0.0420325
MATN2	2:127183884-127242765	1e-05	0.00391
OGFR	20:8676615-8687660	0.00011	0.0286733
RNF150	4:29244618-29359420	5e-05	0.01564
SPTLC2	5:38536227-38599635	1e-05	0.00391
MBNL1	9:22844756-22874983	0.000275	0.04692
TGFBR2	2:40385305-40449515	1e-05	0.00911

## Sheet: GOanalysis
Table S7 Genes exhibiting differential splicing between animals with low and high IR in spleen and skin (sheet Splicing), and enriched functional clusters under high stringency conditions for those genes using DAVID FAC analysis (sheet GOanalysis).
Functional Annotation of genes exhibiting differential splicing in spleen
Annotation Cluster 1	Enrichment Score: 1,3681017453654187
Category	Term	Count	%	PValue	Genes	List Total	Pop Hits	Pop Total	Fold Enrichment	Bonferroni	Benjamini	FDR
GOTERM_MF_FAT	GO:0003702~RNA polymerase II transcription factor activity	3	30	0.00694104	TEAD4, IRF4, ATF2	8	244	12983	19.9534	0.284184	0.284184	6.43121
GOTERM_MF_FAT	GO:0003700~transcription factor activity	4	40	0.0117468	HOXB5, TEAD4, IRF4, ATF2	8	975	12983	6.65795	0.432879	0.246925	10.6644
SP_PIR_KEYWORDS	activator	3	30	0.0183326	TEAD4, IRF4, ATF2	9	520	19235	12.3301	0.603522	0.603522	16.3231
GOTERM_MF_FAT	GO:0016563~transcription activator activity	3	30	0.0188049	TEAD4, IRF4, ATF2	8	410	12983	11.8747	0.59797	0.261949	16.571
SP_PIR_KEYWORDS	dna-binding	4	40	0.0352564	HOXB5, TEAD4, IRF4, ATF2	9	1868	19235	4.57649	0.833814	0.592341	29.2275
GOTERM_MF_FAT	GO:0030528~transcription regulator activity	4	40	0.0384543	HOXB5, TEAD4, IRF4, ATF2	8	1512	12983	4.29332	0.84775	0.375347	31.2184
SP_PIR_KEYWORDS	transcription regulation	4	40	0.0435465	HOXB5, TEAD4, IRF4, ATF2	9	2026	19235	4.21959	0.892057	0.523864	34.8723
SP_PIR_KEYWORDS	Transcription	4	40	0.0460844	HOXB5, TEAD4, IRF4, ATF2	9	2071	19235	4.1279	0.905486	0.445535	36.5179
GOTERM_BP_FAT	GO:0006355~regulation of transcription, DNA-dependent	4	40	0.0522949	HOXB5, TEAD4, IRF4, ATF2	8	1773	13528	3.815	0.999834	0.999834	47.7924
GOTERM_BP_FAT	GO:0051252~regulation of RNA metabolic process	4	40	0.0553824	HOXB5, TEAD4, IRF4, ATF2	8	1813	13528	3.73083	0.999902	0.990098	49.8136
GOTERM_BP_FAT	GO:0006350~transcription	4	40	0.0804089	HOXB5, TEAD4, IRF4, ATF2	8	2101	13528	3.21942	0.999999	0.989183	63.7358
GOTERM_MF_FAT	GO:0003677~DNA binding	4	40	0.114657	HOXB5, TEAD4, IRF4, ATF2	8	2331	12983	2.78486	0.997107	0.689352	68.721
GOTERM_BP_FAT	GO:0045449~regulation of transcription	4	40	0.13494	HOXB5, TEAD4, IRF4, ATF2	8	2601	13528	2.60054	1	0.997179	82.6927
SP_PIR_KEYWORDS	nucleus	4	40	0.2549	HOXB5, TEAD4, IRF4, ATF2	9	4283	19235	1.996	1	0.947259	94.1218
Annotation Cluster 2	Enrichment Score: 0,35500282035638286
Category	Term	Count	%	PValue	Genes	List Total	Pop Hits	Pop Total	Fold Enrichment	Bonferroni	Benjamini	FDR
GOTERM_CC_FAT	GO:0005829~cytosol	3	30	0.122292	PLCB4, NME3, ATF2	7	1330	12782	4.1188	0.992964	0.992964	69.2366
GOTERM_MF_FAT	GO:0046872~metal ion binding	4	40	0.396068	PLCB4, NME3, SLC24A5, ATF2	8	4140	12983	1.568	1	0.982303	99.1875
GOTERM_MF_FAT	GO:0043169~cation binding	4	40	0.402976	PLCB4, NME3, SLC24A5, ATF2	8	4179	12983	1.55336	1	0.970897	99.272
GOTERM_MF_FAT	GO:0043167~ion binding	4	40	0.413971	PLCB4, NME3, SLC24A5, ATF2	8	4241	12983	1.53065	1	0.959495	99.3903
SP_PIR_KEYWORDS	polymorphism	4	40	0.950517	PLCB4, TEAD4, SLC24A5, ATF2	9	11550	19235	0.740164	1	1	100
UP_SEQ_FEATURE	sequence variant	4	40	0.965175	PLCB4, TEAD4, SLC24A5, ATF2	9	11992	19113	0.708361	1	1	100
Functional Annotation of genes exhibiting differential splicing in skin
Annotation Cluster 1	Enrichment Score: 0,775082883264628
Category	Term	Count	%	PValue	Genes	List Total	Pop Hits	Pop Total	Fold Enrichment	Bonferroni	Benjamini	FDR
SP_PIR_KEYWORDS	phosphoprotein	8	80	0.0177111	MATN2, KRT80, SPTLC2, CCNT1, TGFBR2, MYEF2, OGFR, TOPORS	10	7263	19235	2.11868	0.605143	0.605143	15.9381
SP_PIR_KEYWORDS	polymorphism	7	70	0.483771	MATN2, KRT80, CCNT1, TGFBR2, MYEF2, OGFR, TOPORS	10	11550	19235	1.16576	1	0.96788	99.8378
UP_SEQ_FEATURE	sequence variant	7	70	0.551906	MATN2, KRT80, CCNT1, TGFBR2, MYEF2, OGFR, TOPORS	10	11992	19113	1.11567	1	1	99.9799
Annotation Cluster 2	Enrichment Score: 0,6194723744842792
Category	Term	Count	%	PValue	Genes	List Total	Pop Hits	Pop Total	Fold Enrichment	Bonferroni	Benjamini	FDR
SP_PIR_KEYWORDS	nucleus	5	50	0.118482	CCNT1, MYEF2, OGFR, TOPORS, MBNL1	10	4283	19235	2.24551	0.998581	0.887625	70.6313
GOTERM_CC_FAT	GO:0031981~nuclear lumen	3	30	0.183907	CCNT1, MYEF2, TOPORS	8	1450	12782	3.30569	0.999804	0.999804	84.7541
GOTERM_BP_FAT	GO:0006350~transcription	3	30	0.236026	CCNT1, MYEF2, TOPORS	7	2101	13528	2.7595	1	1	96.8528
GOTERM_CC_FAT	GO:0070013~intracellular organelle lumen	3	30	0.253312	CCNT1, MYEF2, TOPORS	8	1779	12782	2.69435	0.999995	0.997833	93.3026
GOTERM_CC_FAT	GO:0043233~organelle lumen	3	30	0.262195	CCNT1, MYEF2, TOPORS	8	1820	12782	2.63365	0.999997	0.985836	94.0049
GOTERM_CC_FAT	GO:0031974~membrane-enclosed lumen	3	30	0.270024	CCNT1, MYEF2, TOPORS	8	1856	12782	2.58257	0.999998	0.963294	94.5684
GOTERM_MF_FAT	GO:0003677~DNA binding	3	30	0.499805	CCNT1, MYEF2, TOPORS	10	2331	12983	1.67091	1	0.998805	99.9197
Annotation Cluster 3	Enrichment Score: 0,4568580695171673
Category	Term	Count	%	PValue	Genes	List Total	Pop Hits	Pop Total	Fold Enrichment	Bonferroni	Benjamini	FDR
SP_PIR_KEYWORDS	metal-binding	4	40	0.150589	RNF150, TGFBR2, TOPORS, MBNL1	10	2972	19235	2.58883	0.999794	0.880179	79.5197
SP_PIR_KEYWORDS	zinc-finger	3	30	0.188854	RNF150, TOPORS, MBNL1	10	1718	19235	3.35885	0.999981	0.886596	86.9131
SP_PIR_KEYWORDS	zinc	3	30	0.273264	RNF150, TOPORS, MBNL1	10	2189	19235	2.63614	1	0.906625	95.5003
GOTERM_MF_FAT	GO:0046914~transition metal ion binding	4	40	0.300742	RNF150, TGFBR2, TOPORS, MBNL1	10	2785	12983	1.8647	1	0.999995	97.4784
GOTERM_MF_FAT	GO:0046872~metal ion binding	5	50	0.314548	MATN2, RNF150, TGFBR2, TOPORS, MBNL1	10	4140	12983	1.568	1	0.999809	97.9461
GOTERM_MF_FAT	GO:0043169~cation binding	5	50	0.321769	MATN2, RNF150, TGFBR2, TOPORS, MBNL1	10	4179	12983	1.55336	1	0.99864	98.1581
GOTERM_MF_FAT	GO:0043167~ion binding	5	50	0.333334	MATN2, RNF150, TGFBR2, TOPORS, MBNL1	10	4241	12983	1.53065	1	0.995971	98.4568
SP_PIR_KEYWORDS	signal	3	30	0.46504	MATN2, RNF150, TGFBR2	10	3250	19235	1.77554	1	0.973066	99.7707
UP_SEQ_FEATURE	signal peptide	3	30	0.468628	MATN2, RNF150, TGFBR2	10	3250	19113	1.76428	1	1	99.8776
GOTERM_MF_FAT	GO:0008270~zinc ion binding	3	30	0.494809	RNF150, TOPORS, MBNL1	10	2311	12983	1.68537	1	0.999564	99.911
UP_SEQ_FEATURE	glycosylation site:N-linked (GlcNAc,,,)	3	30	0.610762	MATN2, RNF150, TGFBR2	10	4129	19113	1.38869	1	1	99.9955
SP_PIR_KEYWORDS	glycoprotein	3	30	0.634264	MATN2, RNF150, TGFBR2	10	4318	19235	1.33638	1	0.991391	99.9943
Annotation Cluster 4	Enrichment Score: 0,09678486371114006
Category	Term	Count	%	PValue	Genes	List Total	Pop Hits	Pop Total	Fold Enrichment	Bonferroni	Benjamini	FDR
UP_SEQ_FEATURE	transmembrane region	3	30	0.716104	RNF150, SPTLC2, TGFBR2	10	4911	19113	1.16756	1	1	99.9998
SP_PIR_KEYWORDS	transmembrane	3	30	0.719775	RNF150, SPTLC2, TGFBR2	10	4973	19235	1.16037	1	0.995965	99.9996
SP_PIR_KEYWORDS	membrane	3	30	0.845278	RNF150, SPTLC2, TGFBR2	10	6256	19235	0.922395	1	0.999427	100
GOTERM_CC_FAT	GO:0016021~integral to membrane	3	30	0.859483	RNF150, SPTLC2, TGFBR2	8	5297	12782	0.904899	1	0.999999	100
GOTERM_CC_FAT	GO:0031224~intrinsic to membrane	3	30	0.876326	RNF150, SPTLC2, TGFBR2	8	5485	12782	0.873883	1	0.999996	100
