# Supplementary material for: Transcriptomic Characterization of Innate and Acquired Immune Responses in Red-Legged Partridges (Alectoris rufa): A Resource for Immunoecology and Robustness Selection
Source: PLoS One. 2015 Sep 2;10(9):e0136776. doi: 10.1371/journal.pone.0136776 (PMC4557936; doi:10.1371/journal.pone.0136776)
Supplement: S8 Table — (XLSX) [file pone.0136776.s012.xlsx]

## Sheet: PromoteUsage
Table S8 Genes exhibiting alternative promote usage between animals with low and high IR in spleen and skin (sheet PromoterUsage), and enriched functional clusters under high stringency conditions for skin genes using DAVID FAC analysis (sheet GOanalysis).
Gene Symbol	Locus	p_value	q_value
Spleen
DMB2	16:76299-79493	2.5e-05	0.0185964
CCRL1	2:42832429-42915625	1.5e-05	0.0130175
FAM46A	3:77839635-77873063	1e-05	0.0130175
DSCR6	4:10916999-10918178	1e-05	0.0130175
-	AADN03010643.1:2938-4359	1e-05	0.0130175
-	AADN03017500.1:20-1390	1.5e-05	0.0130175
CDC14B	Z:42073784-42120172	1.5e-05	0.0130175
Skin
gene	locus	p_value	q_value
GSAP	1:12486934-12534501	9.5e-05	0.029545
OC3	1:47894963-47900894	3.5e-05	0.0132175
C11ORF75	1:185135722-185218267	3.5e-05	0.0132175
MCAT	1:68666812-68672968	3e-05	0.0132175
GLDN	10:8745468-8762245	1.5e-05	0.0079305
SLC5A10	14:5129152-5158101	9.5e-05	0.029545
TSC2	14:6259321-6343474	1e-05	0.00755286
NLRC3	14:12754897-12764508	1.5e-05	0.0079305
NDOR1	17:951083-967412	1e-05	0.00755286
TNIP1	24:871596-941433	7e-05	0.0246727
UBE4A	24:4392699-4567657	1e-05	0.00755286
-	25:1746787-1963328	2.5e-05	0.0120159
BRPF3	26:184443-202634	1e-05	0.00755286
ETV4	27:3335560-3350183	1.5e-05	0.0079305
EIF4A2,SNORA4,SNORA63,SNORA81,SNORD2	9:15671590-15678655	1e-05	0.00755286
TRIM59	9:21616964-21624419	1e-05	0.00755286
KRT75	LGE22C19W28_E50C23:688620-692492	1e-05	0.00755286

## Sheet: GOanalysis
Table S8 Genes exhibiting alternative promote usage between animals with low and high IR in spleen and skin (sheet PromoterUsage), and enriched functional clusters under high stringency conditions for skin genes using DAVID FAC analysis (sheet GOanalysis).
Functional Annotation of genes exhibiting alternative promote usage in skin
Annotation Cluster 1	Enrichment Score: 0,8909359134392493
Category	Term	Count	%	PValue	Genes	List Total	Pop Hits	Pop Total	Fold Enrichment	Bonferroni	Benjamini	FDR
SP_PIR_KEYWORDS	alternative splicing	9	50	0.084233	NDOR1, NLRC3, GLDN, UBE4A, EIF4A2, MCAT, TSC2, TNIP1, SLC5A10	14	7488	19235	1.65136	0.993366	0.993366	58.1972
UP_SEQ_FEATURE	splice variant	9	50	0.0853218	NDOR1, NLRC3, GLDN, UBE4A, EIF4A2, MCAT, TSC2, TNIP1, SLC5A10	14	7458	19113	1.64748	0.999047	0.999047	61.0682
SP_PIR_KEYWORDS	polymorphism	11	61.1111	0.169358	NDOR1, KRT75, NLRC3, GLDN, BRPF3, EIF4A2, MCAT, TSC2, TNIP1, SLC5A10, ETV4	14	11550	19235	1.3085	0.999974	0.99495	84.1067
UP_SEQ_FEATURE	sequence variant	11	61.1111	0.224341	NDOR1, KRT75, NLRC3, GLDN, BRPF3, EIF4A2, MCAT, TSC2, TNIP1, SLC5A10, ETV4	14	11992	19113	1.25228	1	0.99995	93.1929
Annotation Cluster 2	Enrichment Score: 0,3949826964536902
Category	Term	Count	%	PValue	Genes	List Total	Pop Hits	Pop Total	Fold Enrichment	Bonferroni	Benjamini	FDR
GOTERM_MF_FAT	GO:0030554~adenyl nucleotide binding	3	16.6667	0.347432	NDOR1, NLRC3, EIF4A2	11	1577	12983	2.24529	1	1	98.4979
GOTERM_MF_FAT	GO:0001883~purine nucleoside binding	3	16.6667	0.354599	NDOR1, NLRC3, EIF4A2	11	1601	12983	2.21163	1	0.999994	98.6525
GOTERM_MF_FAT	GO:0001882~nucleoside binding	3	16.6667	0.35788	NDOR1, NLRC3, EIF4A2	11	1612	12983	2.19654	1	0.999703	98.7184
GOTERM_MF_FAT	GO:0017076~purine nucleotide binding	3	16.6667	0.447377	NDOR1, NLRC3, EIF4A2	11	1918	12983	1.8461	1	0.999713	99.7072
GOTERM_MF_FAT	GO:0000166~nucleotide binding	3	16.6667	0.537116	NDOR1, NLRC3, EIF4A2	11	2245	12983	1.5772	1	0.999791	99.9488
Annotation Cluster 3	Enrichment Score: 0,18681167147789643
Category	Term	Count	%	PValue	Genes	List Total	Pop Hits	Pop Total	Fold Enrichment	Bonferroni	Benjamini	FDR
SP_PIR_KEYWORDS	phosphoprotein	6	33.3333	0.582886	KRT75, BRPF3, TSC2, TNIP1, SLC5A10, ETV4	14	7263	19235	1.13501	1	0.999753	99.9828
GOTERM_CC_FAT	GO:0043228~non-membrane-bounded organelle	3	16.6667	0.687054	KRT75, TSC2, ETV4	12	2596	12782	1.23093	1	1	99.9981
GOTERM_CC_FAT	GO:0043232~intracellular non-membrane-bounded organelle	3	16.6667	0.687054	KRT75, TSC2, ETV4	12	2596	12782	1.23093	1	1	99.9981
Annotation Cluster 4	Enrichment Score: 0,17216396868596323
Category	Term	Count	%	PValue	Genes	List Total	Pop Hits	Pop Total	Fold Enrichment	Bonferroni	Benjamini	FDR
GOTERM_MF_FAT	GO:0046872~metal ion binding	4	22.2222	0.666019	NDOR1, TRIM59, BRPF3, SLC5A10	11	4140	12983	1.14036	1	0.999957	99.9979
GOTERM_MF_FAT	GO:0046914~transition metal ion binding	3	16.6667	0.666508	NDOR1, TRIM59, BRPF3	11	2785	12983	1.27139	1	0.999821	99.998
GOTERM_MF_FAT	GO:0043169~cation binding	4	22.2222	0.673454	NDOR1, TRIM59, BRPF3, SLC5A10	11	4179	12983	1.12972	1	0.999545	99.9983
GOTERM_MF_FAT	GO:0043167~ion binding	4	22.2222	0.685085	NDOR1, TRIM59, BRPF3, SLC5A10	11	4241	12983	1.1132	1	0.999142	99.9988
Annotation Cluster 5	Enrichment Score: 0,11803074039048908
Category	Term	Count	%	PValue	Genes	List Total	Pop Hits	Pop Total	Fold Enrichment	Bonferroni	Benjamini	FDR
SP_PIR_KEYWORDS	membrane	5	27.7778	0.654945	TRIM59, GLDN, TSC2, SLC5A10, C11ORF75	14	6256	19235	1.09809	1	0.999827	99.9974
UP_SEQ_FEATURE	transmembrane region	4	22.2222	0.688063	TRIM59, GLDN, SLC5A10, C11ORF75	14	4911	19113	1.11196	1	1	99.9996
SP_PIR_KEYWORDS	transmembrane	4	22.2222	0.692674	TRIM59, GLDN, SLC5A10, C11ORF75	14	4973	19235	1.10511	1	0.999777	99.9992
GOTERM_CC_FAT	GO:0016021~integral to membrane	4	22.2222	0.899225	TRIM59, GLDN, SLC5A10, C11ORF75	12	5297	12782	0.804355	1	1	100
GOTERM_CC_FAT	GO:0031224~intrinsic to membrane	4	22.2222	0.915411	TRIM59, GLDN, SLC5A10, C11ORF75	12	5485	12782	0.776785	1	1	100
